# Supplementary material for: Dual function of tropodithietic acid as antibiotic and signaling molecule in global gene regulation of the probiotic bacterium Phaeobacter inhibens
Source: Sci Rep. 2017 Apr 7;7:730. doi: 10.1038/s41598-017-00784-7 (PMC5429656; doi:10.1038/s41598-017-00784-7)
Supplement: Supplementary file 2 — Supplementary Table S1 [file 41598_2017_784_MOESM2_ESM.xls]

## Sheet: All microarray results
SystematicName	LocusTag NCBI	LocusTag	Description	pgaI- vs WT (fold change)	pgaR- vs WT (fold change)	pgaI- + TDA vs WT (fold change)	pgaI- vs pgaI- + TDA (fold change)	pgaR- vs pgaI- + TDA (fold change)	pgaI- vs pgaR- (fold change)	pgaI- vs WT (p-value)	pgaR- vs WT (p-value)	pgaI- + TDA vs WT (p-value)	pgaI- vs pgaI- + TDA (p-value)	pgaR- vs pgaI- + TDA (p-value)	pgaI- vs pgaR- (p-value)	cog_id	cog_category	scaffold_name
PGA1_c00010	PGA1_RS00005	PGA1_c00010	dnaA: chromosomal replication initiator protein	0.73	0.71	-0.53	1.26	1.24	0.02	0.0854	0.1707	0.7755	0.0266	0.0131	0.9994	COG0593	[L] Replication, recombination and repair	PGA1_c
PGA1_c00020	PGA1_RS00010	PGA1_c00020	dnaN: DNA polymerase III subunit beta (EC 2.7.7.7)	0.5	0.46	0.01	0.49	0.44	0.05	0.1512	0.3003	0.9972	0.2765	0.2434	0.9994	COG0592	[L] Replication, recombination and repair	PGA1_c
PGA1_c00030	PGA1_RS00015	PGA1_c00030	recF: DNA replication and repair protein	0.15	0.35	-0.2	0.35	0.55	-0.2	0.8106	0.6534	0.9972	0.664	0.375	0.9994	COG1195	[L] Replication, recombination and repair	PGA1_c
PGA1_c00040	PGA1_RS00020	PGA1_c00040	putative transporter, lysE type translocator	-0.1	0.31	0.11	-0.22	0.19	-0.41	0.7801	0.4992	0.9972	0.6578	0.6464	0.9994	COG1280	[E] Amino acid transport and metabolism	PGA1_c
PGA1_c00050	PGA1_RS00025	PGA1_c00050	putative transcriptional regulator, tetR family	-0.48	-0.2	0.05	-0.52	-0.24	-0.28	0.4704	0.8459	0.9972	0.5713	0.7804	0.9994	COG1309	[K] Transcription	PGA1_c
PGA1_c00060	PGA1_RS00030	PGA1_c00060	putative NAD(P)H dehydrogenase (quinone)	-0.38	-0.35	0.01	-0.38	-0.36	-0.03	0.3644	0.5338	0.9972	0.5034	0.4559	0.9994	COG2249	[R] General function prediction only	PGA1_c
PGA1_c00070	PGA1_RS00035	PGA1_c00070	gyrB: DNA gyrase subunit B (EC 5.99.1.3)	-0.59	-0.41	-0.44	-0.15	0.02	-0.18	0.1433	0.4266	0.8734	0.7901	0.9646	0.9994	COG0187	[L] Replication, recombination and repair	PGA1_c
PGA1_c00080	PGA1_RS00040	PGA1_c00080	conserved hypothetical protein	-0.14	-0.26	0.45	-0.6	-0.71	0.12	0.7704	0.6872	0.9055	0.3171	0.1518	0.9994	NA	NA	PGA1_c
PGA1_c00090	PGA1_RS00045	PGA1_c00090	conserved hypothetical protein	1.13	0.67	0.48	0.65	0.19	0.46	0.0203	0.2057	0.8569	0.2326	0.7245	0.9994	COG0834	[T] Signal transduction mechanisms	PGA1_c
PGA1_c00100	PGA1_RS00050	PGA1_c00100	conserved hypothetical protein	0.72	0.37	0.16	0.56	0.21	0.35	0.1506	0.5947	0.9972	0.3976	0.7538	0.9994	COG0834	[T] Signal transduction mechanisms	PGA1_c
PGA1_c00170	#N/A	PGA1_c00170	hypothetical protein	-0.76	-0.98	-0.44	-0.32	-0.54	0.22	0.0272	0.0221	0.7288	0.439	0.1087	0.9994	NA	NA	PGA1_c
PGA1_c00180	#N/A	PGA1_c00180	conserved hypothetical protein, associated with translocation	-0.64	-1.05	-0.39	-0.25	-0.66	0.41	0.5432	0.4408	0.9972	0.8751	0.5969	0.9994	COG1280	[E] Amino acid transport and metabolism	PGA1_c
PGA1_c00190	PGA1_RS00090	PGA1_c00190	conserved hypothetical protein, associated with translocation	0.31	0.37	0.21	0.11	0.16	-0.06	0.3943	0.4454	0.9905	0.8485	0.7342	0.9994	COG1280	[E] Amino acid transport and metabolism	PGA1_c
PGA1_c00200	PGA1_RS00095	PGA1_c00200	transposase	-0.5	-0.71	-0.32	-0.18	-0.39	0.22	0.1905	0.1402	0.9338	0.744	0.346	0.9994	COG3547	[L] Replication, recombination and repair	PGA1_c
PGA1_c00210	PGA1_RS00100	PGA1_c00210	conserved hypothetical protein	-0.98	-0.76	0	-0.98	-0.76	-0.22	0.2119	0.4659	0.9998	0.3401	0.3872	0.9994	COG1846	[K] Transcription	PGA1_c
PGA1_c00220	PGA1_RS00105	PGA1_c00220	conserved hypothetical protein	-0.97	-1.02	-0.27	-0.7	-0.75	0.05	0.1941	0.2819	0.9972	0.4935	0.3674	0.9994	COG2962	[R] General function prediction only	PGA1_c
PGA1_c00230	PGA1_RS00110	PGA1_c00230	conserved hypothetical protein	-0.14	0.2	0	-0.14	0.2	-0.34	0.7297	0.7182	0.9998	0.7995	0.6853	0.9994	NA	NA	PGA1_c
PGA1_c00240	PGA1_RS00115	PGA1_c00240	conserved hypothetical protein	0.04	0.2	0.06	-0.02	0.14	-0.16	0.9429	0.7703	0.9972	0.978	0.8311	0.9994	NA	NA	PGA1_c
PGA1_c00250	PGA1_RS00125	PGA1_c00250	conserved hypothetical protein	0.05	0	0.18	-0.13	-0.18	0.05	0.9074	0.9977	0.9953	0.8136	0.7057	0.9994	NA	NA	PGA1_c
PGA1_c00260	PGA1_RS00130	PGA1_c00260	putative phage integrase, catalytic core	-1.23	-1.81	-1.69	0.46	-0.12	0.58	0.0276	0.0121	0.1003	0.5015	0.8602	0.9994	COG4974	[L] Replication, recombination and repair	PGA1_c
PGA1_c00270	#N/A	PGA1_c00270	transposase	-0.18	-0.5	-0.08	-0.1	-0.42	0.32	0.7185	0.4123	0.9972	0.8894	0.43	0.9994	COG4584	[L] Replication, recombination and repair	PGA1_c
PGA1_c00280	PGA1_RS00140	PGA1_c00280	putative transposase	-0.14	-0.14	-0.05	-0.09	-0.09	0	0.7185	0.7985	0.9972	0.8696	0.8588	0.9994	COG1484	[L] Replication, recombination and repair	PGA1_c
PGA1_c00290	#N/A	PGA1_c00290	ABC transporter, inner membrane component	-0.54	-0.5	-0.08	-0.46	-0.42	-0.04	0.1933	0.3453	0.9972	0.4075	0.3578	0.9994	COG4176	[E] Amino acid transport and metabolism	PGA1_c
PGA1_c00300	PGA1_RS00150	PGA1_c00300	putative agmatinase	-0.59	-0.62	-0.21	-0.37	-0.41	0.03	0.1379	0.2057	0.9946	0.478	0.3419	0.9994	COG0010	[E] Amino acid transport and metabolism	PGA1_c
PGA1_c00310	PGA1_RS00155	PGA1_c00310	putative agmatinase	-0.13	0.01	0.23	-0.36	-0.22	-0.14	0.9103	0.9941	0.9972	0.795	0.8728	0.9994	COG0010	[E] Amino acid transport and metabolism	PGA1_c
PGA1_c00320	PGA1_RS00160	PGA1_c00320	dnaE: DNA polymerase III subunit alpha (EC 2.7.7.7)	-0.2	-0.05	-0.06	-0.14	0.01	-0.15	0.5656	0.9322	0.9972	0.7738	0.9805	0.9994	COG0587	[L] Replication, recombination and repair	PGA1_c
PGA1_c00330	PGA1_RS00165	PGA1_c00330	conserved hypothetical protein, similar to protein imuB	-0.26	-0.07	-0.21	-0.05	0.14	-0.19	0.3747	0.8825	0.9697	0.9163	0.7085	0.9994	COG0389	[L] Replication, recombination and repair	PGA1_c
PGA1_c00340	#N/A	PGA1_c00340	conserved hypothetical protein	-0.71	-0.23	0.11	-0.82	-0.33	-0.48	0.1473	0.7512	0.9972	0.1885	0.5643	0.9994	COG4544	[S] Function unknown	PGA1_c
PGA1_c00350	PGA1_RS00175	PGA1_c00350	conserved hypothetical protein	-0.25	0.21	0.41	-0.66	-0.21	-0.46	0.8823	0.9322	0.9972	0.7389	0.9189	0.9994	COG3046	[R] General function prediction only	PGA1_c
PGA1_c00360	PGA1_RS00180	PGA1_c00360	hemN: oxygen-independent coproporphyrinogen III oxidase (EC 1.3.99.22)	0.33	0.51	-0.52	0.85	1.03	-0.17	0.6028	0.5534	0.9421	0.2963	0.1357	0.9994	COG0635	[H] Coenzyme transport and metabolism	PGA1_c
PGA1_c00370	PGA1_RS00185	PGA1_c00370	putative nnrU protein	0.12	0.69	0.49	-0.37	0.2	-0.57	0.8758	0.4194	0.9697	0.6927	0.8258	0.9994	COG4094	[S] Function unknown	PGA1_c
PGA1_c00380	PGA1_RS00190	PGA1_c00380	putative maleylacetoacetate isomerase	-0.33	0.35	0.21	-0.54	0.14	-0.69	0.7568	0.8148	0.9972	0.7047	0.9229	0.9994	COG0625	[O] Posttranslational modification, protein turnover, chaperones	PGA1_c
PGA1_c00390	PGA1_RS00195	PGA1_c00390	conserved hypothetical protein, related to glyoxalase	-0.28	0.48	0.36	-0.64	0.12	-0.76	0.8106	0.7575	0.9972	0.6727	0.9403	0.9994	COG0346	[E] Amino acid transport and metabolism	PGA1_c
PGA1_c00400	PGA1_RS00200	PGA1_c00400	conserved hypothetical protein	-0.02	0.51	0.24	-0.27	0.27	-0.54	0.9889	0.7547	0.9972	0.8752	0.8643	0.9994	NA	NA	PGA1_c
PGA1_c00410	PGA1_RS00205	PGA1_c00410	putative FAD-binding monooxygenase (EC 1.14.13.-)	0.23	0.11	-0.88	1.11	0.99	0.12	0.8096	0.9424	0.8938	0.3284	0.2934	0.9994	COG0654	[C] Energy production and conversion	PGA1_c
PGA1_c00420	PGA1_RS00210	PGA1_c00420	conserved hypothetical protein, related to metallo-beta-lactamase	-1.38	-0.18	-0.92	-0.46	0.74	-1.2	0.2314	0.9298	0.9503	0.781	0.591	0.9994	COG0491	[R] General function prediction only	PGA1_c
PGA1_c00430	PGA1_RS00215	PGA1_c00430	fah: fumarylacetoacetase (EC 3.7.1.2)	-1.57	-0.64	-1.32	-0.25	0.68	-0.93	0.2189	0.7324	0.8863	0.9007	0.6752	0.9994	COG0179	[Q] Secondary metabolites biosynthesis, transport and catabolism	PGA1_c
PGA1_c00440	PGA1_RS00220	PGA1_c00440	hmgA: homogentisate 1,2-dioxygenase (EC 1.13.11.5)	-0.2	0.15	-0.6	0.4	0.74	-0.35	0.8902	0.9448	0.9953	0.8251	0.6127	0.9994	COG3508	[Q] Secondary metabolites biosynthesis, transport and catabolism	PGA1_c
PGA1_c00450	PGA1_RS00225	PGA1_c00450	transcriptional regulator, marR family	-0.78	-0.7	-1.15	0.37	0.45	-0.08	0.5114	0.6723	0.908	0.8338	0.7762	0.9994	COG1846	[K] Transcription	PGA1_c
PGA1_c00460	PGA1_RS00230	PGA1_c00460	conserved hypothetical protein, similar to adenylate cyclase 1	-0.2	-0.07	-0.2	0	0.13	-0.13	0.5919	0.907	0.9911	0.9949	0.7843	0.9994	COG2114	[T] Signal transduction mechanisms	PGA1_c
PGA1_c00470	PGA1_RS00235	PGA1_c00470	hypothetical protein	0.35	0.37	0.02	0.33	0.36	-0.03	0.2672	0.3549	0.9972	0.4353	0.2987	0.9994	NA	NA	PGA1_c
PGA1_c00480	PGA1_RS00240	PGA1_c00480	conserved hypothetical protein	-0.35	-0.16	-0.19	-0.16	0.04	-0.19	0.2302	0.7106	0.9754	0.7057	0.9368	0.9994	NA	NA	PGA1_c
PGA1_c00490	PGA1_RS00245	PGA1_c00490	conserved hypothetical protein	0.09	0.15	0.06	0.04	0.09	-0.06	0.7923	0.7519	0.9972	0.944	0.8346	0.9994	COG1192	[D] Cell cycle control, cell division, chromosome partitioning	PGA1_c
PGA1_c00500	PGA1_RS00250	PGA1_c00500	rpmE: 50S ribosomal protein L31	0.43	0.27	0.01	0.42	0.27	0.15	0.101	0.4064	0.9972	0.1944	0.3394	0.9994	COG0254	[J] Translation, ribosomal structure and biogenesis	PGA1_c
PGA1_c00510	PGA1_RS00255	PGA1_c00510	rplS: 50S ribosomal protein L19	0.43	0.17	-0.08	0.51	0.25	0.26	0.085	0.6086	0.9972	0.1027	0.343	0.9994	COG0335	[J] Translation, ribosomal structure and biogenesis	PGA1_c
PGA1_c00520	PGA1_RS00260	PGA1_c00520	trmD: tRNA (guanine-N(1)-)-methyltransferase (EC 2.1.1.31)	0.3	0.19	0.49	-0.19	-0.29	0.11	0.5912	0.8143	0.9291	0.8087	0.6655	0.9994	COG0336	[J] Translation, ribosomal structure and biogenesis	PGA1_c
PGA1_c00530	PGA1_RS00265	PGA1_c00530	conserved hypothetical protein	-0.21	-0.15	-0.02	-0.19	-0.13	-0.06	0.4148	0.6839	0.9972	0.5918	0.6896	0.9994	COG0510	[M] Cell wall/membrane/envelope biogenesis	PGA1_c
PGA1_c00540	PGA1_RS00270	PGA1_c00540	putative 16S rRNA-processing protein rimM	-0.31	-0.35	-0.07	-0.23	-0.27	0.04	0.2368	0.2962	0.9972	0.5161	0.343	0.9994	COG0806	[J] Translation, ribosomal structure and biogenesis	PGA1_c
PGA1_c00550	PGA1_RS00275	PGA1_c00550	putative cob(II)yrinic acid a,c-diamide reductase	-1.07	-1	-0.25	-0.82	-0.75	-0.07	0.0049	0.017	0.9338	0.0416	0.0287	0.9994	COG0778	[C] Energy production and conversion	PGA1_c
PGA1_c00570	PGA1_RS00280	PGA1_c00570	rpsP: 30S ribosomal protein S16	-0.25	0.19	0.31	-0.56	-0.12	-0.45	0.407	0.6494	0.8934	0.1505	0.775	0.9994	COG0228	[J] Translation, ribosomal structure and biogenesis	PGA1_c
PGA1_c00590	PGA1_RS00285	PGA1_c00590	chorismate mutase (EC 5.4.99.5)	-0.24	-0.12	0.24	-0.48	-0.36	-0.13	0.3875	0.7794	0.937	0.1837	0.2495	0.9994	COG1605	[E] Amino acid transport and metabolism	PGA1_c
PGA1_c00600	PGA1_RS00290	PGA1_c00600	putative acetyltransferase	-0.17	-0.13	0.14	-0.31	-0.26	-0.05	0.5265	0.7517	0.9953	0.3803	0.3759	0.9994	COG1670	[J] Translation, ribosomal structure and biogenesis	PGA1_c
PGA1_c00610	PGA1_RS00295	PGA1_c00610	acetyltransferase, (GNAT) family	-0.31	-0.17	0.03	-0.34	-0.2	-0.14	0.2567	0.6642	0.9972	0.3401	0.5244	0.9994	COG1670	[J] Translation, ribosomal structure and biogenesis	PGA1_c
PGA1_c00620	PGA1_RS00300	PGA1_c00620	putative acetyltransferase, (GNAT) family	-1.1	-0.91	0.11	-1.21	-1.03	-0.19	0.0059	0.0339	0.9972	0.0098	0.0092	0.9994	COG1670	[J] Translation, ribosomal structure and biogenesis	PGA1_c
PGA1_c00630	PGA1_RS00305	PGA1_c00630	ffh: signal recognition particle protein	-0.04	-0.45	-0.04	0	-0.41	0.41	0.9239	0.3552	0.9972	0.9992	0.3298	0.9994	COG0541	[U] Intracellular trafficking, secretion, and vesicular transport	PGA1_c
PGA1_c00640	PGA1_RS00310	PGA1_c00640	putative elongation factor G (EF-G)	0.11	0.06	0.15	-0.04	-0.09	0.05	0.7033	0.8863	0.9905	0.9207	0.8051	0.9994	COG0480	[J] Translation, ribosomal structure and biogenesis	PGA1_c
PGA1_c00650	PGA1_RS00315	PGA1_c00650	conserved hypothetical protein, associated with oligonucleotide binding	-0.44	-0.02	0.09	-0.53	-0.12	-0.42	0.3095	0.9723	0.9972	0.3564	0.8504	0.9994	COG3760	[S] Function unknown	PGA1_c
PGA1_c00660	PGA1_RS00320	PGA1_c00660	transcriptional regulator, lysR family	0.66	0.82	0.38	0.28	0.45	-0.16	0.1363	0.1389	0.9338	0.6494	0.3506	0.9994	COG0583	[K] Transcription	PGA1_c
PGA1_c00670	PGA1_RS00325	PGA1_c00670	conserved hypothetical protein DUF6	-0.19	-0.02	-0.24	0.05	0.22	-0.17	0.6318	0.9732	0.9821	0.9377	0.6531	0.9994	NA	NA	PGA1_c
PGA1_c00680	PGA1_RS00330	PGA1_c00680	transcriptional regulator, arsR family	-0.33	-0.38	-0.37	0.04	-0.01	0.05	0.6274	0.6896	0.9905	0.9718	0.9924	0.9994	COG0640	[K] Transcription	PGA1_c
PGA1_c00690	PGA1_RS00335	PGA1_c00690	conserved hypothetical protein DUF6	-0.09	-0.12	0.04	-0.13	-0.16	0.03	0.8412	0.8417	0.9972	0.8152	0.7491	0.9994	COG0697	[R] General function prediction only	PGA1_c
PGA1_c00700	#N/A	PGA1_c00700	atpI: ATP synthase protein I	0.05	0.63	0.23	-0.17	0.41	-0.58	0.9269	0.3192	0.9972	0.8136	0.4753	0.9994	COG5336	[S] Function unknown	PGA1_c
PGA1_c00710	PGA1_RS00345	PGA1_c00710	atpB: ATP synthase a chain (EC 3.6.3.14)	0.53	0.79	0.41	0.12	0.38	-0.27	0.1224	0.0704	0.8175	0.8068	0.2893	0.9994	COG0356	[C] Energy production and conversion	PGA1_c
PGA1_c00720	PGA1_RS00350	PGA1_c00720	atpE: ATP synthase C chain (EC 3.6.3.14)	0.51	0.94	0.42	0.08	0.51	-0.43	0.2503	0.1015	0.9142	0.9056	0.2883	0.9994	NA	NA	PGA1_c
PGA1_c00730	PGA1_RS00355	PGA1_c00730	atpX: ATP synthase B chain (EC 3.6.3.14)	0.26	0.54	0.28	-0.02	0.26	-0.29	0.5468	0.3115	0.9754	0.9718	0.6043	0.9994	COG0711	[C] Energy production and conversion	PGA1_c
PGA1_c00740	PGA1_RS00360	PGA1_c00740	atpF: ATP synthase B chain [Precursor] (EC 3.6.3.14)	0.23	0.64	0.33	-0.1	0.31	-0.42	0.53	0.1568	0.9185	0.8485	0.4386	0.9994	COG0711	[C] Energy production and conversion	PGA1_c
PGA1_c00750	PGA1_RS00365	PGA1_c00750	conserved hypothetical protein, similar to acyl-[acyl-carrier-protein]--UDP-N-acetylglucosamine O-acyltransferase	0.37	0.27	0.12	0.24	0.14	0.1	0.4294	0.687	0.9972	0.711	0.8209	0.9994	COG1043	[M] Cell wall/membrane/envelope biogenesis	PGA1_c
PGA1_c00760	PGA1_RS00370	PGA1_c00760	putative pyruvate dehydrogenase complex repressor	-0.68	-0.61	-0.21	-0.48	-0.41	-0.07	0.1416	0.2965	0.9972	0.4364	0.4347	0.9994	COG2186	[K] Transcription	PGA1_c
PGA1_c00770	PGA1_RS00375	PGA1_c00770	hypothetical protein	0.84	0.82	0	0.84	0.82	0.02	0.0216	0.0534	0.9998	0.051	0.0277	0.9994	NA	NA	PGA1_c
PGA1_c00780	PGA1_RS00380	PGA1_c00780	putative chromosome segregation protein SMC	0.15	0.13	0.11	0.03	0.01	0.02	0.7072	0.8142	0.9972	0.9596	0.9738	0.9994	COG1196	[D] Cell cycle control, cell division, chromosome partitioning	PGA1_c
PGA1_c00790	PGA1_RS00385	PGA1_c00790	conserved hypothetical protein	0.05	0.27	0	0.05	0.27	-0.22	0.9209	0.6364	0.9986	0.9352	0.5765	0.9994	NA	NA	PGA1_c
PGA1_c00800	PGA1_RS00390	PGA1_c00800	conserved hypothetical protein	-0.59	-0.43	0.18	-0.77	-0.61	-0.16	0.0718	0.2795	0.9868	0.0626	0.0761	0.9994	NA	NA	PGA1_c
PGA1_c00810	PGA1_RS00395	PGA1_c00810	putative lytic murein transglycosylase	0.58	0.5	0.27	0.3	0.22	0.08	0.2144	0.4101	0.9858	0.6494	0.7101	0.9994	COG2951	[M] Cell wall/membrane/envelope biogenesis	PGA1_c
PGA1_c00820	PGA1_RS00400	PGA1_c00820	putative cobalamin biosynthesis protein cobD	-3.02	-2.9	-1.53	-1.49	-1.37	-0.12	0	0	0.0061	0.0016	0.0009	0.9994	COG1270	[H] Coenzyme transport and metabolism	PGA1_c
PGA1_c00830	PGA1_RS00405	PGA1_c00830	putative threonine-phosphate decarboxylase cobC	-3.71	-3.76	-1.47	-2.23	-2.28	0.05	0.0002	0.0006	0.3632	0.0115	0.0042	0.9994	COG0079	[E] Amino acid transport and metabolism	PGA1_c
PGA1_c00840	PGA1_RS00410	PGA1_c00840	conserved hypothetical protein, similar to glutathione transferase	0.16	0.02	0.27	-0.11	-0.24	0.14	0.6812	0.9715	0.9697	0.8468	0.5765	0.9994	COG0435	[O] Posttranslational modification, protein turnover, chaperones	PGA1_c
PGA1_c00850	PGA1_RS00415	PGA1_c00850	conserved hypothetical protein	0.82	0.76	0.03	0.79	0.73	0.06	0.0265	0.0795	0.9972	0.0695	0.0494	0.9994	NA	NA	PGA1_c
PGA1_c00860	PGA1_RS00420	PGA1_c00860	patB: cystathionine beta-lyase (EC 4.4.1.8)	0.02	0.39	0.57	-0.55	-0.19	-0.37	0.9727	0.5124	0.7755	0.3387	0.7469	0.9994	COG1168	[E] Amino acid transport and metabolism	PGA1_c
PGA1_c00870	PGA1_RS00425	PGA1_c00870	def1: peptide deformylase (EC 3.5.1.88)	-0.22	-0.06	-0.1	-0.12	0.04	-0.17	0.7414	0.9576	0.9972	0.9011	0.959	0.9994	COG0242	[J] Translation, ribosomal structure and biogenesis	PGA1_c
PGA1_c00880	PGA1_RS00430	PGA1_c00880	def2: peptide deformylase (EC 3.5.1.88)	-0.49	-0.16	0.08	-0.57	-0.25	-0.33	0.1396	0.7302	0.9972	0.1739	0.5163	0.9994	COG0242	[J] Translation, ribosomal structure and biogenesis	PGA1_c
PGA1_c00890	PGA1_RS00435	PGA1_c00890	def3: peptide deformylase (EC 3.5.1.88)	-0.79	-0.77	-0.34	-0.45	-0.43	-0.02	0.0202	0.0512	0.8526	0.2345	0.181	0.9994	COG0242	[J] Translation, ribosomal structure and biogenesis	PGA1_c
PGA1_c00900	PGA1_RS00440	PGA1_c00900	fmt: methionyl-tRNA formyltransferase (EC 2.1.2.9)	-0.31	-0.49	-0.01	-0.3	-0.47	0.18	0.3336	0.2343	0.9972	0.5034	0.1816	0.9994	COG0223	[J] Translation, ribosomal structure and biogenesis	PGA1_c
PGA1_c00910	PGA1_RS00445	PGA1_c00910	conserved hypothetical protein	-0.64	-0.6	-0.02	-0.62	-0.58	-0.04	0.1318	0.256	0.9972	0.2481	0.2043	0.9994	NA	NA	PGA1_c
PGA1_c00920	PGA1_RS00450	PGA1_c00920	conserved hypothetical protein	-0.26	0.05	0.1	-0.36	-0.05	-0.31	0.3895	0.9227	0.9972	0.3693	0.9084	0.9994	COG2860	[S] Function unknown	PGA1_c
PGA1_c00930	PGA1_RS00455	PGA1_c00930	rnhA: ribonuclease HI (EC 3.1.26.4)	-0.14	-0.13	-0.07	-0.07	-0.06	-0.01	0.7217	0.8148	0.9972	0.8979	0.9053	0.9994	COG0328	[L] Replication, recombination and repair	PGA1_c
PGA1_c00940	PGA1_RS00460	PGA1_c00940	putative methyltransferase	-0.41	-0.25	0.07	-0.47	-0.32	-0.16	0.2531	0.6192	0.9972	0.3094	0.4347	0.9994	COG2227	[H] Coenzyme transport and metabolism	PGA1_c
PGA1_c00950	PGA1_RS00465	PGA1_c00950	hypothetical protein	-0.55	-0.63	-0.15	-0.39	-0.48	0.09	0.0739	0.0933	0.9953	0.298	0.1321	0.9994	NA	NA	PGA1_c
PGA1_c00960	PGA1_RS00470	PGA1_c00960	conserved hypothetical protein, associated with translocation	-0.31	-0.49	-0.05	-0.25	-0.44	0.18	0.2882	0.1816	0.9972	0.5292	0.1697	0.9994	COG1280	[E] Amino acid transport and metabolism	PGA1_c
PGA1_c00970	PGA1_RS00475	PGA1_c00970	ispH: 4-hydroxy-3-methylbut-2-enyl diphosphate reductase (EC 1.17.1.2)	-0.05	-0.12	0.11	-0.16	-0.23	0.07	0.9097	0.8069	0.9972	0.7345	0.5458	0.9994	COG0761	[M] Cell wall/membrane/envelope biogenesis	PGA1_c
PGA1_c00980	PGA1_RS00480	PGA1_c00980	conserved hypothetical protein	-0.41	-0.79	-0.41	0	-0.38	0.38	0.5337	0.3394	0.9814	0.9979	0.6286	0.9994	COG1432	[S] Function unknown	PGA1_c
PGA1_c00990	PGA1_RS00485	PGA1_c00990	folK: 2-amino-4-hydroxy-6-hydroxymethyldihydropteridine pyrophosphokinase (EC 2.7.6.3)	0.03	0.12	0.26	-0.24	-0.14	-0.09	0.9735	0.905	0.9972	0.7936	0.872	0.9994	COG0801	[H] Coenzyme transport and metabolism	PGA1_c
PGA1_c01000	PGA1_RS00490	PGA1_c01000	rpoZ: DNA-directed RNA polymerase subunit omega (EC 2.7.7.6)	0.22	0.53	-0.04	0.26	0.57	-0.32	0.7177	0.4763	0.9972	0.7515	0.3588	0.9994	COG1758	[K] Transcription	PGA1_c
PGA1_c01010	PGA1_RS00495	PGA1_c01010	spoT: guanosine-3,5-bis(diphosphate) 3-pyrophosphohydrolase (EC 3.1.7.2)	-0.28	-0.04	-0.01	-0.27	-0.03	-0.24	0.4852	0.9538	0.9972	0.6308	0.9511	0.9994	COG0317	[T] Signal transduction mechanisms	PGA1_c
PGA1_c01020	PGA1_RS00500	PGA1_c01020	conserved hypothetical protein	0.23	0.19	-0.12	0.35	0.31	0.04	0.6133	0.772	0.9972	0.5713	0.5479	0.9994	COG3216	[S] Function unknown	PGA1_c
PGA1_c01030	PGA1_RS00505	PGA1_c01030	pdxJ: pyridoxine 5-phosphate synthase (EC 2.6.99.2)	0.24	0.47	0.18	0.06	0.3	-0.24	0.366	0.1603	0.9754	0.8825	0.3087	0.9994	COG0854	[H] Coenzyme transport and metabolism	PGA1_c
PGA1_c01040	PGA1_RS00510	PGA1_c01040	acpS: holo-[acyl-carrier-protein] synthase (EC 2.7.8.7)	-0.06	0.11	-0.06	0	0.16	-0.16	0.8562	0.7893	0.9972	0.9922	0.6057	0.9994	COG0736	[I] Lipid transport and metabolism	PGA1_c
PGA1_c01050	PGA1_RS00515	PGA1_c01050	putative signal peptidase I	0.23	0.05	0.24	-0.01	-0.18	0.17	0.6444	0.9471	0.9953	0.9889	0.7737	0.9994	COG0681	[U] Intracellular trafficking, secretion, and vesicular transport	PGA1_c
PGA1_c01060	PGA1_RS00520	PGA1_c01060	rnc: ribonuclease 3 (EC 3.1.26.3)	-0.1	0.1	0.08	-0.18	0.02	-0.21	0.7444	0.818	0.9972	0.6628	0.9588	0.9994	COG0571	[K] Transcription	PGA1_c
PGA1_c01070	PGA1_RS00525	PGA1_c01070	era: GTP-binding protein era	-0.21	-0.32	-0.13	-0.08	-0.19	0.11	0.5131	0.4445	0.9972	0.875	0.6286	0.9994	COG1159	[R] General function prediction only	PGA1_c
PGA1_c01080	PGA1_RS00530	PGA1_c01080	conserved hypothetical protein	-0.73	-0.67	-0.26	-0.47	-0.41	-0.06	0.047	0.1243	0.9697	0.2853	0.2675	0.9994	COG5447	[S] Function unknown	PGA1_c
PGA1_c01090	PGA1_RS00535	PGA1_c01090	recO: DNA repair protein recO	-0.59	-0.04	0.39	-0.98	-0.43	-0.55	0.1117	0.9492	0.8805	0.046	0.2789	0.9994	COG1381	[L] Replication, recombination and repair	PGA1_c
PGA1_c01100	PGA1_RS00540	PGA1_c01100	conserved hypothetical protein DUF306	0.07	0.43	0.02	0.05	0.42	-0.37	0.8853	0.3766	0.9972	0.9338	0.3178	0.9994	COG3187	[O] Posttranslational modification, protein turnover, chaperones	PGA1_c
PGA1_c01110	PGA1_RS00545	PGA1_c01110	acyl-CoA dehydrogenase (EC 1.3.99.-)	1.44	1.51	0.08	1.36	1.43	-0.08	0.0711	0.1184	0.9972	0.1612	0.0839	0.9994	COG1960	[I] Lipid transport and metabolism	PGA1_c
PGA1_c01120	PGA1_RS00550	PGA1_c01120	conserved hypothetical protein DUF81	0.96	1.41	0.59	0.36	0.81	-0.45	0.0695	0.0381	0.8454	0.6035	0.1364	0.9994	COG0730	[R] General function prediction only	PGA1_c
PGA1_c01130	PGA1_RS00555	PGA1_c01130	putative cation efflux pump	-0.23	-0.17	-0.13	-0.1	-0.03	-0.06	0.6343	0.814	0.9972	0.8904	0.9588	0.9994	COG0053	[P] Inorganic ion transport and metabolism	PGA1_c
PGA1_c01140	PGA1_RS00560	PGA1_c01140	pckA: phosphoenolpyruvate carboxykinase [ATP] (EC 4.1.1.49)	0.64	0.64	0.27	0.38	0.37	0.01	0.3583	0.498	0.9972	0.7057	0.6791	0.9994	COG1866	[C] Energy production and conversion	PGA1_c
PGA1_c01150	PGA1_RS00565	PGA1_c01150	chvI: transcriptional regulatory protein	0.83	1.09	-0.1	0.93	1.19	-0.26	0.0298	0.0229	0.9972	0.0448	0.0068	0.9994	COG0745	[T] Signal transduction mechanisms	PGA1_c
PGA1_c01160	PGA1_RS00570	PGA1_c01160	chvG: sensor protein chvG [histidine kinase sensory protein exoS] (EC 2.7.13.3)	0.39	0.54	-0.27	0.66	0.81	-0.15	0.1461	0.1168	0.8986	0.0625	0.0133	0.9994	COG0642	[T] Signal transduction mechanisms	PGA1_c
PGA1_c01170	PGA1_RS00575	PGA1_c01170	conserved hypothetical protein, related to HPr kinase/phosphorylase	-0.31	-0.29	-0.35	0.04	0.06	-0.02	0.327	0.4989	0.8734	0.9324	0.8859	0.9994	COG1493	[T] Signal transduction mechanisms	PGA1_c
PGA1_c01180	PGA1_RS00580	PGA1_c01180	conserved hypothetical protein	-0.48	-0.35	0.56	-1.05	-0.91	-0.14	0.5474	0.7676	0.9697	0.3094	0.2893	0.9994	COG1660	[R] General function prediction only	PGA1_c
PGA1_c01190	PGA1_RS00585	PGA1_c01190	putative PTS system fructose subfamily IIA component	-0.15	0.11	0	-0.14	0.12	-0.26	0.664	0.8133	0.9972	0.7583	0.7819	0.9994	COG2893	[G] Carbohydrate transport and metabolism	PGA1_c
PGA1_c01200	PGA1_RS00590	PGA1_c01200	putative phosphocarrier protein NPr	-0.42	-0.3	-0.04	-0.39	-0.26	-0.13	0.217	0.5201	0.9972	0.3976	0.5114	0.9994	COG1925	[G] Carbohydrate transport and metabolism	PGA1_c
PGA1_c01210	PGA1_RS00595	PGA1_c01210	conserved hypothetical protein	-0.4	-0.3	0.12	-0.52	-0.42	-0.1	0.1454	0.3983	0.9972	0.1401	0.1616	0.9994	COG3176	[R] General function prediction only	PGA1_c
PGA1_c01220	PGA1_RS00600	PGA1_c01220	putative 3-hydroxybutyryl-CoA dehydrogenase	0.34	0.32	0.21	0.14	0.12	0.02	0.543	0.6813	0.9972	0.8742	0.8801	0.9994	COG1250	[I] Lipid transport and metabolism	PGA1_c
PGA1_c01230	PGA1_RS00605	PGA1_c01230	conserved hypothetical protein	4.45	4.73	0.59	3.86	4.14	-0.28	0	0	0.6839	0	0	0.9994	NA	NA	PGA1_c
PGA1_c01240	PGA1_RS00610	PGA1_c01240	etfA: electron transfer flavoprotein subunit alpha	0.7	0.65	0.12	0.58	0.53	0.05	0.2261	0.3887	0.9972	0.4566	0.4157	0.9994	COG2025	[C] Energy production and conversion	PGA1_c
PGA1_c01250	PGA1_RS00615	PGA1_c01250	etfB: electron transfer flavoprotein subunit beta	1	1	0.49	0.5	0.51	-0.01	0.0246	0.0533	0.7978	0.3248	0.2295	0.9994	COG2086	[C] Energy production and conversion	PGA1_c
PGA1_c01260	PGA1_RS00620	PGA1_c01260	putative ATP:cob(I)alamin adenosyltransferase	0.27	0.27	0.36	-0.1	-0.09	0	0.3325	0.4622	0.7697	0.8083	0.7997	0.9994	COG2096	[S] Function unknown	PGA1_c
PGA1_c01270	PGA1_RS00625	PGA1_c01270	conserved hypothetical protein	0.45	0.23	0.09	0.35	0.14	0.22	0.1898	0.6285	0.9972	0.4359	0.7646	0.9994	NA	NA	PGA1_c
PGA1_c01280	PGA1_RS00630	PGA1_c01280	short-chain dehydrogenase/reductase SDR	0.16	0.14	0.09	0.07	0.05	0.02	0.7424	0.8426	0.9972	0.9207	0.9429	0.9994	COG4221	[R] General function prediction only	PGA1_c
PGA1_c01290	PGA1_RS00635	PGA1_c01290	conserved hypothetical protein	0.86	0.81	-0.51	1.37	1.33	0.04	0.2015	0.3441	0.9697	0.116	0.0737	0.9994	COG3103	[T] Signal transduction mechanisms	PGA1_c
PGA1_c01300	PGA1_RS00640	PGA1_c01300	parC: DNA topoisomerase 4 subunit A (EC 5.99.1.-)	0.01	0.19	0.24	-0.23	-0.05	-0.18	0.9948	0.8329	0.9972	0.7773	0.9505	0.9994	COG0188	[L] Replication, recombination and repair	PGA1_c
PGA1_c01310	PGA1_RS00645	PGA1_c01310	conserved hypothetical protein	0.89	1.01	0.04	0.85	0.97	-0.12	0.0332	0.0474	0.9972	0.0854	0.0277	0.9994	NA	NA	PGA1_c
PGA1_c01320	PGA1_RS00650	PGA1_c01320	tuf2: elongation factor Tu	0.42	0.29	0.14	0.28	0.15	0.13	0.2203	0.5257	0.9972	0.5639	0.7372	0.9994	COG0050	[J] Translation, ribosomal structure and biogenesis	PGA1_c
PGA1_c01330	PGA1_RS00655	PGA1_c01330	conserved hypothetical protein	-0.38	-0.27	0.24	-0.62	-0.51	-0.11	0.2481	0.5519	0.9697	0.1464	0.1621	0.9994	COG2121	[S] Function unknown	PGA1_c
PGA1_c01350	PGA1_RS00665	PGA1_c01350	conserved hypothetical protein, similar to probable UDP-N-acetylglucosamine--peptide N-acetylglucosaminyltransferase SEC	3.83	4.12	0.34	3.49	3.78	-0.28	0.0003	0.0006	0.9953	0.0018	0.0004	0.9994	COG3914	[O] Posttranslational modification, protein turnover, chaperones	PGA1_c
PGA1_c01360	PGA1_RS00670	PGA1_c01360	putative preprotein translocase, secE subunit	0.34	-0.05	-0.4	0.74	0.35	0.39	0.441	0.9516	0.9278	0.1918	0.4908	0.9994	COG0690	[U] Intracellular trafficking, secretion, and vesicular transport	PGA1_c
PGA1_c01370	PGA1_RS00675	PGA1_c01370	nusG: transcription antitermination protein	0.1	-0.22	-0.37	0.47	0.14	0.33	0.8832	0.7995	0.9814	0.5706	0.8643	0.9994	COG0250	[K] Transcription	PGA1_c
PGA1_c01380	PGA1_RS00685	PGA1_c01380	rplK: 50S ribosomal protein L11	0.2	-0.08	0.05	0.15	-0.12	0.28	0.5967	0.8984	0.9972	0.7724	0.8035	0.9994	COG0080	[J] Translation, ribosomal structure and biogenesis	PGA1_c
PGA1_c01400	PGA1_RS00690	PGA1_c01400	rplA: 50S ribosomal protein L1	0.36	0.24	0.29	0.07	-0.05	0.12	0.4159	0.7041	0.9754	0.9207	0.9424	0.9994	COG0081	[J] Translation, ribosomal structure and biogenesis	PGA1_c
PGA1_c01410	#N/A	PGA1_c01410	rplJ: 50S ribosomal protein L10	0.21	0.38	0.01	0.2	0.37	-0.17	0.5738	0.4305	0.9972	0.701	0.3617	0.9994	COG0244	[J] Translation, ribosomal structure and biogenesis	PGA1_c
PGA1_c01420	PGA1_RS00700	PGA1_c01420	rplL: 50S ribosomal protein L7/L12	0.24	0.56	0.1	0.14	0.46	-0.32	0.3943	0.1232	0.9972	0.728	0.1387	0.9994	COG0222	[J] Translation, ribosomal structure and biogenesis	PGA1_c
PGA1_c01430	PGA1_RS00705	PGA1_c01430	rpoB: DNA-directed RNA polymerase subunit beta (EC 2.7.7.6)	-0.06	-0.1	0.17	-0.23	-0.27	0.04	0.859	0.8285	0.9858	0.5706	0.4111	0.9994	COG0085	[K] Transcription	PGA1_c
PGA1_c01440	PGA1_RS00710	PGA1_c01440	rpoC: DNA-directed RNA polymerase subunit beta (EC 2.7.7.6)	-0.46	-0.58	-0.16	-0.3	-0.42	0.12	0.2531	0.2543	0.9972	0.6041	0.348	0.9994	COG0086	[K] Transcription	PGA1_c
PGA1_c01460	PGA1_RS00715	PGA1_c01460	conserved hypothetical protein	-0.14	-0.03	0.23	-0.37	-0.26	-0.11	0.7324	0.9679	0.9868	0.4863	0.583	0.9994	NA	NA	PGA1_c
PGA1_c01470	#N/A	PGA1_c01470	conserved hypothetical protein	-0.4	-0.11	-0.05	-0.35	-0.06	-0.29	0.3735	0.8751	0.9972	0.5784	0.9241	0.9994	COG0697	[R] General function prediction only	PGA1_c
PGA1_c01480	PGA1_RS00725	PGA1_c01480	conserved hypothetical protein	-0.31	-0.35	0.33	-0.64	-0.68	0.04	0.2415	0.2968	0.8154	0.0696	0.0278	0.9994	NA	NA	PGA1_c
PGA1_c01490	PGA1_RS00730	PGA1_c01490	rpsL: 30S ribosomal protein S12	-0.02	-0.4	-0.03	0.01	-0.36	0.38	0.9705	0.4577	0.9972	0.9846	0.425	0.9994	COG0048	[J] Translation, ribosomal structure and biogenesis	PGA1_c
PGA1_c01500	PGA1_RS00735	PGA1_c01500	rpsG: 30S ribosomal protein S7	0.12	-0.23	0.12	0	-0.36	0.36	0.7769	0.6896	0.9972	0.9996	0.4399	0.9994	COG0049	[J] Translation, ribosomal structure and biogenesis	PGA1_c
PGA1_c01510	PGA1_RS00740	PGA1_c01510	fusA: elongation factor G	0.07	-0.23	-0.16	0.23	-0.07	0.3	0.9345	0.814	0.9972	0.8136	0.9429	0.9994	COG0480	[J] Translation, ribosomal structure and biogenesis	PGA1_c
PGA1_c01530	#N/A	PGA1_c01530	hypothetical protein	3.31	2.81	0.12	3.19	2.69	0.5	0.0047	0.0251	0.9972	0.0148	0.0144	0.9994	NA	NA	PGA1_c
PGA1_c01540	#N/A	PGA1_c01540	rpsJ: 30S ribosomal protein S10	0.26	0.08	-0.12	0.39	0.21	0.18	0.2805	0.8225	0.9953	0.224	0.4622	0.9994	COG0051	[J] Translation, ribosomal structure and biogenesis	PGA1_c
PGA1_c01550	PGA1_RS00760	PGA1_c01550	rplC: 50S ribosomal protein L3	0.32	0.23	0.17	0.16	0.06	0.09	0.4054	0.6755	0.9972	0.7783	0.9087	0.9994	COG0087	[J] Translation, ribosomal structure and biogenesis	PGA1_c
PGA1_c01560	PGA1_RS00765	PGA1_c01560	rplD: 50S ribosomal protein L4	0.01	0	-0.16	0.17	0.16	0.01	0.9909	0.9993	0.9972	0.8323	0.8281	0.9994	COG0088	[J] Translation, ribosomal structure and biogenesis	PGA1_c
PGA1_c01570	PGA1_RS00770	PGA1_c01570	rplW: 50S ribosomal protein L23	-0.25	-0.23	-0.29	0.05	0.06	-0.02	0.6175	0.7434	0.9821	0.9548	0.9364	0.9994	COG0089	[J] Translation, ribosomal structure and biogenesis	PGA1_c
PGA1_c01580	PGA1_RS00775	PGA1_c01580	hypothetical protein	-0.14	-0.05	0.2	-0.34	-0.25	-0.09	0.8457	0.9609	0.9972	0.7026	0.7604	0.9994	NA	NA	PGA1_c
PGA1_c01590	PGA1_RS00780	PGA1_c01590	rplB: 50S ribosomal protein L2	0.29	0.27	0.13	0.16	0.14	0.02	0.2855	0.4558	0.9953	0.6832	0.695	0.9994	COG0090	[J] Translation, ribosomal structure and biogenesis	PGA1_c
PGA1_c01600	PGA1_RS00785	PGA1_c01600	rpsS: 30S ribosomal protein S19	-0.21	-0.15	-0.14	-0.07	-0.01	-0.06	0.7091	0.8544	0.9972	0.9344	0.9912	0.9994	COG0185	[J] Translation, ribosomal structure and biogenesis	PGA1_c
PGA1_c01610	PGA1_RS00790	PGA1_c01610	rplV: 50S ribosomal protein L22	-0.22	-0.19	-0.21	-0.01	0.02	-0.03	0.6601	0.7895	0.9972	0.9866	0.9759	0.9994	COG0091	[J] Translation, ribosomal structure and biogenesis	PGA1_c
PGA1_c01620	PGA1_RS00795	PGA1_c01620	rpsC: 30S ribosomal protein S3	-0.41	-0.36	-0.22	-0.19	-0.14	-0.05	0.3963	0.5947	0.9972	0.7878	0.8363	0.9994	COG0092	[J] Translation, ribosomal structure and biogenesis	PGA1_c
PGA1_c01630	PGA1_RS00800	PGA1_c01630	rplP: 50S ribosomal protein L16	-0.46	-0.33	-0.23	-0.23	-0.1	-0.13	0.3481	0.6314	0.9953	0.7498	0.8896	0.9994	COG0197	[J] Translation, ribosomal structure and biogenesis	PGA1_c
PGA1_c01640	PGA1_RS00805	PGA1_c01640	hypothetical protein	-0.11	0.04	0.08	-0.19	-0.04	-0.15	0.7274	0.9338	0.9972	0.6427	0.9169	0.9994	NA	NA	PGA1_c
PGA1_c01650	PGA1_RS00810	PGA1_c01650	conserved hypothetical protein	-0.4	-0.37	-0.12	-0.28	-0.26	-0.02	0.3564	0.5203	0.9972	0.6523	0.6286	0.9994	NA	NA	PGA1_c
PGA1_c01660	#N/A	PGA1_c01660	hypothetical protein	-0.35	-0.38	0.23	-0.59	-0.61	0.02	0.354	0.4572	0.9821	0.2358	0.1477	0.9994	NA	NA	PGA1_c
PGA1_c01670	PGA1_RS00820	PGA1_c01670	hypothetical protein	-0.31	-0.21	0.37	-0.68	-0.58	-0.1	0.5131	0.7607	0.964	0.2667	0.2615	0.9994	NA	NA	PGA1_c
PGA1_c01680	PGA1_RS00825	PGA1_c01680	rpmC: 50S ribosomal protein L29	0.28	-0.05	-0.12	0.4	0.07	0.33	0.6444	0.9579	0.9972	0.6316	0.9396	0.9994	COG0255	[J] Translation, ribosomal structure and biogenesis	PGA1_c
PGA1_c01690	PGA1_RS00830	PGA1_c01690	rpsQ: 30S ribosomal protein S17	0.52	0.12	0.14	0.38	-0.03	0.4	0.2494	0.8682	0.9972	0.5511	0.9652	0.9994	COG0186	[J] Translation, ribosomal structure and biogenesis	PGA1_c
PGA1_c01700	PGA1_RS00835	PGA1_c01700	rplN: 50S ribosomal protein L14	0.48	0.24	0.22	0.26	0.02	0.24	0.2757	0.7073	0.9953	0.6795	0.9706	0.9994	COG0093	[J] Translation, ribosomal structure and biogenesis	PGA1_c
PGA1_c01710	PGA1_RS00840	PGA1_c01710	rplX: 50S ribosomal protein L24 (Q5LW47)	0.45	0.22	0.13	0.32	0.09	0.23	0.3823	0.772	0.9972	0.6636	0.8975	0.9994	COG0198	[J] Translation, ribosomal structure and biogenesis	PGA1_c
PGA1_c01720	PGA1_RS00845	PGA1_c01720	rplE: 50S ribosomal protein L5	0.34	0.16	-0.03	0.37	0.19	0.18	0.5786	0.867	0.9972	0.6664	0.8179	0.9994	COG0094	[J] Translation, ribosomal structure and biogenesis	PGA1_c
PGA1_c01730	PGA1_RS00850	PGA1_c01730	rpsN: 30S ribosomal protein S14	0.12	-0.1	-0.2	0.32	0.1	0.22	0.8598	0.9236	0.9972	0.7104	0.9127	0.9994	COG0199	[J] Translation, ribosomal structure and biogenesis	PGA1_c
PGA1_c01740	PGA1_RS00855	PGA1_c01740	rpsH: 30S ribosomal protein S8	-0.05	-0.34	-0.27	0.22	-0.06	0.28	0.9438	0.68	0.9953	0.7915	0.9425	0.9994	COG0096	[J] Translation, ribosomal structure and biogenesis	PGA1_c
PGA1_c01750	PGA1_RS00860	PGA1_c01750	rplF: 50S ribosomal protein L6	-0.09	-0.32	-0.23	0.13	-0.09	0.23	0.8457	0.5845	0.9953	0.8323	0.8767	0.9994	COG0097	[J] Translation, ribosomal structure and biogenesis	PGA1_c
PGA1_c01760	PGA1_RS00865	PGA1_c01760	rplR: 50S ribosomal protein L18	-0.1	-0.33	-0.22	0.12	-0.11	0.23	0.8299	0.5578	0.9953	0.85	0.847	0.9994	COG0256	[J] Translation, ribosomal structure and biogenesis	PGA1_c
PGA1_c01770	PGA1_RS00870	PGA1_c01770	rpsE: 30S ribosomal protein S5	-0.23	-0.36	-0.15	-0.08	-0.21	0.13	0.5928	0.5286	0.9972	0.9024	0.7057	0.9994	COG0098	[J] Translation, ribosomal structure and biogenesis	PGA1_c
PGA1_c01780	PGA1_RS00875	PGA1_c01780	rpmD: 50S ribosomal protein L30	-0.39	-0.34	-0.13	-0.26	-0.21	-0.05	0.2967	0.4963	0.9972	0.6333	0.6513	0.9994	COG1841	[J] Translation, ribosomal structure and biogenesis	PGA1_c
PGA1_c01790	PGA1_RS00880	PGA1_c01790	hypothetical protein	-0.06	-0.06	-0.1	0.04	0.04	0	0.9134	0.9448	0.9972	0.9659	0.9512	0.9994	NA	NA	PGA1_c
PGA1_c01800	PGA1_RS00885	PGA1_c01800	hypothetical protein	-0.4	-0.28	-0.1	-0.31	-0.18	-0.13	0.2531	0.5758	0.9972	0.5352	0.7012	0.9994	NA	NA	PGA1_c
PGA1_c01810	PGA1_RS00890	PGA1_c01810	putative transcriptional regulator	0.7	0.65	0.09	0.61	0.56	0.05	0.0879	0.1882	0.9972	0.2327	0.1916	0.9994	COG1167	[K] Transcription	PGA1_c
PGA1_c01820	PGA1_RS00895	PGA1_c01820	hypothetical protein	-0.11	-0.05	0.14	-0.25	-0.19	-0.06	0.7804	0.9345	0.9972	0.637	0.6855	0.9994	COG2962	[R] General function prediction only	PGA1_c
PGA1_c01830	PGA1_RS00900	PGA1_c01830	hypothetical protein	-0.63	-1.15	-0.26	-0.36	-0.88	0.52	0.4726	0.2989	0.9972	0.7701	0.3578	0.9994	COG5457	[S] Function unknown	PGA1_c
PGA1_c01840	PGA1_RS00905	PGA1_c01840	hypothetical protein, associated with ion transport	-0.04	0.34	0.18	-0.22	0.17	-0.39	0.9304	0.5212	0.9972	0.7015	0.7533	0.9994	NA	NA	PGA1_c
PGA1_c01850	PGA1_RS00910	PGA1_c01850	rplO: 50S ribosomal protein L15	0.27	-0.05	-0.07	0.34	0.02	0.31	0.5012	0.9455	0.9972	0.5383	0.9669	0.9994	COG0200	[J] Translation, ribosomal structure and biogenesis	PGA1_c
PGA1_c01860	PGA1_RS00915	PGA1_c01860	secY: preprotein translocase subunit secY	0.09	0.17	0.27	-0.18	-0.1	-0.08	0.8215	0.7543	0.9697	0.7372	0.8474	0.9994	COG0201	[U] Intracellular trafficking, secretion, and vesicular transport	PGA1_c
PGA1_c01870	PGA1_RS00920	PGA1_c01870	adk1: adenylate kinase (EC 2.7.4.3)	-0.09	0.13	0.05	-0.15	0.08	-0.22	0.7606	0.7587	0.9972	0.7208	0.847	0.9994	COG0563	[F] Nucleotide transport and metabolism	PGA1_c
PGA1_c01880	PGA1_RS00925	PGA1_c01880	rpsM: 30S ribosomal protein S13	0.25	0.13	0.17	0.09	-0.04	0.12	0.5172	0.829	0.9972	0.8851	0.9463	0.9994	COG0099	[J] Translation, ribosomal structure and biogenesis	PGA1_c
PGA1_c01890	PGA1_RS00930	PGA1_c01890	rpsK: 30S ribosomal protein S11	0.45	0.43	0.5	-0.04	-0.07	0.03	0.1662	0.306	0.7255	0.9324	0.8775	0.9994	COG0100	[J] Translation, ribosomal structure and biogenesis	PGA1_c
PGA1_c01900	PGA1_RS00935	PGA1_c01900	rpoA: DNA-directed RNA polymerase subunit alpha (EC 2.7.7.6)	0.1	0.13	0.05	0.05	0.08	-0.02	0.8169	0.8413	0.9972	0.9306	0.8933	0.9994	COG0202	[K] Transcription	PGA1_c
PGA1_c01910	PGA1_RS00940	PGA1_c01910	rplQ: 50S ribosomal protein L17	-0.44	-0.16	0	-0.44	-0.16	-0.28	0.2696	0.7821	0.9998	0.4136	0.7609	0.9994	COG0203	[J] Translation, ribosomal structure and biogenesis	PGA1_c
PGA1_c01920	PGA1_RS00945	PGA1_c01920	degQ: protease degQ [precursor] (EC 3.4.21.-)	-0.41	-0.61	0.14	-0.55	-0.74	0.2	0.4191	0.3495	0.9972	0.4187	0.1773	0.9994	COG0265	[O] Posttranslational modification, protein turnover, chaperones	PGA1_c
PGA1_c01930	PGA1_RS00950	PGA1_c01930	rarA: replication-associated recombination protein A	-1.16	-1.03	0.09	-1.25	-1.11	-0.13	0.0031	0.0146	0.9972	0.0062	0.0043	0.9994	COG2256	[L] Replication, recombination and repair	PGA1_c
PGA1_c01940	PGA1_RS00955	PGA1_c01940	conserved hypothetical protein, similar to crcB protein	-0.69	-0.76	-0.6	-0.09	-0.16	0.07	0.1837	0.2441	0.8526	0.9088	0.8198	0.9994	COG0239	[D] Cell cycle control, cell division, chromosome partitioning	PGA1_c
PGA1_c01950	#N/A	PGA1_c01950	rluC: ribosomal large subunit pseudouridine synthase C (EC 5.4.99.-)	-0.37	-0.48	-0.42	0.05	-0.06	0.11	0.5471	0.5625	0.9697	0.9597	0.9503	0.9994	COG0564	[J] Translation, ribosomal structure and biogenesis	PGA1_c
PGA1_c01960	PGA1_RS00965	PGA1_c01960	putative hydrolase	-0.78	-0.34	0.04	-0.82	-0.38	-0.44	0.0752	0.5527	0.9972	0.1311	0.425	0.9994	COG0546	[R] General function prediction only	PGA1_c
PGA1_c01970	PGA1_RS00970	PGA1_c01970	conserved hypothetical protein	-0.45	-0.32	-0.14	-0.3	-0.17	-0.13	0.0969	0.3413	0.9911	0.3803	0.5756	0.9994	COG5387	[O] Posttranslational modification, protein turnover, chaperones	PGA1_c
PGA1_c01980	PGA1_RS00975	PGA1_c01980	bztA: glutamate/glutamine/aspartate/asparagine-binding protein bztA [Precursor]	0.71	0.99	0.18	0.54	0.81	-0.28	0.1865	0.149	0.9972	0.4614	0.1683	0.9994	COG0834	[E] Amino acid transport and metabolism	PGA1_c
PGA1_c01990	PGA1_RS00980	PGA1_c01990	bztB: glutamate/glutamine/aspartate/asparagine transport system permease protein bztB	0.58	0.82	-0.01	0.59	0.83	-0.25	0.4432	0.3988	0.9972	0.5761	0.3092	0.9994	COG4597	[E] Amino acid transport and metabolism	PGA1_c
PGA1_c02000	PGA1_RS00985	PGA1_c02000	bztC: glutamate/glutamine/aspartate/asparagine transport system permease protein bztC	0.44	0.7	0.01	0.43	0.69	-0.26	0.5264	0.4329	0.9972	0.6608	0.3588	0.9994	COG0765	[E] Amino acid transport and metabolism	PGA1_c
PGA1_c02010	PGA1_RS00990	PGA1_c02010	bztD: glutamate/glutamine/aspartate/asparagine transport ATP-binding protein bztD	0.06	0.4	-0.17	0.22	0.57	-0.34	0.9025	0.4187	0.9972	0.6795	0.1725	0.9994	COG1126	[E] Amino acid transport and metabolism	PGA1_c
PGA1_c02020	PGA1_RS00995	PGA1_c02020	conserved hypothetical protein	-0.11	-0.42	-0.22	0.11	-0.2	0.31	0.7503	0.3108	0.9754	0.818	0.6057	0.9994	COG3019	[R] General function prediction only	PGA1_c
PGA1_c02030	PGA1_RS01000	PGA1_c02030	conserved hypothetical protein, similar to phosphoglycerate mutase	-0.76	-0.91	-0.4	-0.36	-0.51	0.15	0.0574	0.066	0.8805	0.478	0.2116	0.9994	COG2062	[T] Signal transduction mechanisms	PGA1_c
PGA1_c02040	PGA1_RS01005	PGA1_c02040	conserved hypothetical protein	-1.74	-1.83	-1.35	-0.39	-0.48	0.09	0.006	0.0115	0.2681	0.5784	0.3906	0.9994	COG1600	[C] Energy production and conversion	PGA1_c
PGA1_c02050	PGA1_RS01010	PGA1_c02050	argB: acetylglutamate kinase (EC 2.7.2.8)	0.27	0.28	0.05	0.22	0.23	-0.01	0.4388	0.5613	0.9972	0.655	0.5798	0.9994	COG0548	[E] Amino acid transport and metabolism	PGA1_c
PGA1_c02060	PGA1_RS01015	PGA1_c02060	short-chain dehydrogenase / reductase SDR	0.08	0.16	0.21	-0.13	-0.04	-0.08	0.7769	0.657	0.9503	0.7305	0.9049	0.9994	COG1028	[I] Lipid transport and metabolism	PGA1_c
PGA1_c02070	PGA1_RS01020	PGA1_c02070	putative GTP binding protein engB	0	0.1	0.33	-0.33	-0.23	-0.1	0.9966	0.9318	0.9953	0.7321	0.7998	0.9994	COG0218	[R] General function prediction only	PGA1_c
PGA1_c02080	PGA1_RS01025	PGA1_c02080	conserved hypothetical protein	-0.11	-0.02	0.02	-0.13	-0.03	-0.1	0.7578	0.9754	0.9972	0.7944	0.9484	0.9994	COG3217	[R] General function prediction only	PGA1_c
PGA1_c02090	PGA1_RS01030	PGA1_c02090	inner membrane protein	0.61	0.64	0.4	0.21	0.24	-0.03	0.1407	0.2122	0.908	0.717	0.6275	0.9994	COG0706	[U] Intracellular trafficking, secretion, and vesicular transport	PGA1_c
PGA1_c02100	PGA1_RS01035	PGA1_c02100	conserved hypothetical protein, similar to direct oxygen sensor protein	1.93	2.36	-0.18	2.12	2.55	-0.43	0.0025	0.0022	0.9972	0.0045	0.0006	0.9994	COG2200	[T] Signal transduction mechanisms	PGA1_c
PGA1_c02110	PGA1_RS01040	PGA1_c02110	conserved hypothetical protein	0.59	0.74	0.56	0.03	0.18	-0.15	0.1404	0.1391	0.7305	0.9698	0.723	0.9994	COG0037	[D] Cell cycle control, cell division, chromosome partitioning	PGA1_c
PGA1_c02120	PGA1_RS01045	PGA1_c02120	conserved hypothetical protein	0.1	-0.06	-0.04	0.14	-0.02	0.16	0.8758	0.9448	0.9972	0.8607	0.9732	0.9994	NA	NA	PGA1_c
PGA1_c02130	PGA1_RS01050	PGA1_c02130	conserved hypothetical protein	-0.22	-0.78	-0.65	0.43	-0.13	0.56	0.5546	0.0976	0.6394	0.3663	0.7951	0.9994	COG0759	[S] Function unknown	PGA1_c
PGA1_c02140	PGA1_RS01055	PGA1_c02140	putative ribonuclease P component	-0.57	-0.7	-0.04	-0.54	-0.67	0.13	0.56	0.5987	0.9972	0.6951	0.5561	0.9994	COG0594	[J] Translation, ribosomal structure and biogenesis	PGA1_c
PGA1_c02150	PGA1_RS01060	PGA1_c02150	rpmH: 50S ribosomal protein L34	0.41	0.43	-0.11	0.53	0.54	-0.02	0.5849	0.683	0.9972	0.6152	0.527	0.9994	NA	NA	PGA1_c
PGA1_c02170	PGA1_RS01065	PGA1_c02170	conserved hypothetical protein	-0.44	-0.41	0.5	-0.93	-0.91	-0.03	0.4482	0.6095	0.9338	0.2056	0.1498	0.9994	COG0398	[S] Function unknown	PGA1_c
PGA1_c02180	PGA1_RS01070	PGA1_c02180	lpd4: dihydrolipoyl dehydrogenase (EC 1.8.1.4)	-0.66	-0.8	-0.01	-0.64	-0.78	0.14	0.0697	0.0772	0.9972	0.1443	0.043	0.9994	COG1249	[C] Energy production and conversion	PGA1_c
PGA1_c02190	PGA1_RS01075	PGA1_c02190	signal transduction histidine kinase (EC 2.7.13.3)	-0.41	-0.19	-0.12	-0.29	-0.08	-0.22	0.1277	0.5951	0.9972	0.4083	0.8357	0.9994	COG0642	[T] Signal transduction mechanisms	PGA1_c
PGA1_c02210	#N/A	PGA1_c02210	transposase [fragment]	-1.06	-0.95	-0.31	-0.75	-0.64	-0.11	0.0157	0.0546	0.938	0.1222	0.1169	0.9994	NA	NA	PGA1_c
PGA1_c02220	#N/A	PGA1_c02220	transposase [fragment]	-0.77	-0.57	-0.2	-0.57	-0.37	-0.2	0.2314	0.5085	0.9972	0.5228	0.6439	0.9994	NA	NA	PGA1_c
PGA1_c02230	#N/A	PGA1_c02230	hypothetical protein	0.05	0.26	0.15	-0.1	0.11	-0.21	0.8934	0.5586	0.9972	0.8455	0.796	0.9994	NA	NA	PGA1_c
PGA1_c02240	PGA1_RS19855	PGA1_c02240	transposase [fragment]	0.09	0.25	0.11	-0.02	0.13	-0.15	0.8063	0.6049	0.9972	0.9738	0.7697	0.9994	NA	NA	PGA1_c
PGA1_c02250	#N/A	PGA1_c02250	transposase [fragment]	-0.24	-0.13	-0.1	-0.13	-0.03	-0.11	0.4048	0.7552	0.9972	0.7426	0.9503	0.9994	NA	NA	PGA1_c
PGA1_c02260	#N/A	PGA1_c02260	transposase [fragment]	-0.03	-0.07	-0.03	0	-0.04	0.04	0.9257	0.8578	0.9972	0.9909	0.9203	0.9994	NA	NA	PGA1_c
PGA1_c02270	#N/A	PGA1_c02270	transposase [fragment]	-0.4	-0.34	-0.14	-0.26	-0.2	-0.06	0.2298	0.4348	0.9972	0.579	0.6212	0.9994	NA	NA	PGA1_c
PGA1_c02280	PGA1_RS01105	PGA1_c02280	conserved hypothetical protein	2.9	2.66	-0.27	3.16	2.93	0.24	0.0001	0.0006	0.9814	0.0002	0.0001	0.9994	NA	NA	PGA1_c
PGA1_c02290	PGA1_RS01110	PGA1_c02290	putative NAD dependent epimerase/dehydratase	2.34	2.41	0.21	2.12	2.2	-0.08	0.0001	0.0002	0.9754	0.0006	0.0002	0.9994	COG0451	[G] Carbohydrate transport and metabolism	PGA1_c
PGA1_c02300	PGA1_RS01115	PGA1_c02300	putative glycosyl transferase	3.58	3.59	0.25	3.32	3.34	-0.02	0	0.0001	0.9821	0.0002	0.0001	0.9994	COG0463	[M] Cell wall/membrane/envelope biogenesis	PGA1_c
PGA1_c02310	PGA1_RS01120	PGA1_c02310	putative pyridoxal-phosphate-dependent aminotransferase	2.62	2.38	0.03	2.59	2.34	0.25	0.0002	0.0009	0.9972	0.0006	0.0004	0.9994	COG0399	[M] Cell wall/membrane/envelope biogenesis	PGA1_c
PGA1_c02320	#N/A	PGA1_c02320	gmd1: GDP-mannose 4,6-dehydratase 1 (EC 4.2.1.47)	1.04	1.09	-0.02	1.06	1.11	-0.05	0.0098	0.0197	0.9972	0.0224	0.0079	0.9994	COG1089	[M] Cell wall/membrane/envelope biogenesis	PGA1_c
PGA1_c02330	PGA1_RS01130	PGA1_c02330	hypothetical protein	-5.99	-5.87	-1.82	-4.17	-4.05	-0.12	0	0.0001	0.2731	0.0008	0.0003	0.9994	NA	NA	PGA1_c
PGA1_c02340	PGA1_RS01135	PGA1_c02340	putative mechanosensitive ion channel	0.19	0.41	-0.3	0.49	0.71	-0.23	0.8431	0.7312	0.9972	0.6775	0.4429	0.9994	COG0668	[M] Cell wall/membrane/envelope biogenesis	PGA1_c
PGA1_c02350	PGA1_RS01140	PGA1_c02350	inner membrane protein	0.8	1.38	0.03	0.77	1.36	-0.59	0.4955	0.3535	0.9972	0.6438	0.2833	0.9994	COG2116	[P] Inorganic ion transport and metabolism	PGA1_c
PGA1_c02360	PGA1_RS01145	PGA1_c02360	pyridine nucleotide-disulphide oxidoreductase	1.44	1.55	0.95	0.5	0.61	-0.11	0.1401	0.2001	0.908	0.7157	0.5981	0.9994	COG1249	[C] Energy production and conversion	PGA1_c
PGA1_c02370	PGA1_RS01150	PGA1_c02370	putative ribonuclease BN	0.06	0.71	-0.25	0.31	0.96	-0.65	0.9702	0.6702	0.9972	0.8607	0.4781	0.9994	COG1295	[S] Function unknown	PGA1_c
PGA1_c02380	PGA1_RS01155	PGA1_c02380	hypothetical protein	-0.11	-0.4	-0.09	-0.02	-0.32	0.29	0.7482	0.322	0.9972	0.9667	0.3696	0.9994	COG2270	[R] General function prediction only	PGA1_c
PGA1_c02390	PGA1_RS01160	PGA1_c02390	transcriptional regulator, MerR family	0.06	-0.08	0.31	-0.26	-0.4	0.14	0.9203	0.9223	0.9754	0.7067	0.472	0.9994	COG0789	[K] Transcription	PGA1_c
PGA1_c02400	PGA1_RS01165	PGA1_c02400	putative major facilitator superfamily transporter	-5.38	-5.26	0.14	-5.52	-5.4	-0.12	0.0004	0.0012	0.9972	0.0011	0.0004	0.9994	COG2814	[G] Carbohydrate transport and metabolism	PGA1_c
PGA1_c02420	PGA1_RS01170	PGA1_c02420	conserved hypothetical protein	-0.41	-0.32	-0.16	-0.25	-0.16	-0.09	0.1658	0.4061	0.9946	0.541	0.6747	0.9994	COG3591	[E] Amino acid transport and metabolism	PGA1_c
PGA1_c02430	PGA1_RS01175	PGA1_c02430	type I secretion membrane fusion protein, HlyD family	0.45	0.41	-0.64	1.09	1.05	0.04	0.1369	0.2804	0.5042	0.0117	0.0059	0.9994	COG1566	[V] Defense mechanisms	PGA1_c
PGA1_c02440	PGA1_RS01180	PGA1_c02440	putative ATP-binding/permease fusion ABC transporter	0.71	0.89	0.02	0.69	0.86	-0.18	0.0201	0.018	0.9972	0.0538	0.0091	0.9994	COG2274	[V] Defense mechanisms	PGA1_c
PGA1_c02450	PGA1_RS01185	PGA1_c02450	putative outer membrane efflux protein	0.8	0.56	-0.59	1.39	1.15	0.24	0.0151	0.1178	0.5141	0.0027	0.0027	0.9994	COG1538	[M] Cell wall/membrane/envelope biogenesis	PGA1_c
PGA1_c02460	PGA1_RS01190	PGA1_c02460	hypothetical protein	0.08	-0.01	-0.56	0.63	0.55	0.09	0.8598	0.9839	0.7255	0.1805	0.1734	0.9994	NA	NA	PGA1_c
PGA1_c02470	PGA1_RS01195	PGA1_c02470	putative serine-protein kinase, prkA type	-0.14	-0.95	-0.54	0.4	-0.42	0.81	0.7732	0.1014	0.8431	0.5212	0.4084	0.9994	COG2766	[T] Signal transduction mechanisms	PGA1_c
PGA1_c02480	PGA1_RS01200	PGA1_c02480	conserved hypothetical protein	0.13	-0.34	0.03	0.1	-0.38	0.48	0.7091	0.4283	0.9972	0.845	0.2953	0.9994	COG2718	[S] Function unknown	PGA1_c
PGA1_c02490	#N/A	PGA1_c02490	conserved hypothetical protein, related to stage V sporulation protein R	0	-0.34	-0.06	0.06	-0.28	0.34	0.9995	0.4693	0.9972	0.9075	0.4998	0.9994	COG2719	[S] Function unknown	PGA1_c
PGA1_c02500	PGA1_RS01210	PGA1_c02500	transcriptional regulator, gntR type	-0.87	-1.08	-0.08	-0.8	-1.01	0.21	0.0267	0.0255	0.9972	0.0836	0.0168	0.9994	COG1802	[K] Transcription	PGA1_c
PGA1_c02510	PGA1_RS01215	PGA1_c02510	frmA: S-(hydroxymethyl)glutathione dehydrogenase (EC 1.1.1.284)	0.6	0.65	0.32	0.28	0.33	-0.05	0.0803	0.1218	0.9092	0.5354	0.3578	0.9994	COG1062	[C] Energy production and conversion	PGA1_c
PGA1_c02520	PGA1_RS01220	PGA1_c02520	actP: copper-transporting P-type ATPase (EC 3.6.3.4)	-0.77	-0.57	0.1	-0.87	-0.67	-0.2	0.0535	0.226	0.9972	0.0759	0.1	0.9994	COG2217	[P] Inorganic ion transport and metabolism	PGA1_c
PGA1_c02530	PGA1_RS01225	PGA1_c02530	hmrR: HTH-type transcriptional regulator	-0.91	-1.21	-0.4	-0.51	-0.8	0.3	0.0855	0.0714	0.9503	0.4609	0.1491	0.9994	COG0789	[K] Transcription	PGA1_c
PGA1_c02540	PGA1_RS01230	PGA1_c02540	conserved hypothetical protein	0.2	0.01	-0.1	0.3	0.11	0.19	0.5289	0.9805	0.9972	0.478	0.7847	0.9994	COG3246	[S] Function unknown	PGA1_c
PGA1_c02550	PGA1_RS01235	PGA1_c02550	pcaG: protocatechuate 3,4-dioxygenase alpha chain (EC 1.13.11.3)	0.22	-0.12	-0.47	0.69	0.35	0.34	0.6436	0.8677	0.8887	0.2407	0.5027	0.9994	COG3485	[Q] Secondary metabolites biosynthesis, transport and catabolism	PGA1_c
PGA1_c02560	PGA1_RS01240	PGA1_c02560	pcaH: protocatechuate 3,4-dioxygenase beta chain (EC 1.13.11.3)	0.82	0.85	0.34	0.48	0.51	-0.03	0.0447	0.0842	0.9306	0.328	0.2118	0.9994	COG3485	[Q] Secondary metabolites biosynthesis, transport and catabolism	PGA1_c
PGA1_c02570	PGA1_RS01245	PGA1_c02570	putative 4-carboxymuconolactone decarboxylase (pcaC)	0.78	0.8	0.4	0.38	0.4	-0.02	0.0488	0.094	0.879	0.4388	0.3209	0.9994	COG0599	[S] Function unknown	PGA1_c
PGA1_c02580	PGA1_RS01250	PGA1_c02580	putative HTH-type transcriptional regulator pcaQ	0.25	0.52	0.39	-0.15	0.13	-0.28	0.6128	0.4002	0.9421	0.8396	0.847	0.9994	COG0583	[K] Transcription	PGA1_c
PGA1_c02590	PGA1_RS01255	PGA1_c02590	putative high-affinity branched-chain amino acid transport system permease protein livH	-0.64	-0.95	0.09	-0.73	-1.03	0.3	0.1031	0.0622	0.9972	0.1401	0.0231	0.9994	COG0559	[E] Amino acid transport and metabolism	PGA1_c
PGA1_c02600	PGA1_RS01260	PGA1_c02600	putative high-affinity branched-chain amino acid transport system permease protein livM	-1.15	-1.39	-0.2	-0.95	-1.19	0.25	0.0737	0.0811	0.9972	0.2275	0.0761	0.9994	COG4177	[E] Amino acid transport and metabolism	PGA1_c
PGA1_c02610	PGA1_RS01265	PGA1_c02610	putative high-affinity branched-chain amino acid transport ATP-binding protein livG	-1.8	-1.99	-0.52	-1.29	-1.47	0.19	0.0007	0.0011	0.7255	0.0121	0.0024	0.9994	COG0411	[E] Amino acid transport and metabolism	PGA1_c
PGA1_c02620	PGA1_RS01270	PGA1_c02620	livF: high-affinity branched-chain amino acid transport ATP-binding protein	-1.66	-1.52	-0.07	-1.59	-1.45	-0.14	0.0015	0.006	0.9972	0.0054	0.0034	0.9994	COG0410	[E] Amino acid transport and metabolism	PGA1_c
PGA1_c02630	PGA1_RS01275	PGA1_c02630	putative long-chain-fatty-acid--CoA ligase	-1.44	-1.19	0.1	-1.54	-1.29	-0.25	0.0004	0.003	0.9972	0.0008	0.0008	0.9994	COG1022	[I] Lipid transport and metabolism	PGA1_c
PGA1_c02640	PGA1_RS01280	PGA1_c02640	putative amino acid binding protein	-0.67	-0.72	0.1	-0.77	-0.82	0.05	0.056	0.0914	0.9972	0.0759	0.03	0.9994	COG0683	[E] Amino acid transport and metabolism	PGA1_c
PGA1_c02650	PGA1_RS01285	PGA1_c02650	conserved hypothetical protein	-0.47	-0.4	0.23	-0.7	-0.64	-0.07	0.2833	0.4963	0.9953	0.2131	0.1856	0.9994	COG0491	[R] General function prediction only	PGA1_c
PGA1_c02660	PGA1_RS01290	PGA1_c02660	conserved hypothetical protein	-4.09	-4.91	-0.91	-3.18	-4	0.82	0	0	0.3587	0.0001	0	0.9994	COG3063	[U] Intracellular trafficking, secretion, and vesicular transport	PGA1_c
PGA1_c02670	PGA1_RS01295	PGA1_c02670	conserved hypothetical protein, similar to quinone oxidoreductase	-1.08	-0.89	-0.55	-0.53	-0.34	-0.19	0.0025	0.0169	0.5141	0.1181	0.2314	0.9994	COG0604	[R] General function prediction only	PGA1_c
PGA1_c02690	PGA1_RS01305	PGA1_c02690	hypothetical protein	1.42	1.35	0.03	1.39	1.32	0.07	0.0006	0.0022	0.9972	0.0021	0.001	0.9994	COG2931	[Q] Secondary metabolites biosynthesis, transport and catabolism	PGA1_c
PGA1_c02700	PGA1_RS01310	PGA1_c02700	putative HTH-type transcriptional regulator	-1	-0.9	-0.39	-0.6	-0.5	-0.1	0.0264	0.0849	0.908	0.2407	0.2492	0.9994	COG1609	[K] Transcription	PGA1_c
PGA1_c02710	PGA1_RS01315	PGA1_c02710	ugpB: sn-glycerol-3-phosphate-binding periplasmic protein [Precursor]	1.36	1.16	0.52	0.84	0.65	0.19	0.0246	0.0923	0.908	0.2195	0.2648	0.9994	COG1653	[G] Carbohydrate transport and metabolism	PGA1_c
PGA1_c02720	PGA1_RS01320	PGA1_c02720	ugpA: sn-glycerol-3-phosphate transport system permease protein	0.68	0.29	-0.12	0.8	0.41	0.39	0.1907	0.7014	0.9972	0.2326	0.497	0.9994	COG1175	[G] Carbohydrate transport and metabolism	PGA1_c
PGA1_c02730	PGA1_RS01325	PGA1_c02730	ugpE: sn-glycerol-3-phosphate transport system permease protein	0.47	0.18	-0.09	0.56	0.26	0.3	0.1945	0.7446	0.9972	0.2335	0.5391	0.9994	COG0395	[G] Carbohydrate transport and metabolism	PGA1_c
PGA1_c02740	PGA1_RS01330	PGA1_c02740	ugpC2: sn-glycerol-3-phosphate import ATP-binding protein 2 (EC 3.6.3.20)	0.54	0.37	-0.05	0.59	0.42	0.17	0.0752	0.3146	0.9972	0.1155	0.1808	0.9994	COG3839	[G] Carbohydrate transport and metabolism	PGA1_c
PGA1_c02750	PGA1_RS01335	PGA1_c02750	hypothetical protein	0.38	0.19	-0.27	0.65	0.46	0.19	0.3759	0.7621	0.9821	0.246	0.3355	0.9994	COG3568	[R] General function prediction only	PGA1_c
PGA1_c02760	PGA1_RS01340	PGA1_c02760	putative methylated-DNA--protein-cysteine methyltransferase	0.49	0.5	0.39	0.09	0.11	-0.02	0.1609	0.2472	0.8526	0.8606	0.8156	0.9994	COG2169	[F] Nucleotide transport and metabolism	PGA1_c
PGA1_c02770	PGA1_RS01345	PGA1_c02770	gpmI: 2,3-bisphosphoglycerate-independent phosphoglycerate mutase (EC 5.4.2.1)	0.14	0.22	0.19	-0.05	0.03	-0.08	0.7105	0.6653	0.9953	0.9319	0.9534	0.9994	COG0696	[G] Carbohydrate transport and metabolism	PGA1_c
PGA1_c02780	PGA1_RS01350	PGA1_c02780	conserved hypothetical protein	-0.2	-0.23	-0.18	-0.01	-0.05	0.03	0.7289	0.7703	0.9972	0.9866	0.9503	0.9994	COG4942	[D] Cell cycle control, cell division, chromosome partitioning	PGA1_c
PGA1_c02790	PGA1_RS01355	PGA1_c02790	putative carboxy-terminal-processing protease [precursor]	0.03	0.19	-0.05	0.08	0.25	-0.17	0.9473	0.6369	0.9972	0.8623	0.4653	0.9994	COG0793	[M] Cell wall/membrane/envelope biogenesis	PGA1_c
PGA1_c02800	PGA1_RS01360	PGA1_c02800	putative transcriptional regulator	-1.06	-1.09	-0.43	-0.63	-0.66	0.02	0.0168	0.0357	0.8671	0.1926	0.1141	0.9994	COG2207	[K] Transcription	PGA1_c
PGA1_c02810	#N/A	PGA1_c02810	pobA: P-hydroxybenzoate hydroxylase (EC 1.14.13.2)	-1.52	-1.72	-0.02	-1.5	-1.71	0.21	0.0005	0.0006	0.9972	0.0016	0.0003	0.9994	COG0654	[C] Energy production and conversion	PGA1_c
PGA1_c02820	PGA1_RS01370	PGA1_c02820	putative transcriptional regulator	-0.41	0.03	0.15	-0.56	-0.13	-0.43	0.6551	0.9864	0.9972	0.655	0.9204	0.9994	COG2910	[R] General function prediction only	PGA1_c
PGA1_c02830	PGA1_RS01375	PGA1_c02830	ABC transporter, ATP-binding protein	0.07	0	-0.32	0.4	0.33	0.07	0.8881	0.9973	0.9697	0.5007	0.5114	0.9994	COG1131	[V] Defense mechanisms	PGA1_c
PGA1_c02840	PGA1_RS01380	PGA1_c02840	inner membrane transport permease	0.41	0.33	-0.02	0.42	0.34	0.08	0.2718	0.5111	0.9972	0.393	0.4088	0.9994	COG1682	[G] Carbohydrate transport and metabolism	PGA1_c
PGA1_c02850	PGA1_RS01385	PGA1_c02850	conserved hypothetical protein, related to peptidase S49	0.2	-0.03	-0.24	0.45	0.21	0.24	0.8169	0.9786	0.9972	0.6902	0.8485	0.9994	COG0616	[U] Intracellular trafficking, secretion, and vesicular transport	PGA1_c
PGA1_c02860	PGA1_RS01395	PGA1_c02860	conserved hypothetical protein, associated with cation exchange	0.05	0.5	1.04	-0.99	-0.54	-0.45	0.9596	0.6114	0.7255	0.2794	0.511	0.9994	COG0530	[P] Inorganic ion transport and metabolism	PGA1_c
PGA1_c02870	PGA1_RS01400	PGA1_c02870	short chain dehydrogenase	-0.35	-0.24	0.02	-0.37	-0.26	-0.12	0.2052	0.5275	0.9972	0.3002	0.4071	0.9994	COG1028	[R] General function prediction only	PGA1_c
PGA1_c02880	PGA1_RS01405	PGA1_c02880	uvrC: uvrABC system protein C	-0.77	-0.97	-0.18	-0.59	-0.79	0.2	0.132	0.1303	0.9972	0.3734	0.1506	0.9994	COG0322	[L] Replication, recombination and repair	PGA1_c
PGA1_c02890	PGA1_RS01410	PGA1_c02890	pgsA: CDP-diacylglycerol--glycerol-3-phosphate 3-phosphatidyltransferase (EC 2.7.8.5)	-0.31	-0.05	0.14	-0.45	-0.2	-0.25	0.3345	0.9222	0.9972	0.2794	0.6127	0.9994	COG0558	[I] Lipid transport and metabolism	PGA1_c
PGA1_c02900	PGA1_RS01415	PGA1_c02900	putative molybdopterin-converting factor subunit 1	-0.37	-0.17	-0.1	-0.27	-0.07	-0.2	0.1643	0.6416	0.9972	0.4485	0.8485	0.9994	COG1977	[H] Coenzyme transport and metabolism	PGA1_c
PGA1_c02910	PGA1_RS01420	PGA1_c02910	moaE: molybdopterin-converting factor subunit 2	-0.48	-0.31	-0.28	-0.19	-0.03	-0.16	0.1195	0.4194	0.9162	0.6523	0.9467	0.9994	COG0314	[H] Coenzyme transport and metabolism	PGA1_c
PGA1_c02920	PGA1_RS01425	PGA1_c02920	conserved hypothetical protein	0.22	0.24	-0.23	0.45	0.47	-0.02	0.5037	0.5958	0.9697	0.2838	0.1846	0.9994	NA	NA	PGA1_c
PGA1_c02930	PGA1_RS01430	PGA1_c02930	conserved hypothetical protein, associated with stress response	0.18	0.18	0.17	0.01	0.01	0.01	0.5826	0.7106	0.9953	0.9796	0.9906	0.9994	COG2885	[M] Cell wall/membrane/envelope biogenesis	PGA1_c
PGA1_c02940	PGA1_RS01435	PGA1_c02940	ubiA: 4-hydroxybenzoate octaprenyltransferase (EC 2.5.1.-)	0.18	0.31	0.52	-0.33	-0.21	-0.13	0.7566	0.6987	0.9162	0.673	0.7772	0.9994	COG0382	[H] Coenzyme transport and metabolism	PGA1_c
PGA1_c02950	PGA1_RS01440	PGA1_c02950	conserved hypothetical protein, similar to RNA methyltransferase	-0.53	-0.55	-0.02	-0.51	-0.53	0.02	0.1461	0.2239	0.9972	0.2763	0.1754	0.9994	COG1385	[S] Function unknown	PGA1_c
PGA1_c02960	PGA1_RS01445	PGA1_c02960	conserved hypothetical protein	-0.65	-0.58	0.17	-0.83	-0.75	-0.08	0.0857	0.2102	0.9953	0.0856	0.0638	0.9994	COG3393	[R] General function prediction only	PGA1_c
PGA1_c02970	PGA1_RS01450	PGA1_c02970	conserved hypothetical protein	-0.67	-0.47	0.31	-0.98	-0.78	-0.21	0.0303	0.1822	0.8734	0.0147	0.0194	0.9994	NA	NA	PGA1_c
PGA1_c02980	PGA1_RS01455	PGA1_c02980	glutamate--cysteine ligase (EC 6.3.2.2)	-0.37	-0.47	0.34	-0.71	-0.81	0.1	0.2385	0.2374	0.8805	0.0883	0.0281	0.9994	COG3572	[H] Coenzyme transport and metabolism	PGA1_c
PGA1_c02990	PGA1_RS01460	PGA1_c02990	conserved hypothetical protein	0.67	1.1	-0.16	0.83	1.26	-0.43	0.1225	0.0523	0.9972	0.1284	0.0144	0.9994	NA	NA	PGA1_c
PGA1_c03000	PGA1_RS01465	PGA1_c03000	conserved hypothetical protein	-1.89	-1.79	0.52	-2.41	-2.31	-0.1	0.0126	0.0378	0.9395	0.0102	0.0051	0.9994	NA	NA	PGA1_c
PGA1_c03010	PGA1_RS01470	PGA1_c03010	plsY: glycerol-3-phosphate acyltransferase (EC 2.3.1.-)	-0.02	0.16	-0.06	0.03	0.22	-0.19	0.9467	0.6922	0.9972	0.9431	0.5064	0.9994	COG0344	[S] Function unknown	PGA1_c
PGA1_c03020	PGA1_RS01475	PGA1_c03020	pyrC1: dihydroorotase 1 (EC 3.5.2.3)	-0.06	0.03	0	-0.07	0.03	-0.1	0.9224	0.971	0.9993	0.937	0.9668	0.9994	COG0044	[F] Nucleotide transport and metabolism	PGA1_c
PGA1_c03030	PGA1_RS01480	PGA1_c03030	conserved hypothetical protein	0.15	0.33	0.06	0.09	0.27	-0.18	0.7072	0.5026	0.9972	0.8749	0.5242	0.9994	NA	NA	PGA1_c
PGA1_c03040	PGA1_RS01485	PGA1_c03040	conserved hypothetical protein	-0.07	-0.02	-0.19	0.12	0.17	-0.05	0.8895	0.9795	0.9953	0.8375	0.7424	0.9994	NA	NA	PGA1_c
PGA1_c03050	PGA1_RS01490	PGA1_c03050	conserved hypothetical protein	-0.28	-0.12	-0.03	-0.24	-0.09	-0.16	0.741	0.9312	0.9972	0.8376	0.944	0.9994	NA	NA	PGA1_c
PGA1_c03060	PGA1_RS01495	PGA1_c03060	pyrB: aspartate carbamoyltransferase (EC 2.1.3.2)	-0.1	-0.14	-0.44	0.34	0.3	0.04	0.8556	0.8492	0.9162	0.6025	0.5859	0.9994	COG0540	[F] Nucleotide transport and metabolism	PGA1_c
PGA1_c03070	PGA1_RS01500	PGA1_c03070	putative uracil DNA glycosylase	-0.61	-0.28	-0.1	-0.51	-0.17	-0.34	0.1077	0.5935	0.9972	0.2855	0.7159	0.9994	COG1573	[L] Replication, recombination and repair	PGA1_c
PGA1_c03080	PGA1_RS01505	PGA1_c03080	moaB: molybdenum cofactor biosynthesis protein B	-0.15	0.01	0.03	-0.18	-0.02	-0.16	0.5687	0.9737	0.9972	0.6158	0.956	0.9994	COG0521	[H] Coenzyme transport and metabolism	PGA1_c
PGA1_c03090	PGA1_RS01510	PGA1_c03090	putative secretion protein	-3.2	-3.68	-0.21	-3	-3.48	0.48	0	0	0.9713	0.0001	0	0.9994	COG1566	[V] Defense mechanisms	PGA1_c
PGA1_c03100	PGA1_RS01515	PGA1_c03100	putative transporter, acrB/acrD/acrF family	-3.43	-3.51	0.06	-3.49	-3.56	0.08	0	0	0.9972	0	0	0.9994	COG0841	[V] Defense mechanisms	PGA1_c
PGA1_c03110	PGA1_RS01520	PGA1_c03110	NUDIX hydrolase	-0.76	-0.62	-0.23	-0.53	-0.39	-0.15	0.0222	0.1018	0.9503	0.1547	0.2251	0.9994	COG1051	[F] Nucleotide transport and metabolism	PGA1_c
PGA1_c03120	PGA1_RS01525	PGA1_c03120	conserved hypothetical protein	-0.5	-0.52	0.32	-0.82	-0.84	0.02	0.2487	0.3513	0.9697	0.1441	0.0797	0.9994	COG4233	[O] Posttranslational modification, protein turnover, chaperones	PGA1_c
PGA1_c03130	PGA1_RS01530	PGA1_c03130	conserved hypothetical protein	-0.47	-0.38	-0.04	-0.43	-0.34	-0.08	0.2319	0.4589	0.9972	0.4128	0.4348	0.9994	COG1678	[K] Transcription	PGA1_c
PGA1_c03140	PGA1_RS01535	PGA1_c03140	conserved hypothetical protein, related to protein sua5	-0.3	-0.87	-0.54	0.24	-0.33	0.57	0.5888	0.2053	0.9066	0.7581	0.6171	0.9994	COG0009	[J] Translation, ribosomal structure and biogenesis	PGA1_c
PGA1_c03150	PGA1_RS01540	PGA1_c03150	putative acyl-CoA dehydrogenase	0.32	-0.14	0.14	0.17	-0.29	0.46	0.4858	0.8386	0.9972	0.7912	0.5969	0.9994	COG1960	[I] Lipid transport and metabolism	PGA1_c
PGA1_c03160	PGA1_RS01545	PGA1_c03160	conserved hypothetical protein, similar to beta lactamase	-0.3	-0.08	0.17	-0.46	-0.24	-0.22	0.5068	0.9216	0.9972	0.4321	0.6567	0.9994	COG0491	[R] General function prediction only	PGA1_c
PGA1_c03170	PGA1_RS01550	PGA1_c03170	conserved hypothetical protein	0.28	0.27	0.55	-0.27	-0.29	0.02	0.5432	0.6827	0.8383	0.6792	0.6036	0.9994	NA	NA	PGA1_c
PGA1_c03180	PGA1_RS01555	PGA1_c03180	conserved hypothetical protein	0.02	0.01	0.33	-0.31	-0.32	0.01	0.9696	0.9909	0.9338	0.5694	0.4653	0.9994	NA	NA	PGA1_c
PGA1_c03190	PGA1_RS01560	PGA1_c03190	hypothetical protein	0.32	0.68	0.06	0.25	0.62	-0.37	0.6706	0.4649	0.9972	0.8038	0.4355	0.9994	NA	NA	PGA1_c
PGA1_c03200	PGA1_RS01565	PGA1_c03200	conserved hypothetical protein	0.09	0.45	0.26	-0.17	0.19	-0.36	0.8965	0.5678	0.9972	0.845	0.8029	0.9994	NA	NA	PGA1_c
PGA1_c03210	PGA1_RS01570	PGA1_c03210	conserved hypothetical protein, similar to branched-chain amino acid transport protein azlD	-0.63	-0.36	-0.12	-0.51	-0.24	-0.28	0.0547	0.3711	0.9972	0.1926	0.5064	0.9994	COG4392	[S] Function unknown	PGA1_c
PGA1_c03220	PGA1_RS01575	PGA1_c03220	conserved hypothetical protein, similar to azlC protein	-0.36	-0.22	-0.01	-0.34	-0.2	-0.14	0.2983	0.6533	0.9972	0.4666	0.6299	0.9994	COG1296	[E] Amino acid transport and metabolism	PGA1_c
PGA1_c03230	PGA1_RS01580	PGA1_c03230	putative formate dehydrogenase, subunit fdhD	-0.88	-0.79	-0.18	-0.7	-0.61	-0.09	0.0115	0.0434	0.9814	0.0686	0.0587	0.9994	COG1526	[C] Energy production and conversion	PGA1_c
PGA1_c03240	PGA1_RS01585	PGA1_c03240	putative molybdopterin-guanine dinucleotide biosynthesis protein A (mobA)	-0.64	-0.59	-0.23	-0.41	-0.36	-0.05	0.0581	0.143	0.9697	0.3259	0.2937	0.9994	COG0746	[H] Coenzyme transport and metabolism	PGA1_c
PGA1_c03250	PGA1_RS01590	PGA1_c03250	mobB: molybdopterin-guanine dinucleotide biosynthesis protein B	-0.41	-0.26	-0.07	-0.34	-0.19	-0.15	0.093	0.4008	0.9972	0.2612	0.4887	0.9994	COG1763	[H] Coenzyme transport and metabolism	PGA1_c
PGA1_c03260	PGA1_RS01595	PGA1_c03260	conserved hypothetical protein	-0.8	-0.72	-0.25	-0.55	-0.47	-0.08	0.043	0.1233	0.9754	0.2385	0.2347	0.9994	NA	NA	PGA1_c
PGA1_c03270	PGA1_RS01600	PGA1_c03270	conserved hypothetical protein	-0.38	-0.18	0	-0.38	-0.18	-0.2	0.2569	0.713	0.9972	0.3953	0.6698	0.9994	COG0303	[H] Coenzyme transport and metabolism	PGA1_c
PGA1_c03280	PGA1_RS01605	PGA1_c03280	conserved hypothetical protein	0.16	-0.04	0.31	-0.15	-0.36	0.2	0.6032	0.9318	0.8805	0.7113	0.2675	0.9994	NA	NA	PGA1_c
PGA1_c03290	PGA1_RS01610	PGA1_c03290	greA: transcription elongation factor	0.15	-0.3	-0.4	0.55	0.1	0.45	0.7853	0.6762	0.9511	0.4193	0.8896	0.9994	COG0782	[K] Transcription	PGA1_c
PGA1_c03300	PGA1_RS01615	PGA1_c03300	conserved hypothetical protein, similar to glyoxalase	-0.6	-0.34	-0.08	-0.53	-0.27	-0.26	0.2031	0.601	0.9972	0.4062	0.6511	0.9994	COG0346	[E] Amino acid transport and metabolism	PGA1_c
PGA1_c03310	PGA1_RS01620	PGA1_c03310	soxR1: redox-sensitive transcriptional activator	-0.21	-0.73	-0.18	-0.03	-0.55	0.53	0.7185	0.2905	0.9972	0.9752	0.3601	0.9994	COG0789	[K] Transcription	PGA1_c
PGA1_c03320	PGA1_RS01625	PGA1_c03320	electron transfer flavoprotein-ubiquinone oxidoreductase (EC 1.5.5.1)	0.5	0.25	0.52	-0.02	-0.28	0.25	0.0814	0.5041	0.6145	0.9588	0.3588	0.9994	COG0644	[C] Energy production and conversion	PGA1_c
PGA1_c03330	PGA1_RS01630	PGA1_c03330	conserved hypothetical protein, similar to TPR repeat-containing protein PA4667	-0.27	-0.05	0.23	-0.51	-0.29	-0.22	0.3044	0.9015	0.9338	0.1441	0.3303	0.9994	COG4785	[R] General function prediction only	PGA1_c
PGA1_c03340	PGA1_RS01635	PGA1_c03340	putative 4-diphosphocytidyl-2-C-methyl-D-erythritol kinase	-0.48	-0.6	-0.36	-0.12	-0.24	0.12	0.146	0.1482	0.8734	0.7957	0.5197	0.9994	COG1947	[I] Lipid transport and metabolism	PGA1_c
PGA1_c03350	PGA1_RS01640	PGA1_c03350	ispB: octaprenyl-diphosphate synthase (EC 2.5.1.-)	0.45	0.62	0.77	-0.31	-0.15	-0.16	0.1842	0.1553	0.4653	0.5034	0.7342	0.9994	COG0142	[H] Coenzyme transport and metabolism	PGA1_c
PGA1_c03360	PGA1_RS01650	PGA1_c03360	conserved hypothetical protein	-0.02	0.72	0.48	-0.5	0.25	-0.75	0.979	0.3338	0.9421	0.539	0.7475	0.9994	COG4123	[R] General function prediction only	PGA1_c
PGA1_c03365	PGA1_RS01655	PGA1_c03365	conserved hypothetical protein	1.29	0.66	-0.66	1.95	1.32	0.63	0.0658	0.4485	0.9029	0.0325	0.0716	0.9994	COG5570	[S] Function unknown	PGA1_c
PGA1_c03370	PGA1_RS01660	PGA1_c03370	hypothetical protein	-0.08	0.27	0.09	-0.17	0.18	-0.35	0.8299	0.5334	0.9972	0.7141	0.651	0.9994	NA	NA	PGA1_c
PGA1_c03380	PGA1_RS01665	PGA1_c03380	putative glycine cleavage system transcriptional activator	-0.4	-0.27	-0.1	-0.3	-0.17	-0.13	0.2999	0.6192	0.9972	0.579	0.7336	0.9994	COG0583	[K] Transcription	PGA1_c
PGA1_c03390	PGA1_RS01670	PGA1_c03390	phaB: acetoacetyl-CoA reductase (EC 1.1.1.36)	-0.39	-0.21	0.09	-0.48	-0.3	-0.19	0.3419	0.7357	0.9972	0.3803	0.5448	0.9994	COG1028	[R] General function prediction only	PGA1_c
PGA1_c03400	PGA1_RS01675	PGA1_c03400	phaA: acetyl-CoA acetyltransferase (EC 2.3.1.9)	0.85	0.77	0.4	0.45	0.38	0.08	0.1011	0.2239	0.9503	0.51	0.5184	0.9994	COG0183	[I] Lipid transport and metabolism	PGA1_c
PGA1_c03410	PGA1_RS01680	PGA1_c03410	conserved hypothetical protein, similar to inner membrane protein yfgF	3.24	3.25	0.34	2.9	2.91	-0.01	0	0.0001	0.9162	0.0002	0.0001	0.9994	COG2200	[T] Signal transduction mechanisms	PGA1_c
PGA1_c03420	PGA1_RS01685	PGA1_c03420	putative C-5 sterol desaturase	0.04	-0.33	0.17	-0.13	-0.5	0.37	0.9431	0.5741	0.9972	0.8441	0.2854	0.9994	COG3000	[I] Lipid transport and metabolism	PGA1_c
PGA1_c03430	PGA1_RS01690	PGA1_c03430	conserved hypothetical protein	-0.3	-0.43	0.29	-0.59	-0.72	0.13	0.4181	0.3618	0.9503	0.2105	0.0751	0.9994	NA	NA	PGA1_c
PGA1_c03440	PGA1_RS01695	PGA1_c03440	conserved hypothetical protein, similar to thiol:disulfide interchange protein tlpA	-0.42	-0.72	0.31	-0.73	-1.03	0.3	0.2639	0.1389	0.9407	0.1347	0.022	0.9994	COG0526	[O] Posttranslational modification, protein turnover, chaperones	PGA1_c
PGA1_c03450	PGA1_RS01700	PGA1_c03450	argH: argininosuccinate lyase (EC 4.3.2.1)	0.19	0.19	0.27	-0.07	-0.08	0.01	0.6343	0.749	0.9754	0.9024	0.8829	0.9994	COG0165	[E] Amino acid transport and metabolism	PGA1_c
PGA1_c03460	PGA1_RS01705	PGA1_c03460	hypothetical protein	-0.28	-0.19	-0.01	-0.27	-0.18	-0.09	0.5868	0.8021	0.9972	0.7057	0.789	0.9994	NA	NA	PGA1_c
PGA1_c03470	PGA1_RS01710	PGA1_c03470	lysA: diaminopimelate decarboxylase (EC 4.1.1.20)	0.26	0.25	0.12	0.14	0.13	0.01	0.5836	0.7106	0.9972	0.8465	0.847	0.9994	COG0019	[E] Amino acid transport and metabolism	PGA1_c
PGA1_c03480	PGA1_RS01715	PGA1_c03480	conserved hypothetical protein	-0.56	-0.5	-0.11	-0.44	-0.39	-0.05	0.0646	0.1626	0.9972	0.2234	0.2063	0.9994	COG5271	[R] General function prediction only	PGA1_c
PGA1_c03490	PGA1_RS01720	PGA1_c03490	conserved hypothetical protein	-0.17	-0.24	-0.03	-0.14	-0.21	0.07	0.5339	0.5097	0.9972	0.717	0.5064	0.9994	COG5271	[R] General function prediction only	PGA1_c
PGA1_c03500	PGA1_RS01725	PGA1_c03500	putative cell division ATP-binding protein ftsE	-0.27	-0.1	-0.06	-0.21	-0.04	-0.17	0.5675	0.8935	0.9972	0.7474	0.9505	0.9994	COG2884	[D] Cell cycle control, cell division, chromosome partitioning	PGA1_c
PGA1_c03510	PGA1_RS01730	PGA1_c03510	conserved hypothetical protein, related to cell division protein ftsX	-0.16	0.12	0.1	-0.26	0.02	-0.28	0.6956	0.8413	0.9972	0.639	0.9668	0.9994	COG2177	[D] Cell cycle control, cell division, chromosome partitioning	PGA1_c
PGA1_c03520	PGA1_RS01735	PGA1_c03520	putative acyltransferase	-0.22	-0.12	-0.15	-0.07	0.03	-0.1	0.5161	0.814	0.9972	0.89	0.9497	0.9994	COG0204	[I] Lipid transport and metabolism	PGA1_c
PGA1_c03530	PGA1_RS01740	PGA1_c03530	conserved hypothetical protein, related to pyridoxamine 5-phosphate oxidase	-0.34	-0.13	-0.02	-0.33	-0.11	-0.21	0.4471	0.8518	0.9972	0.6104	0.8602	0.9994	COG3576	[R] General function prediction only	PGA1_c
PGA1_c03540	PGA1_RS01745	PGA1_c03540	conserved hypothetical protein	0.1	0.23	0.21	-0.11	0.02	-0.13	0.8078	0.6661	0.9905	0.8474	0.9705	0.9994	NA	NA	PGA1_c
PGA1_c03550	PGA1_RS01750	PGA1_c03550	lpd2: dihydrolipoyl dehydrogenase 2 (EC 1.8.1.4)	0.38	0.62	0.53	-0.15	0.09	-0.24	0.3435	0.2227	0.7722	0.7997	0.8689	0.9994	COG1249	[C] Energy production and conversion	PGA1_c
PGA1_c03560	PGA1_RS01755	PGA1_c03560	conserved hypothetical protein	0.11	0.41	0.09	0.02	0.33	-0.31	0.8511	0.5338	0.9972	0.9795	0.5768	0.9994	COG3686	[S] Function unknown	PGA1_c
PGA1_c03570	#N/A	PGA1_c03570	hypothetical protein	0	0.21	-0.13	0.13	0.34	-0.21	0.9951	0.7893	0.9972	0.8751	0.5899	0.9994	NA	NA	PGA1_c
PGA1_c03580	#N/A	PGA1_c03580	conserved hypothetical protein	-0.28	0.05	-0.35	0.07	0.4	-0.33	0.4491	0.9338	0.9162	0.9065	0.3238	0.9994	NA	NA	PGA1_c
PGA1_c03590	PGA1_RS01770	PGA1_c03590	sucB: dihydrolipoyllysine-residue succinyltransferase component of 2-oxoglutarate dehydrogenase complex (EC 2.3.1.61)	0.5	0.66	0.07	0.42	0.58	-0.16	0.1553	0.1391	0.9972	0.3542	0.1253	0.9994	COG0508	[C] Energy production and conversion	PGA1_c
PGA1_c03600	PGA1_RS01775	PGA1_c03600	sucA: 2-oxoglutarate dehydrogenase E1 component (EC 1.2.4.2)	0.84	0.88	0.43	0.41	0.45	-0.04	0.0134	0.0258	0.7255	0.2636	0.1505	0.9994	COG0567	[C] Energy production and conversion	PGA1_c
PGA1_c03610	PGA1_RS01780	PGA1_c03610	sucD: succinyl-CoA ligase [ADP-forming] subunit alpha (EC 6.2.1.5)	1.4	1.62	-0.19	1.59	1.81	-0.23	0.0117	0.0143	0.9972	0.0167	0.0036	0.9994	COG0074	[C] Energy production and conversion	PGA1_c
PGA1_c03620	PGA1_RS01785	PGA1_c03620	hypothetical protein	1.69	1.58	-0.31	2.01	1.9	0.11	0.0187	0.0546	0.9953	0.0217	0.0128	0.9994	NA	NA	PGA1_c
PGA1_c03630	PGA1_RS01790	PGA1_c03630	sucC: succinyl-CoA ligase [ADP-forming] subunit beta (EC 6.2.1.5)	1.8	1.84	0.42	1.38	1.42	-0.04	0.0034	0.0078	0.9247	0.0319	0.0129	0.9994	COG0045	[C] Energy production and conversion	PGA1_c
PGA1_c03640	PGA1_RS01795	PGA1_c03640	conserved hypothetical protein	-0.14	-0.12	-0.31	0.17	0.19	-0.02	0.6261	0.7794	0.8734	0.6768	0.5673	0.9994	COG3911	[R] General function prediction only	PGA1_c
PGA1_c03650	PGA1_RS01800	PGA1_c03650	mdh: malate dehydrogenase (EC 1.1.1.37)	0.67	0.98	0.98	-0.31	0	-0.31	0.1453	0.0967	0.5141	0.6333	0.9924	0.9994	COG0039	[C] Energy production and conversion	PGA1_c
PGA1_c03660	PGA1_RS01805	PGA1_c03660	conserved hypothetical protein	-0.06	0.04	0.07	-0.13	-0.03	-0.1	0.8932	0.9499	0.9972	0.8108	0.9534	0.9994	COG0730	[R] General function prediction only	PGA1_c
PGA1_c03670	PGA1_RS01810	PGA1_c03670	conserved hypothetical protein	3.96	3.87	0.39	3.58	3.48	0.1	0	0	0.8526	0	0	0.9994	NA	NA	PGA1_c
PGA1_c03680	PGA1_RS01815	PGA1_c03680	putative citrate lyase subunit beta	1.91	2.36	0.2	1.7	2.16	-0.46	0.0827	0.0867	0.9972	0.209	0.0654	0.9994	COG2301	[G] Carbohydrate transport and metabolism	PGA1_c
PGA1_c03690	PGA1_RS01820	PGA1_c03690	conserved hypothetical protein, similar to nnrU protein	1.46	1.51	0.33	1.13	1.18	-0.05	0.0468	0.0876	0.9953	0.1926	0.1117	0.9994	COG4094	[S] Function unknown	PGA1_c
PGA1_c03700	PGA1_RS01825	PGA1_c03700	conserved hypothetical protein	1.27	1.32	0.21	1.06	1.11	-0.05	0.0262	0.0515	0.9972	0.1069	0.0518	0.9994	COG5515	[S] Function unknown	PGA1_c
PGA1_c03710	PGA1_RS01830	PGA1_c03710	conserved hypothetical protein	1.78	1.91	0.04	1.73	1.87	-0.13	0.0063	0.011	0.9972	0.0183	0.0054	0.9994	COG2030	[I] Lipid transport and metabolism	PGA1_c
PGA1_c03720	PGA1_RS01835	PGA1_c03720	conserved hypothetical protein , similar to phosphoglycerate mutase	1.71	2.17	-0.02	1.73	2.18	-0.45	0.0035	0.0027	0.9972	0.0094	0.0011	0.9994	COG0406	[G] Carbohydrate transport and metabolism	PGA1_c
PGA1_c03730	PGA1_RS01840	PGA1_c03730	conserved hypothetical protein	0.34	0.72	0.18	0.16	0.54	-0.38	0.423	0.1767	0.9972	0.793	0.2405	0.9994	NA	NA	PGA1_c
PGA1_c03740	PGA1_RS01845	PGA1_c03740	sdhC: succinate dehydrogenase cytochrome b556 subunit	1.54	1.82	0.37	1.18	1.46	-0.28	0.0027	0.003	0.9145	0.027	0.0042	0.9994	COG2009	[C] Energy production and conversion	PGA1_c
PGA1_c03750	PGA1_RS01850	PGA1_c03750	sdhD: succinate dehydrogenase hydrophobic membrane anchor subunit	1.51	1.79	0.55	0.96	1.24	-0.28	0.0117	0.013	0.8734	0.138	0.0317	0.9994	COG2142	[C] Energy production and conversion	PGA1_c
PGA1_c03760	PGA1_RS01855	PGA1_c03760	sdhA: succinate dehydrogenase flavoprotein subunit (EC 1.3.99.1)	1.33	1.48	0.14	1.19	1.35	-0.16	0.0145	0.0212	0.9972	0.0538	0.0153	0.9994	COG1053	[C] Energy production and conversion	PGA1_c
PGA1_c03770	PGA1_RS01860	PGA1_c03770	conserved hypothetical protein	0.8	1.06	-0.21	1.02	1.27	-0.26	0.0243	0.0175	0.9754	0.0214	0.003	0.9994	NA	NA	PGA1_c
PGA1_c03780	PGA1_RS01865	PGA1_c03780	sdhB: succinate dehydrogenase iron-sulfur subunit (EC 1.3.99.1)	0.81	1.24	0.18	0.63	1.06	-0.43	0.0993	0.0518	0.9972	0.3085	0.0488	0.9994	COG0479	[C] Energy production and conversion	PGA1_c
PGA1_c03790	PGA1_RS01870	PGA1_c03790	hypothetical protein	-1.21	-1.54	-0.99	-0.22	-0.55	0.32	0.3061	0.3148	0.9421	0.9028	0.7245	0.9994	NA	NA	PGA1_c
PGA1_c03800	PGA1_RS01875	PGA1_c03800	putative lysine/ornithine decarboxylase	-1.98	-2.55	-1.33	-0.65	-1.21	0.56	0.0474	0.0426	0.7288	0.6247	0.2314	0.9994	COG0019	[E] Amino acid transport and metabolism	PGA1_c
PGA1_c03810	PGA1_RS01880	PGA1_c03810	conserved hypothetical protein	0.11	0.21	0.29	-0.18	-0.08	-0.1	0.7268	0.6117	0.908	0.673	0.847	0.9994	COG3665	[S] Function unknown	PGA1_c
PGA1_c03820	PGA1_RS01885	PGA1_c03820	deoD: purine nucleoside phosphorylase deoD-type (EC 2.4.2.1)	0.51	0.67	-0.03	0.54	0.71	-0.17	0.2486	0.2263	0.9972	0.3542	0.1452	0.9994	COG0813	[F] Nucleotide transport and metabolism	PGA1_c
PGA1_c03830	PGA1_RS01890	PGA1_c03830	conserved hypothetical protein, similar to trans-acting regulatory protein hvrA	0.84	0.96	0.07	0.77	0.88	-0.11	0.065	0.09	0.9972	0.1655	0.0657	0.9994	COG2916	[R] General function prediction only	PGA1_c
PGA1_c03840	PGA1_RS01895	PGA1_c03840	mutB: methylmalonyl-CoA mutase large subunit (EC 5.4.99.2)	-0.01	0.48	0.13	-0.14	0.36	-0.49	0.9871	0.4846	0.9972	0.8607	0.5604	0.9994	COG1884	[I] Lipid transport and metabolism	PGA1_c
PGA1_c03850	PGA1_RS01900	PGA1_c03850	putative acyltransferase	-0.87	-1.06	0.03	-0.9	-1.09	0.19	0.1657	0.1768	0.9972	0.2612	0.1098	0.9994	COG1835	[I] Lipid transport and metabolism	PGA1_c
PGA1_c03860	#N/A	PGA1_c03860	putative glycerol-3-phosphate acyltransferase	-0.34	-0.18	-0.03	-0.31	-0.15	-0.16	0.6316	0.8646	0.9972	0.7548	0.8767	0.9994	COG2937	[I] Lipid transport and metabolism	PGA1_c
PGA1_c03870	PGA1_RS01910	PGA1_c03870	crotonyl-CoA reductase	1.85	2.49	0.1	1.75	2.39	-0.64	0.0384	0.027	0.9972	0.0999	0.0156	0.9994	COG0604	[R] General function prediction only	PGA1_c
PGA1_c03880	PGA1_RS01915	PGA1_c03880	putative transcriptional activator protein raiR	-0.31	0.6	-0.39	0.08	0.99	-0.91	0.4044	0.1983	0.8805	0.8894	0.024	0.9994	COG2197	[T] Signal transduction mechanisms	PGA1_c
PGA1_c03890	PGA1_RS01920	PGA1_c03890	putative acyl-homoserine-lactone synthase	-4.29	-1.6	-3.51	-0.79	1.91	-2.7	0	0.0041	0.0003	0.0936	0.0006	0.0088	COG3916	[T] Signal transduction mechanisms	PGA1_c
PGA1_c03900	PGA1_RS01925	PGA1_c03900	conserved hypothetical protein	-1.1	-0.24	-0.4	-0.69	0.16	-0.85	0.0051	0.5575	0.7697	0.084	0.6869	0.9994	COG0507	[L] Replication, recombination and repair	PGA1_c
PGA1_c03910	PGA1_RS01930	PGA1_c03910	short chain dehydrogenase / reductase	-1.19	-0.31	-0.62	-0.57	0.31	-0.88	0.0089	0.5301	0.6493	0.2352	0.463	0.9994	COG4221	[R] General function prediction only	PGA1_c
PGA1_c03920	PGA1_RS01935	PGA1_c03920	conserved hypothetical protein	0.48	0.66	0.15	0.33	0.51	-0.18	0.2707	0.2358	0.9972	0.5938	0.2899	0.9994	NA	NA	PGA1_c
PGA1_c03930	PGA1_RS01940	PGA1_c03930	conserved hypothetical protein	0.38	0.48	0.42	-0.04	0.06	-0.1	0.5346	0.5578	0.9697	0.9698	0.9467	0.9994	COG0730	[R] General function prediction only	PGA1_c
PGA1_c03940	PGA1_RS01945	PGA1_c03940	putative permease protein	-0.75	-0.76	-0.04	-0.71	-0.72	0.02	0.0547	0.1049	0.9972	0.1352	0.0739	0.9994	COG1079	[R] General function prediction only	PGA1_c
PGA1_c03950	PGA1_RS01950	PGA1_c03950	putative permease protein	-0.26	-0.53	-0.04	-0.22	-0.49	0.27	0.6612	0.4835	0.9972	0.7888	0.4447	0.9994	COG4603	[R] General function prediction only	PGA1_c
PGA1_c03960	PGA1_RS01955	PGA1_c03960	rbsA: ribose import ATP-binding protein (EC 3.6.3.17)	-0.24	-0.46	0.06	-0.31	-0.52	0.21	0.5172	0.343	0.9972	0.5546	0.204	0.9994	COG3845	[R] General function prediction only	PGA1_c
PGA1_c03970	PGA1_RS01960	PGA1_c03970	putative lipoprotein	-0.2	0.12	0.53	-0.72	-0.41	-0.32	0.6072	0.8351	0.7305	0.1381	0.3264	0.9994	COG1744	[R] General function prediction only	PGA1_c
PGA1_c03980	PGA1_RS01965	PGA1_c03980	putative acetyltransferase	0.52	0.16	0.71	-0.19	-0.55	0.36	0.3732	0.8562	0.8304	0.8262	0.4069	0.9994	COG0456	[R] General function prediction only	PGA1_c
PGA1_c03990	PGA1_RS01970	PGA1_c03990	putative peptidase M22	-0.14	-0.74	-0.29	0.15	-0.45	0.6	0.8106	0.2643	0.9905	0.845	0.4511	0.9994	COG1214	[O] Posttranslational modification, protein turnover, chaperones	PGA1_c
PGA1_c04000	PGA1_RS01975	PGA1_c04000	conserved hypothetical protein, related to nitrogen fixation protein	0.21	-0.25	-0.1	0.31	-0.14	0.45	0.6068	0.6538	0.9972	0.572	0.7866	0.9994	COG0694	[O] Posttranslational modification, protein turnover, chaperones	PGA1_c
PGA1_c04010	PGA1_RS01980	PGA1_c04010	putative universal stress protein	-0.34	-0.18	0.02	-0.36	-0.2	-0.16	0.2415	0.6599	0.9972	0.3404	0.5534	0.9994	COG0589	[T] Signal transduction mechanisms	PGA1_c
PGA1_c04020	PGA1_RS01985	PGA1_c04020	putative branched-chain-amino-acid aminotransferase	-0.77	-0.77	0.1	-0.88	-0.87	-0.01	0.0538	0.1118	0.9972	0.0767	0.0413	0.9994	COG0115	[H] Coenzyme transport and metabolism	PGA1_c
PGA1_c04030	PGA1_RS01990	PGA1_c04030	conserved hypothetical protein, similar to phenylacetic acid degradation protein paaA	-0.73	-0.01	-0.24	-0.49	0.23	-0.72	0.221	0.991	0.9972	0.5543	0.775	0.9994	COG3396	[S] Function unknown	PGA1_c
PGA1_c04040	PGA1_RS01995	PGA1_c04040	paaE: phenylacetic acid degradation NADH oxidoreductase	-1.45	-0.38	-0.4	-1.05	0.02	-1.07	0.1834	0.8141	0.9972	0.4748	0.9906	0.9994	COG1018	[C] Energy production and conversion	PGA1_c
PGA1_c04050	PGA1_RS02000	PGA1_c04050	paaD: phenylacetic acid degradation protein PaaD	-1.41	-0.4	-0.64	-0.77	0.24	-1.01	0.1366	0.772	0.9723	0.5511	0.8538	0.9994	COG2151	[R] General function prediction only	PGA1_c
PGA1_c04060	PGA1_RS02005	PGA1_c04060	paaC: phenylacetic acid degradation protein PaaC	-1.56	-0.49	-0.57	-0.99	0.08	-1.07	0.1735	0.772	0.9953	0.5296	0.9576	0.9994	COG3396	[S] Function unknown	PGA1_c
PGA1_c04070	PGA1_RS02010	PGA1_c04070	paaB: phenylacetic acid degradation protein PaaB	-1.71	-0.81	-0.71	-1	-0.1	-0.9	0.1551	0.6258	0.9821	0.5475	0.9534	0.9994	COG3460	[Q] Secondary metabolites biosynthesis, transport and catabolism	PGA1_c
PGA1_c04080	PGA1_RS02015	PGA1_c04080	paaA: phenylacetic acid degradation protein PaaA	-1.42	-0.9	-0.9	-0.52	0	-0.52	0.2429	0.5968	0.9697	0.7653	0.9992	0.9994	COG3396	[S] Function unknown	PGA1_c
PGA1_c04090	PGA1_RS02020	PGA1_c04090	paaJ: beta-ketoadipyl-CoA thiolase (EC 2.3.1.174)	-1.47	-0.73	-0.23	-1.23	-0.5	-0.73	0.2801	0.7112	0.9972	0.51	0.7824	0.9994	COG0183	[I] Lipid transport and metabolism	PGA1_c
PGA1_c04100	PGA1_RS02025	PGA1_c04100	sulfatase	-0.46	-0.45	-0.5	0.04	0.05	-0.01	0.4202	0.566	0.9338	0.9692	0.9505	0.9994	COG3119	[P] Inorganic ion transport and metabolism	PGA1_c
PGA1_c04110	PGA1_RS02030	PGA1_c04110	putative fatty acid oxidation complex subunit alpha	0.16	0.15	-0.25	0.41	0.41	0	0.8083	0.8646	0.9972	0.6247	0.555	0.9994	COG1250	[I] Lipid transport and metabolism	PGA1_c
PGA1_c04120	PGA1_RS02035	PGA1_c04120	fadA3: 3-ketoacyl-CoA thiolase 3	0	0.47	-0.16	0.16	0.63	-0.47	0.9966	0.5993	0.9972	0.8749	0.3812	0.9994	COG0183	[I] Lipid transport and metabolism	PGA1_c
PGA1_c04130	PGA1_RS02040	PGA1_c04130	putative acyl-CoA dehydrogenase	-0.27	0.22	-0.17	-0.11	0.39	-0.49	0.5764	0.7587	0.9972	0.8851	0.4889	0.9994	COG1960	[I] Lipid transport and metabolism	PGA1_c
PGA1_c04140	PGA1_RS02045	PGA1_c04140	putative acyl-CoA dehydrogenase	-0.3	0.24	-0.17	-0.13	0.41	-0.53	0.5871	0.7673	0.9972	0.8767	0.514	0.9994	COG1960	[I] Lipid transport and metabolism	PGA1_c
PGA1_c04150	PGA1_RS02050	PGA1_c04150	conserved hypothetical protein, associated with thioesterases	-0.43	0.14	-0.29	-0.14	0.42	-0.57	0.4181	0.8672	0.9946	0.8607	0.4853	0.9994	COG2050	[Q] Secondary metabolites biosynthesis, transport and catabolism	PGA1_c
PGA1_c04160	PGA1_RS02055	PGA1_c04160	putative crotonobetaine/carnitine-CoA ligase	-0.18	0.29	0.1	-0.28	0.19	-0.46	0.7033	0.6361	0.9972	0.659	0.7436	0.9994	COG0318	[Q] Secondary metabolites biosynthesis, transport and catabolism	PGA1_c
PGA1_c04170	PGA1_RS02060	PGA1_c04170	rpe: ribulose-phosphate 3-epimerase (EC 5.1.3.1)	0.56	-0.02	0.14	0.42	-0.15	0.57	0.3583	0.9868	0.9972	0.6298	0.8589	0.9994	COG0036	[G] Carbohydrate transport and metabolism	PGA1_c
PGA1_c04180	PGA1_RS02065	PGA1_c04180	phnC: phosphonates import ATP-binding protein (EC 3.6.3.28)	1.81	1.15	0.21	1.59	0.94	0.66	0.1521	0.4902	0.9972	0.331	0.5163	0.9994	COG3638	[P] Inorganic ion transport and metabolism	PGA1_c
PGA1_c04190	PGA1_RS02070	PGA1_c04190	phoD: phosphate uptake ABC transporter periplasmic solute-binding protein	5.58	3.11	0.06	5.51	3.05	2.46	0.0048	0.1137	0.9972	0.0132	0.0724	0.9994	COG3221	[P] Inorganic ion transport and metabolism	PGA1_c
PGA1_c04200	PGA1_RS02075	PGA1_c04200	phoE: phosphate uptake ABC transporter permease protein	3.36	1.58	0.45	2.91	1.13	1.78	0.0039	0.1607	0.9953	0.0207	0.2442	0.9994	COG3639	[P] Inorganic ion transport and metabolism	PGA1_c
PGA1_c04210	PGA1_RS02080	PGA1_c04210	phoT: phosphate uptake ABC transporter permease protein	2.86	1.62	0.73	2.12	0.89	1.24	0.0026	0.0788	0.8805	0.0289	0.2478	0.9994	COG3639	[P] Inorganic ion transport and metabolism	PGA1_c
PGA1_c04220	PGA1_RS02085	PGA1_c04220	conserved hypothetical protein, associated with phosphonate metabolism	2.1	1.02	0.42	1.68	0.6	1.08	0.002	0.106	0.9338	0.0167	0.2615	0.9994	COG0110	[R] General function prediction only	PGA1_c
PGA1_c04230	PGA1_RS02090	PGA1_c04230	putative phosphonates metabolism transcriptional regulator phnF	-0.5	-0.42	0.25	-0.75	-0.66	-0.08	0.2611	0.4837	0.9946	0.1949	0.1754	0.9994	COG2188	[K] Transcription	PGA1_c
PGA1_c04240	PGA1_RS02095	PGA1_c04240	phnG: protein phnG	0.84	-0.17	-0.32	1.17	0.16	1.01	0.4583	0.932	0.9972	0.4438	0.925	0.9994	COG3624	[P] Inorganic ion transport and metabolism	PGA1_c
PGA1_c04250	PGA1_RS02100	PGA1_c04250	phnH: protein phnH	0.9	-0.48	-0.87	1.77	0.39	1.38	0.441	0.7813	0.9697	0.2396	0.8022	0.9994	COG3625	[P] Inorganic ion transport and metabolism	PGA1_c
PGA1_c04260	PGA1_RS02105	PGA1_c04260	phnI: protein phnI	1.8	0.23	-0.4	2.2	0.63	1.57	0.1323	0.905	0.9972	0.146	0.6771	0.9994	COG3626	[P] Inorganic ion transport and metabolism	PGA1_c
PGA1_c04270	PGA1_RS02115	PGA1_c04270	phnJ: protein phnJ	2.36	0.7	0.3	2.06	0.4	1.66	0.019	0.5538	0.9972	0.0728	0.7212	0.9994	COG3627	[P] Inorganic ion transport and metabolism	PGA1_c
PGA1_c04280	PGA1_RS02120	PGA1_c04280	phnK: phosphonates transport ATP-binding protein	1.77	0.48	0.05	1.72	0.43	1.29	0.0482	0.6826	0.9972	0.1116	0.6846	0.9994	COG4107	[P] Inorganic ion transport and metabolism	PGA1_c
PGA1_c04290	PGA1_RS02125	PGA1_c04290	phnL : phosphonates transport ATP-binding protein	2.14	0.2	-0.45	2.59	0.65	1.94	0.0639	0.9133	0.9972	0.0728	0.6242	0.9994	COG4778	[P] Inorganic ion transport and metabolism	PGA1_c
PGA1_c04300	#N/A	PGA1_c04300	putative ATP-binding protein phnN	1.55	0.13	-0.26	1.81	0.39	1.42	0.0807	0.9273	0.9972	0.1027	0.7245	0.9994	COG3709	[P] Inorganic ion transport and metabolism	PGA1_c
PGA1_c04310	PGA1_RS02135	PGA1_c04310	conserved hypothetical protein	0.58	0.53	0.6	-0.02	-0.06	0.05	0.155	0.3027	0.7255	0.9805	0.9127	0.9994	NA	NA	PGA1_c
PGA1_c04320	PGA1_RS02140	PGA1_c04320	phnM: protein phnM	1.4	0.46	0.07	1.32	0.39	0.94	0.0355	0.5819	0.9972	0.0937	0.591	0.9994	COG3454	[P] Inorganic ion transport and metabolism	PGA1_c
PGA1_c04330	PGA1_RS02145	PGA1_c04330	conserved hypothetical protein	-0.14	0.14	0.04	-0.18	0.1	-0.28	0.658	0.7557	0.9972	0.6835	0.7997	0.9994	NA	NA	PGA1_c
PGA1_c04340	PGA1_RS02150	PGA1_c04340	conserved hypothetical protein	-0.25	-0.03	0.11	-0.36	-0.15	-0.22	0.3685	0.9448	0.9972	0.3237	0.6853	0.9994	NA	NA	PGA1_c
PGA1_c04350	PGA1_RS02155	PGA1_c04350	putative glycosyltransferase protein	-0.34	0.01	-0.15	-0.2	0.16	-0.36	0.2562	0.9758	0.9953	0.6523	0.6791	0.9994	COG4671	[R] General function prediction only	PGA1_c
PGA1_c04360	PGA1_RS02160	PGA1_c04360	putative phosphoglycerate mutase family protein	0.03	0.36	0.11	-0.08	0.25	-0.33	0.972	0.6361	0.9972	0.922	0.7209	0.9994	COG0406	[G] Carbohydrate transport and metabolism	PGA1_c
PGA1_c04370	PGA1_RS02165	PGA1_c04370	putative glycosyltransferase protein	-0.7	-0.27	-0.18	-0.52	-0.09	-0.44	0.0316	0.4973	0.9821	0.1668	0.8295	0.9994	COG0438	[M] Cell wall/membrane/envelope biogenesis	PGA1_c
PGA1_c04380	PGA1_RS02170	PGA1_c04380	putative colanic acid biosynthesis glycosyltransferase wcaL	0.3	0.18	-0.28	0.58	0.46	0.12	0.6028	0.8361	0.9953	0.4476	0.4822	0.9994	COG0438	[M] Cell wall/membrane/envelope biogenesis	PGA1_c
PGA1_c04390	PGA1_RS02175	PGA1_c04390	conserved hypothetical protein	0	-0.02	-0.25	0.26	0.23	0.03	0.9956	0.9756	0.9946	0.7015	0.7056	0.9994	COG4671	[R] General function prediction only	PGA1_c
PGA1_c04400	#N/A	PGA1_c04400	conserved hypothetical protein, related to mechanosensitive ion channel	0.65	0.31	0.15	0.5	0.16	0.34	0.2631	0.7155	0.9972	0.5383	0.847	0.9994	COG0668	[M] Cell wall/membrane/envelope biogenesis	PGA1_c
PGA1_c04410	PGA1_RS02185	PGA1_c04410	conserved hypothetical protein	1.33	1.27	-0.36	1.69	1.63	0.05	0.0008	0.0026	0.7439	0.0006	0.0003	0.9994	COG1804	[C] Energy production and conversion	PGA1_c
PGA1_c04420	PGA1_RS02190	PGA1_c04420	conserved hypothetical protein, related to glutathione transport system permease protein gsiD	1.21	1.26	-0.42	1.63	1.69	-0.05	0.0119	0.0236	0.8805	0.0076	0.0024	0.9994	COG1173	[P] Inorganic ion transport and metabolism	PGA1_c
PGA1_c04430	PGA1_RS02195	PGA1_c04430	putative peptide permease protein	1.51	1.22	-0.67	2.18	1.89	0.29	0.0194	0.0923	0.8431	0.0094	0.0076	0.9994	COG0601	[E] Amino acid transport and metabolism	PGA1_c
PGA1_c04440	PGA1_RS02200	PGA1_c04440	putative extracellular solute-binding protein	1.78	1.31	-0.58	2.36	1.89	0.47	0.0017	0.0205	0.7282	0.001	0.0013	0.9994	COG0747	[E] Amino acid transport and metabolism	PGA1_c
PGA1_c04450	PGA1_RS02205	PGA1_c04450	gsiA1: glutathione import ATP-binding protein 1 (EC 3.6.3.-)	0.45	0.69	0.29	0.16	0.4	-0.24	0.1002	0.0527	0.8734	0.6707	0.1725	0.9994	COG1123	[R] General function prediction only	PGA1_c
PGA1_c04460	PGA1_RS02210	PGA1_c04460	conserved hypothetical protein	0.19	0.22	0.56	-0.36	-0.33	-0.03	0.7467	0.7857	0.9034	0.6494	0.622	0.9994	NA	NA	PGA1_c
PGA1_c04470	PGA1_RS02215	PGA1_c04470	putative glutathione S-transferase	-0.13	-0.31	-0.03	-0.1	-0.28	0.17	0.6314	0.3815	0.9972	0.7932	0.3578	0.9994	COG0625	[O] Posttranslational modification, protein turnover, chaperones	PGA1_c
PGA1_c04480	PGA1_RS02220	PGA1_c04480	transcriptional regulator, tetR family	-0.29	-0.31	0.11	-0.4	-0.41	0.01	0.3823	0.498	0.9972	0.371	0.2615	0.9994	COG1309	[K] Transcription	PGA1_c
PGA1_c04490	PGA1_RS02225	PGA1_c04490	iorAB: indolepyruvate oxidoreductase	-2.79	-0.8	-0.03	-2.76	-0.77	-1.99	0.0558	0.6792	0.9972	0.1194	0.6464	0.9994	COG4231	[C] Energy production and conversion	PGA1_c
PGA1_c04500	#N/A	PGA1_c04500	transcriptional regulator, asnC family	0.25	0.94	0.68	-0.43	0.25	-0.68	0.7135	0.2529	0.8805	0.645	0.7697	0.9994	COG1522	[K] Transcription	PGA1_c
PGA1_c04510	PGA1_RS02235	PGA1_c04510	conserved hypothetical protein	-0.37	-0.6	-0.48	0.1	-0.12	0.23	0.187	0.0997	0.6493	0.8022	0.7356	0.9994	NA	NA	PGA1_c
PGA1_c04520	PGA1_RS02240	PGA1_c04520	putative ABC transporter cyclic nucleotide-binding protein	0.31	0.38	0.33	-0.02	0.05	-0.07	0.7429	0.772	0.9972	0.9897	0.9653	0.9994	COG1132	[V] Defense mechanisms	PGA1_c
PGA1_c04530	PGA1_RS02245	PGA1_c04530	ureidoglycolate lyase (EC 4.3.2.3)	-0.14	-0.02	0.03	-0.17	-0.05	-0.12	0.5774	0.9672	0.9972	0.6249	0.8859	0.9994	COG0179	[Q] Secondary metabolites biosynthesis, transport and catabolism	PGA1_c
PGA1_c04540	PGA1_RS02250	PGA1_c04540	putative d-galactonate dehydratase	-0.14	-0.13	0.1	-0.24	-0.24	-0.01	0.7314	0.8156	0.9972	0.6628	0.613	0.9994	COG4948	[M] Cell wall/membrane/envelope biogenesis	PGA1_c
PGA1_c04550	PGA1_RS02255	PGA1_c04550	putative formaldehyde dehydrogenase	-0.06	-0.1	0.21	-0.26	-0.31	0.04	0.9204	0.8992	0.9972	0.6949	0.5892	0.9994	COG1062	[C] Energy production and conversion	PGA1_c
PGA1_c04560	PGA1_RS02260	PGA1_c04560	putative fumarate lyase	-0.53	-0.7	-0.49	-0.05	-0.22	0.17	0.289	0.2783	0.9142	0.9548	0.7483	0.9994	COG0015	[F] Nucleotide transport and metabolism	PGA1_c
PGA1_c04570	PGA1_RS02265	PGA1_c04570	putative 3-oxoadipate enol-lactonase	-0.24	-0.4	-0.26	0.03	-0.13	0.16	0.5572	0.4482	0.9754	0.9715	0.8029	0.9994	COG0596	[R] General function prediction only	PGA1_c
PGA1_c04580	PGA1_RS02270	PGA1_c04580	conserved hypothetical protein, associated with endonuclease/exonuclease/phosphatase	0.11	-0.09	-0.18	0.28	0.09	0.19	0.8076	0.8929	0.9972	0.6161	0.8733	0.9994	NA	NA	PGA1_c
PGA1_c04590	PGA1_RS02275	PGA1_c04590	putative threonine dehydratase	0.48	0.47	0.22	0.26	0.24	0.02	0.2866	0.4363	0.9953	0.6919	0.6778	0.9994	COG1171	[E] Amino acid transport and metabolism	PGA1_c
PGA1_c04600	PGA1_RS02280	PGA1_c04600	conserved hypothetical protein, related to alpha/beta hydrolase	0	0.09	0.16	-0.15	-0.07	-0.09	0.9948	0.8935	0.9972	0.8022	0.9127	0.9994	COG0596	[R] General function prediction only	PGA1_c
PGA1_c04610	PGA1_RS02285	PGA1_c04610	haloacid dehalogenase, type II	0.04	0.1	0.26	-0.22	-0.16	-0.06	0.916	0.8459	0.9697	0.6578	0.723	0.9994	COG1011	[R] General function prediction only	PGA1_c
PGA1_c04620	PGA1_RS02290	PGA1_c04620	peptidyl-prolyl cis-trans isomerase, FKBP-type	-0.42	-0.26	0.31	-0.73	-0.57	-0.16	0.3804	0.7106	0.9754	0.2404	0.2775	0.9994	COG1047	[O] Posttranslational modification, protein turnover, chaperones	PGA1_c
PGA1_c04630	#N/A	PGA1_c04630	2-nitropropane dioxygenase	0.03	0.21	0.43	-0.4	-0.22	-0.18	0.9592	0.7605	0.9185	0.5354	0.7116	0.9994	COG2070	[R] General function prediction only	PGA1_c
PGA1_c04640	PGA1_RS02300	PGA1_c04640	fabI: enoyl-[acyl-carrier-protein] reductase (EC 1.3.1.9)	0.3	0.13	-0.32	0.62	0.45	0.17	0.3214	0.7703	0.8887	0.1209	0.1809	0.9994	COG0623	[I] Lipid transport and metabolism	PGA1_c
PGA1_c04650	PGA1_RS02305	PGA1_c04650	fabB: 3-oxoacyl-[acyl-carrier-protein] synthase (EC 2.3.1.41)	0.69	0.72	0.39	0.3	0.33	-0.03	0.0436	0.081	0.8116	0.4854	0.3436	0.9994	COG0304	[I] Lipid transport and metabolism	PGA1_c
PGA1_c04660	PGA1_RS02310	PGA1_c04660	fabA: 3-hydroxydecanoyl-[acyl-carrier-protein] dehydratase (EC 4.2.1.60)	0.58	0.58	0.23	0.34	0.35	0	0.2672	0.3956	0.9972	0.6494	0.5794	0.9994	COG0764	[I] Lipid transport and metabolism	PGA1_c
PGA1_c04670	PGA1_RS02315	PGA1_c04670	putative metal ion uptake regulator	-0.22	-0.31	-0.04	-0.18	-0.26	0.08	0.5683	0.5567	0.9972	0.7372	0.5561	0.9994	COG0735	[P] Inorganic ion transport and metabolism	PGA1_c
PGA1_c04680	PGA1_RS02320	PGA1_c04680	transcriptional regulator, lysR family	-0.13	-0.07	-0.09	-0.04	0.01	-0.06	0.6097	0.851	0.9972	0.9097	0.9669	0.9994	COG0583	[K] Transcription	PGA1_c
PGA1_c04690	PGA1_RS02325	PGA1_c04690	putative phytanoyl-CoA dioxygenase	0.97	0.8	0.37	0.6	0.43	0.17	0.0682	0.2065	0.9697	0.3635	0.4474	0.9994	COG5285	[Q] Secondary metabolites biosynthesis, transport and catabolism	PGA1_c
PGA1_c04700	PGA1_RS02330	PGA1_c04700	conserved hypothetical protein	-0.41	-0.35	-0.5	0.1	0.15	-0.05	0.4976	0.6751	0.937	0.9177	0.8589	0.9994	NA	NA	PGA1_c
PGA1_c04710	PGA1_RS02335	PGA1_c04710	miaB: (dimethylallyl)adenosine tRNA methylthiotransferase (EC 3.-.-.-)	0.08	-0.41	-0.28	0.36	-0.13	0.49	0.9068	0.5989	0.9953	0.6535	0.8728	0.9994	COG0621	[J] Translation, ribosomal structure and biogenesis	PGA1_c
PGA1_c04720	PGA1_RS02340	PGA1_c04720	conserved hypothetical protein, associated with outer membrane protein	0.86	0.97	-0.04	0.9	1.01	-0.11	0.0429	0.0609	0.9972	0.0806	0.0269	0.9994	COG2885	[M] Cell wall/membrane/envelope biogenesis	PGA1_c
PGA1_c04730	PGA1_RS02345	PGA1_c04730	conserved hypothetical protein	1	1.02	-0.13	1.13	1.16	-0.03	0.0024	0.0053	0.9905	0.0036	0.0012	0.9994	NA	NA	PGA1_c
PGA1_c04740	PGA1_RS02350	PGA1_c04740	phoH-like protein	0.18	0.21	0.01	0.17	0.2	-0.03	0.7124	0.7605	0.9972	0.8022	0.7495	0.9994	COG1702	[T] Signal transduction mechanisms	PGA1_c
PGA1_c04750	PGA1_RS02355	PGA1_c04750	conserved hypothetical protein UPF0054	0.59	0.52	-0.47	1.06	0.99	0.07	0.047	0.1385	0.6493	0.0099	0.0056	0.9994	COG0319	[R] General function prediction only	PGA1_c
PGA1_c04760	PGA1_RS02360	PGA1_c04760	conserved hypothetical protein, similar to magnesium and cobalt efflux protein corC	0.2	0.33	-0.18	0.38	0.51	-0.13	0.7511	0.7014	0.9972	0.659	0.456	0.9994	COG1253	[R] General function prediction only	PGA1_c
PGA1_c04770	PGA1_RS02365	PGA1_c04770	int: apolipoprotein N-acyltransferase (EC 2.3.1.-)	-0.22	0.13	0.48	-0.7	-0.35	-0.35	0.7596	0.9049	0.9697	0.4375	0.686	0.9994	COG0815	[M] Cell wall/membrane/envelope biogenesis	PGA1_c
PGA1_c04780	PGA1_RS02370	PGA1_c04780	metK: S-adenosylmethionine synthetase (EC 2.5.1.6)	0.59	0.75	0.36	0.23	0.39	-0.16	0.0739	0.0679	0.8526	0.6033	0.2508	0.9994	COG0192	[H] Coenzyme transport and metabolism	PGA1_c
PGA1_c04790	PGA1_RS02375	PGA1_c04790	conserved hypothetical protein	-0.13	0.06	0.1	-0.23	-0.04	-0.19	0.7185	0.9145	0.9972	0.6415	0.9463	0.9994	COG3904	[S] Function unknown	PGA1_c
PGA1_c04800	PGA1_RS02380	PGA1_c04800	trmB: tRNA (guanine-N(7)-)-methyltransferase (EC 2.1.1.33)	0.21	0	0.07	0.14	-0.07	0.21	0.6706	0.9993	0.9972	0.8463	0.915	0.9994	COG0220	[R] General function prediction only	PGA1_c
PGA1_c04810	PGA1_RS02385	PGA1_c04810	aroA: 3-phosphoshikimate 1-carboxyvinyltransferase (EC 2.5.1.19)	0.21	0.27	0.1	0.11	0.17	-0.06	0.6631	0.6774	0.9972	0.875	0.7772	0.9994	COG0128	[E] Amino acid transport and metabolism	PGA1_c
PGA1_c04820	PGA1_RS02390	PGA1_c04820	cmk: cytidylate kinase (EC 2.7.4.14)	0.03	0.03	-0.28	0.32	0.31	0.01	0.9544	0.971	0.9754	0.6083	0.5449	0.9994	COG0283	[F] Nucleotide transport and metabolism	PGA1_c
PGA1_c04830	PGA1_RS02395	PGA1_c04830	rpsA: 30S ribosomal protein S1	0.88	0.76	0.33	0.55	0.43	0.12	0.0246	0.0914	0.9099	0.2169	0.2574	0.9994	COG0539	[J] Translation, ribosomal structure and biogenesis	PGA1_c
PGA1_c04840	PGA1_RS02400	PGA1_c04840	ihfB: integration host factor subunit beta	-0.16	-0.28	-0.08	-0.07	-0.2	0.13	0.7569	0.6724	0.9972	0.9199	0.7494	0.9994	COG0776	[L] Replication, recombination and repair	PGA1_c
PGA1_c04850	PGA1_RS02405	PGA1_c04850	conserved hypothetical protein	-0.34	-0.57	-0.35	0.01	-0.22	0.23	0.4435	0.3129	0.9503	0.9866	0.7001	0.9994	NA	NA	PGA1_c
PGA1_c04860	PGA1_RS02410	PGA1_c04860	trpF: N-(5-phosphoribosyl)anthranilate isomerase (EC 5.3.1.24)	-0.61	-0.96	-0.53	-0.08	-0.43	0.36	0.3349	0.2289	0.9395	0.9373	0.5643	0.9994	COG0135	[E] Amino acid transport and metabolism	PGA1_c
PGA1_c04870	PGA1_RS02415	PGA1_c04870	trpB: tryptophan synthase beta chain (EC 4.2.1.20)	0.59	0.63	0.05	0.54	0.57	-0.04	0.066	0.1079	0.9972	0.17	0.0853	0.9994	COG0133	[E] Amino acid transport and metabolism	PGA1_c
PGA1_c04880	PGA1_RS02420	PGA1_c04880	conserved hypothetical protein	-0.43	-0.4	-0.12	-0.31	-0.28	-0.03	0.1325	0.2578	0.9972	0.4132	0.3712	0.9994	COG3651	[S] Function unknown	PGA1_c
PGA1_c04890	PGA1_RS02425	PGA1_c04890	putative beta-lactamase	-0.26	-0.37	-0.09	-0.18	-0.29	0.11	0.4389	0.3958	0.9972	0.7155	0.4563	0.9994	COG1680	[V] Defense mechanisms	PGA1_c
PGA1_c04900	PGA1_RS02430	PGA1_c04900	pth: peptidyl-tRNA hydrolase (EC 3.1.1.29)	0.21	-0.06	-0.15	0.35	0.09	0.27	0.6038	0.9244	0.9972	0.5034	0.8767	0.9994	COG0193	[J] Translation, ribosomal structure and biogenesis	PGA1_c
PGA1_c04910	PGA1_RS02435	PGA1_c04910	rplY: 50S ribosomal protein L25	0.18	0.25	0.23	-0.04	0.03	-0.07	0.5409	0.5254	0.9697	0.9232	0.9505	0.9994	COG1825	[J] Translation, ribosomal structure and biogenesis	PGA1_c
PGA1_c04920	PGA1_RS02440	PGA1_c04920	lldD1: l-lactate dehydrogenase [cytochrome] 1	-0.12	-0.27	-0.37	0.26	0.11	0.15	0.7847	0.6361	0.9177	0.6578	0.847	0.9994	COG1304	[C] Energy production and conversion	PGA1_c
PGA1_c04930	PGA1_RS02445	PGA1_c04930	trpA: tryptophan synthase alpha chain (EC 4.2.1.20)	0.54	0.46	-0.01	0.55	0.47	0.08	0.1729	0.3656	0.9972	0.2767	0.2699	0.9994	COG0159	[E] Amino acid transport and metabolism	PGA1_c
PGA1_c04940	PGA1_RS02450	PGA1_c04940	conserved hypothetical protein	0.61	0.99	0.01	0.61	0.99	-0.38	0.2302	0.1303	0.9972	0.3693	0.081	0.9994	NA	NA	PGA1_c
PGA1_c04950	PGA1_RS02455	PGA1_c04950	engD: GTP-dependent nucleic acid-binding protein	0.84	0.63	0.62	0.23	0.02	0.21	0.0437	0.191	0.6839	0.678	0.9717	0.9994	COG0012	[J] Translation, ribosomal structure and biogenesis	PGA1_c
PGA1_c04960	PGA1_RS02460	PGA1_c04960	putative non-specific ribonucleoside hydrolase	2.09	2.18	1	1.1	1.18	-0.09	0.0033	0.0068	0.6256	0.1161	0.0507	0.9994	COG1957	[F] Nucleotide transport and metabolism	PGA1_c
PGA1_c04970	#N/A	PGA1_c04970	hypothetical protein	-0.03	0.42	0.09	-0.11	0.34	-0.45	0.9539	0.3093	0.9972	0.8118	0.3514	0.9994	NA	NA	PGA1_c
PGA1_c04990	PGA1_RS02475	PGA1_c04990	transposase	-0.35	-0.56	-0.24	-0.12	-0.33	0.21	0.5035	0.4072	0.9972	0.8851	0.604	0.9994	COG4584	[L] Replication, recombination and repair	PGA1_c
PGA1_c05000	PGA1_RS02480	PGA1_c05000	conserved hypothetical protein	-0.3	-0.1	0.03	-0.33	-0.14	-0.19	0.5059	0.8802	0.9972	0.5986	0.8232	0.9994	COG5373	[S] Function unknown	PGA1_c
PGA1_c05010	PGA1_RS02485	PGA1_c05010	putative dioxygenase	0.03	-0.11	0.05	-0.03	-0.16	0.13	0.9758	0.9266	0.9972	0.9783	0.8631	0.9994	COG4638	[R] General function prediction only	PGA1_c
PGA1_c05020	PGA1_RS02490	PGA1_c05020	phenylacetic acid degradation NADH oxidoreductase	-0.28	-0.4	0.15	-0.43	-0.55	0.12	0.5031	0.4659	0.9972	0.4436	0.2292	0.9994	COG1018	[C] Energy production and conversion	PGA1_c
PGA1_c05030	#N/A	PGA1_c05030	hypothetical protein, related to transposase	-0.29	-0.25	-0.18	-0.11	-0.07	-0.04	0.3326	0.5333	0.9821	0.8037	0.8661	0.9994	NA	NA	PGA1_c
PGA1_c05040	#N/A	PGA1_c05040	hypothetical protein, similar to transposase	0.21	0.49	0.01	0.2	0.48	-0.28	0.5786	0.2968	0.9972	0.7067	0.235	0.9994	NA	NA	PGA1_c
PGA1_c05060	PGA1_RS02505	PGA1_c05060	putative short chain dehydrogenase	-0.26	-0.35	-0.04	-0.21	-0.31	0.1	0.4388	0.4101	0.9972	0.6494	0.3974	0.9994	COG0300	[R] General function prediction only	PGA1_c
PGA1_c05070	PGA1_RS02510	PGA1_c05070	putative pyridoxal-phosphate-dependent aminotransferase	-0.43	-0.25	0.13	-0.56	-0.38	-0.18	0.1506	0.5332	0.9972	0.146	0.2495	0.9994	COG0399	[M] Cell wall/membrane/envelope biogenesis	PGA1_c
PGA1_c05080	PGA1_RS02515	PGA1_c05080	conserved hypothetical protein	-0.49	-0.61	-0.44	-0.05	-0.17	0.12	0.2858	0.299	0.9142	0.9526	0.7843	0.9994	NA	NA	PGA1_c
PGA1_c05090	PGA1_RS02520	PGA1_c05090	putative glycosyl transferase	-0.43	-0.64	-0.53	0.1	-0.11	0.21	0.1128	0.0665	0.5836	0.8028	0.7448	0.9994	COG1215	[M] Cell wall/membrane/envelope biogenesis	PGA1_c
PGA1_c05100	PGA1_RS02525	PGA1_c05100	transcriptional regulator, gntR type	0.08	0.25	0.16	-0.08	0.09	-0.17	0.842	0.6247	0.9972	0.8853	0.8684	0.9994	COG1802	[K] Transcription	PGA1_c
PGA1_c05110	PGA1_RS02530	PGA1_c05110	putative dihydrodipicolinate synthetase family	3.42	2.5	0.91	2.5	1.59	0.91	0.0323	0.1701	0.9814	0.1764	0.3132	0.9994	COG0329	[M] Cell wall/membrane/envelope biogenesis	PGA1_c
PGA1_c05120	PGA1_RS02535	PGA1_c05120	4-hydroxyproline epimerase (EC 5.1.1.8)	2.15	1.89	0.77	1.38	1.12	0.26	0.0319	0.1051	0.9338	0.2368	0.2567	0.9994	COG3938	[E] Amino acid transport and metabolism	PGA1_c
PGA1_c05130	PGA1_RS02540	PGA1_c05130	aldehyde dehydrogenase (EC 1.2.1.-)	3.87	2.21	0.8	3.07	1.41	1.66	0.006	0.1214	0.9697	0.0422	0.246	0.9994	COG1012	[C] Energy production and conversion	PGA1_c
PGA1_c05140	PGA1_RS02545	PGA1_c05140	dadD: D-amino acid dehydrogenase small subunit (EC 1.4.99.1)	2.33	1.56	0.5	1.83	1.06	0.77	0.0046	0.0629	0.9503	0.0359	0.1276	0.9994	COG0665	[E] Amino acid transport and metabolism	PGA1_c
PGA1_c05150	PGA1_RS02550	PGA1_c05150	mcpA1: chemoreceptor 1	4.51	4.3	0.01	4.5	4.29	0.21	0	0.0001	0.9972	0.0001	0	0.9994	COG0840	[T] Signal transduction mechanisms	PGA1_c
PGA1_c05160	PGA1_RS02555	PGA1_c05160	conserved hypothetical protein, related to BlaR1	0.28	0.35	0.23	0.06	0.13	-0.07	0.423	0.4456	0.9781	0.9175	0.7865	0.9994	COG4219	[K] Transcription	PGA1_c
PGA1_c05170	PGA1_RS02560	PGA1_c05170	conserved hypothetical protein, similar to penicillinase repressor blaI/mecI	0.13	0.06	-0.1	0.23	0.17	0.07	0.8562	0.9528	0.9972	0.7995	0.8504	0.9994	COG3682	[K] Transcription	PGA1_c
PGA1_c05180	PGA1_RS02565	PGA1_c05180	conserved hypothetical protein	-0.56	-0.46	0.01	-0.57	-0.47	-0.1	0.0804	0.2299	0.9972	0.1474	0.1565	0.9994	COG5477	[S] Function unknown	PGA1_c
PGA1_c05190	PGA1_RS02570	PGA1_c05190	ABC transporter, inner membrane component	-0.39	-0.29	-0.11	-0.28	-0.18	-0.1	0.4035	0.6609	0.9972	0.6774	0.7777	0.9994	COG0395	[G] Carbohydrate transport and metabolism	PGA1_c
PGA1_c05200	PGA1_RS02575	PGA1_c05200	putative ABC transporter, inner membrane component	-0.51	-0.31	0.04	-0.56	-0.35	-0.2	0.4593	0.7621	0.9972	0.5648	0.6903	0.9994	COG1175	[G] Carbohydrate transport and metabolism	PGA1_c
PGA1_c05210	PGA1_RS02580	PGA1_c05210	ugpC1: sn-glycerol-3-phosphate import ATP-binding protein 1 (EC 3.6.3.20)	-0.27	-0.18	-0.03	-0.25	-0.15	-0.09	0.5255	0.7771	0.9972	0.6832	0.7901	0.9994	COG3839	[G] Carbohydrate transport and metabolism	PGA1_c
PGA1_c05220	PGA1_RS02585	PGA1_c05220	putative sn-glycerol-3-phosphate import ATP-binding protein ugpC	-0.33	-0.18	-0.07	-0.26	-0.11	-0.15	0.6183	0.8551	0.9972	0.7772	0.8995	0.9994	COG3839	[G] Carbohydrate transport and metabolism	PGA1_c
PGA1_c05230	PGA1_RS02590	PGA1_c05230	ABC transporter, extracellular solute-binding protein	0.75	0.86	0.2	0.55	0.66	-0.11	0.0699	0.0921	0.9953	0.2765	0.1236	0.9994	COG1653	[G] Carbohydrate transport and metabolism	PGA1_c
PGA1_c05240	PGA1_RS02595	PGA1_c05240	conserved hypothetical protein	-0.24	0.1	-0.04	-0.2	0.15	-0.35	0.677	0.9102	0.9972	0.8038	0.8485	0.9994	COG0116	[L] Replication, recombination and repair	PGA1_c
PGA1_c05250	PGA1_RS02600	PGA1_c05250	conserved hypothetical protein	-0.63	-0.41	0.23	-0.86	-0.64	-0.22	0.107	0.4101	0.9832	0.0866	0.128	0.9994	COG3734	[G] Carbohydrate transport and metabolism	PGA1_c
PGA1_c05260	PGA1_RS02605	PGA1_c05260	sugar transferase, related to exopolysaccharide production protein exoY	2.63	2.64	0.91	1.72	1.73	-0.01	0.001	0.0027	0.6493	0.0242	0.0105	0.9994	COG2148	[M] Cell wall/membrane/envelope biogenesis	PGA1_c
PGA1_c05270	PGA1_RS02610	PGA1_c05270	conserved hypothetical protein	0.39	0.48	0.12	0.26	0.35	-0.09	0.2046	0.2174	0.9972	0.5308	0.2884	0.9994	COG0489	[D] Cell cycle control, cell division, chromosome partitioning	PGA1_c
PGA1_c05280	PGA1_RS02615	PGA1_c05280	conserved hypothetical protein	1.26	1.05	-0.03	1.3	1.09	0.21	0.0019	0.0125	0.9972	0.0049	0.0046	0.9994	COG3206	[M] Cell wall/membrane/envelope biogenesis	PGA1_c
PGA1_c05290	PGA1_RS02620	PGA1_c05290	polysaccharide biosynthesis protein, similar to protein exoT	0.38	0.32	-1.53	1.91	1.84	0.06	0.3095	0.531	0.0396	0.0024	0.0011	0.9994	COG2244	[R] General function prediction only	PGA1_c
PGA1_c05300	PGA1_RS02625	PGA1_c05300	putative glycosyl transferase	-0.07	-0.04	0.09	-0.16	-0.13	-0.03	0.8823	0.9574	0.9972	0.7842	0.8203	0.9994	COG0438	[M] Cell wall/membrane/envelope biogenesis	PGA1_c
PGA1_c05310	PGA1_RS02630	PGA1_c05310	putative glycosyl transferase	0.09	0.15	-0.51	0.6	0.66	-0.06	0.7923	0.7408	0.6619	0.1316	0.0547	0.9994	COG0463	[M] Cell wall/membrane/envelope biogenesis	PGA1_c
PGA1_c05320	PGA1_RS02635	PGA1_c05320	conserved hypothetical protein	0.43	0.92	0.2	0.24	0.73	-0.49	0.2721	0.0787	0.9953	0.6747	0.0972	0.9994	NA	NA	PGA1_c
PGA1_c05330	PGA1_RS02640	PGA1_c05330	conserved hypothetical protein	0.67	0.81	0.27	0.39	0.54	-0.15	0.0487	0.0527	0.9338	0.3404	0.1185	0.9994	NA	NA	PGA1_c
PGA1_c05340	PGA1_RS02645	PGA1_c05340	conserved hypothetical protein, similar to 4-phosphopantetheinyl transferase	0.44	0.69	-0.01	0.45	0.69	-0.24	0.1489	0.0833	0.9972	0.2468	0.0427	0.9994	COG2977	[Q] Secondary metabolites biosynthesis, transport and catabolism	PGA1_c
PGA1_c05350	PGA1_RS02650	PGA1_c05350	dimodular nonribosomal peptide synthetase	0.75	0.73	-0.08	0.84	0.81	0.02	0.0714	0.1482	0.9972	0.1045	0.0647	0.9994	COG1020	[I] Lipid transport and metabolism	PGA1_c
PGA1_c05360	PGA1_RS02655	PGA1_c05360	putative glycosyl transferase	0.44	0.56	-0.21	0.65	0.77	-0.12	0.1844	0.1767	0.9814	0.1304	0.04	0.9994	COG1216	[R] General function prediction only	PGA1_c
PGA1_c05370	PGA1_RS02660	PGA1_c05370	polyketide synthase	1.45	1.23	-0.36	1.8	1.59	0.22	0.0103	0.0486	0.965	0.0094	0.0072	0.9994	COG3321	[Q] Secondary metabolites biosynthesis, transport and catabolism	PGA1_c
PGA1_c05380	PGA1_RS02665	PGA1_c05380	conserved hypothetical protein	-0.02	0.14	-0.2	0.18	0.34	-0.16	0.9607	0.7283	0.9697	0.6609	0.2698	0.9994	NA	NA	PGA1_c
PGA1_c05390	PGA1_RS02670	PGA1_c05390	glycosyl transferase	0.08	0.23	0.22	-0.13	0.02	-0.15	0.8924	0.7571	0.9972	0.8626	0.9795	0.9994	COG1922	[M] Cell wall/membrane/envelope biogenesis	PGA1_c
PGA1_c05400	PGA1_RS02675	PGA1_c05400	putative glycosyl transferase, family 2	-0.42	-0.4	-0.28	-0.14	-0.13	-0.02	0.1229	0.2286	0.8805	0.7042	0.7111	0.9994	COG1215	[M] Cell wall/membrane/envelope biogenesis	PGA1_c
PGA1_c05410	PGA1_RS02680	PGA1_c05410	conserved hypothetical protein	-0.58	-0.31	-0.04	-0.54	-0.27	-0.27	0.1366	0.5504	0.9972	0.2758	0.5444	0.9994	NA	NA	PGA1_c
PGA1_c05420	PGA1_RS02685	PGA1_c05420	glk: glucokinase (EC 2.7.1.2)	0.16	-0.09	0.01	0.14	-0.11	0.25	0.658	0.8606	0.9972	0.7696	0.8156	0.9994	COG0837	[G] Carbohydrate transport and metabolism	PGA1_c
PGA1_c05430	PGA1_RS02690	PGA1_c05430	conserved hypothetical protein	-0.37	-0.21	-0.27	-0.1	0.06	-0.16	0.1729	0.5714	0.9055	0.7957	0.8775	0.9994	COG2911	[S] Function unknown	PGA1_c
PGA1_c05440	PGA1_RS02695	PGA1_c05440	conserved hypothetical protein, related to surface antigen	-0.08	0.21	-0.21	0.13	0.43	-0.29	0.9132	0.8138	0.9972	0.8847	0.5449	0.9994	COG0729	[M] Cell wall/membrane/envelope biogenesis	PGA1_c
PGA1_c05450	PGA1_RS02700	PGA1_c05450	conserved hypothetical protein DUF989	0.79	0.85	0.33	0.46	0.52	-0.06	0.026	0.0449	0.8805	0.2563	0.1321	0.9994	COG3748	[S] Function unknown	PGA1_c
PGA1_c05460	PGA1_RS02705	PGA1_c05460	transcriptional regulator, LysR family	-0.03	-0.04	0.13	-0.16	-0.17	0.02	0.931	0.9215	0.9953	0.6775	0.5794	0.9994	COG0583	[K] Transcription	PGA1_c
PGA1_c05470	PGA1_RS02710	PGA1_c05470	hydroxyisourate hydrolase	-0.31	-0.43	0.57	-0.88	-1.01	0.12	0.6038	0.5961	0.908	0.2437	0.1188	0.9994	COG2351	[R] General function prediction only	PGA1_c
PGA1_c05480	PGA1_RS02715	PGA1_c05480	OHCU decarboxylase, containing an additional domain of unknown function (TIGR3212)	-0.2	-0.33	-0.12	-0.09	-0.22	0.13	0.5242	0.4187	0.9972	0.8567	0.5632	0.9994	COG0726	[G] Carbohydrate transport and metabolism	PGA1_c
PGA1_c05490	PGA1_RS02720	PGA1_c05490	allA: ureidoglycolate hydrolase (EC 3.5.3.19)	-0.37	-0.21	-0.06	-0.31	-0.15	-0.16	0.4256	0.7547	0.9972	0.639	0.8036	0.9994	COG3194	[F] Nucleotide transport and metabolism	PGA1_c
PGA1_c05500	PGA1_RS02725	PGA1_c05500	putative purine permease	-0.46	-0.33	-0.04	-0.41	-0.29	-0.13	0.366	0.6419	0.9972	0.5591	0.6489	0.9994	COG2233	[F] Nucleotide transport and metabolism	PGA1_c
PGA1_c05510	PGA1_RS02730	PGA1_c05510	gapA: glyceraldehyde-3-phosphate dehydrogenase 1 (EC 1.2.1.12)	0.03	0.27	-0.12	0.15	0.39	-0.25	0.9289	0.4123	0.9962	0.6847	0.1609	0.9994	COG0057	[G] Carbohydrate transport and metabolism	PGA1_c
PGA1_c05520	PGA1_RS02735	PGA1_c05520	hypothetical protein	0.17	0.01	-0.22	0.39	0.23	0.16	0.5045	0.9772	0.9338	0.2358	0.4245	0.9994	NA	NA	PGA1_c
PGA1_c05530	PGA1_RS02740	PGA1_c05530	conserved hypothetical protein, associated with allantoin metabolism	-0.03	-0.12	0.04	-0.07	-0.17	0.09	0.9574	0.8514	0.9972	0.9087	0.7689	0.9994	COG3257	[R] General function prediction only	PGA1_c
PGA1_c05540	PGA1_RS02745	PGA1_c05540	transcriptional regulator, IclR family	0.47	0.45	0.33	0.14	0.12	0.02	0.4826	0.6254	0.9953	0.89	0.8993	0.9994	COG1414	[K] Transcription	PGA1_c
PGA1_c05550	PGA1_RS02750	PGA1_c05550	conserved hypothetical protein, similar to glutamine synthetase	0.78	0.85	0.86	-0.08	0	-0.08	0.1428	0.1949	0.6682	0.9217	0.9989	0.9994	COG0174	[E] Amino acid transport and metabolism	PGA1_c
PGA1_c05560	PGA1_RS02760	PGA1_c05560	gcvH1: glycine cleavage system H protein 1	-0.21	-0.2	-0.29	0.08	0.09	0	0.6	0.7185	0.9697	0.8894	0.8766	0.9994	COG0509	[E] Amino acid transport and metabolism	PGA1_c
PGA1_c05570	#N/A	PGA1_c05570	hypothetical protein, related to glycine cleavage system P-protein [fragment]	0.06	0.28	0.6	-0.54	-0.33	-0.22	0.9484	0.7888	0.9338	0.5747	0.715	0.9994	NA	NA	PGA1_c
PGA1_c05580	#N/A	PGA1_c05580	hypothetical protein, related to glycine cleavage system P-protein [fragment]	-0.68	-0.66	-0.09	-0.59	-0.56	-0.02	0.3015	0.4527	0.9972	0.5204	0.4548	0.9994	#N/A	#N/A	PGA1_c
PGA1_c05590	PGA1_RS02770	PGA1_c05590	conserved hypothetical protein, related to eukaryotic acyl-CoA dehydrogenase	-0.27	-0.67	-0.03	-0.24	-0.65	0.4	0.5378	0.2159	0.9972	0.6925	0.1689	0.9994	COG1960	[I] Lipid transport and metabolism	PGA1_c
PGA1_c05600	PGA1_RS02775	PGA1_c05600	queC: queuosine biosynthesis protein (EC 3.5.-.-)	-0.4	-1.41	-0.12	-0.28	-1.29	1.01	0.5154	0.0798	0.9972	0.7444	0.0579	0.9994	COG0603	[R] General function prediction only	PGA1_c
PGA1_c05610	PGA1_RS02780	PGA1_c05610	putative queuosine biosynthesis protein QueD	0.08	-0.27	0.51	-0.43	-0.78	0.35	0.8992	0.7283	0.9162	0.5701	0.1816	0.9994	COG0720	[H] Coenzyme transport and metabolism	PGA1_c
PGA1_c05620	#N/A	PGA1_c05620	putative 7-cyano-7-deazaguanosine (preQ0) biosynthesis protein QueE	-0.43	-0.36	-0.01	-0.41	-0.34	-0.07	0.0934	0.2506	0.9972	0.1902	0.2026	0.9994	COG0602	[O] Posttranslational modification, protein turnover, chaperones	PGA1_c
PGA1_c05630	PGA1_RS02790	PGA1_c05630	queF: NADPH-dependent 7-cyano-7-deazaguanine reductase (EC 1.7.1.13)	-1.26	-1.44	0.13	-1.39	-1.57	0.18	0.0036	0.0046	0.9972	0.0064	0.0012	0.9994	COG0780	[R] General function prediction only	PGA1_c
PGA1_c05640	PGA1_RS02795	PGA1_c05640	hypothetical protein	0.19	0.83	-0.67	0.86	1.5	-0.64	0.9049	0.6537	0.9953	0.6494	0.2987	0.9994	NA	NA	PGA1_c
PGA1_c05650	PGA1_RS02800	PGA1_c05650	truA: tRNA pseudouridine synthase A (EC 5.4.99.12)	-0.06	0.07	-0.02	-0.04	0.09	-0.13	0.9186	0.9386	0.9972	0.9654	0.8969	0.9994	COG0101	[J] Translation, ribosomal structure and biogenesis	PGA1_c
PGA1_c05660	PGA1_RS02805	PGA1_c05660	conserved hypothetical protein DUF463	-0.36	-1.05	-0.51	0.16	-0.54	0.69	0.6601	0.2914	0.9754	0.8954	0.5632	0.9994	COG3106	[R] General function prediction only	PGA1_c
PGA1_c05670	PGA1_RS02810	PGA1_c05670	conserved hypothetical protein, related to acetyltransferase	-0.96	-0.61	0.22	-1.18	-0.83	-0.34	0.0168	0.1578	0.9814	0.0167	0.0343	0.9994	COG0456	[R] General function prediction only	PGA1_c
PGA1_c05680	PGA1_RS02815	PGA1_c05680	conserved hypothetical protein	-1.95	-1.63	-0.03	-1.91	-1.6	-0.31	0.0004	0.003	0.9972	0.0015	0.0014	0.9994	COG3768	[S] Function unknown	PGA1_c
PGA1_c05690	PGA1_RS02820	PGA1_c05690	conserved hypothetical protein	-0.02	0.07	0.03	-0.04	0.04	-0.09	0.9771	0.9133	0.9972	0.9414	0.9442	0.9994	COG2346	[R] General function prediction only	PGA1_c
PGA1_c05700	#N/A	PGA1_c05700	hypothetical protein	-1.37	-1.17	0.13	-1.5	-1.3	-0.2	0.0296	0.1079	0.9972	0.0486	0.0418	0.9994	NA	NA	PGA1_c
PGA1_c05710	PGA1_RS02835	PGA1_c05710	ileS: isoleucyl-tRNA synthetase (EC 6.1.1.5)	-0.48	-0.27	-0.44	-0.04	0.17	-0.22	0.3767	0.7417	0.9503	0.9646	0.8146	0.9994	COG0060	[J] Translation, ribosomal structure and biogenesis	PGA1_c
PGA1_c05720	PGA1_RS02840	PGA1_c05720	hypothetical protein	-0.22	-0.18	-0.04	-0.19	-0.14	-0.05	0.5595	0.7482	0.9972	0.7253	0.7772	0.9994	NA	NA	PGA1_c
PGA1_c05730	#N/A	PGA1_c05730	putative methylated-DNA--protein-cysteine methyltransferase	-0.42	-0.18	-0.09	-0.33	-0.09	-0.24	0.1489	0.6494	0.9972	0.3928	0.8162	0.9994	COG0350	[L] Replication, recombination and repair	PGA1_c
PGA1_c05740	PGA1_RS02850	PGA1_c05740	pcs: phosphatidylcholine synthase (EC 2.7.8.24)	0.32	0.32	-0.05	0.38	0.37	0	0.4804	0.6138	0.9972	0.5513	0.4749	0.9994	COG1183	[I] Lipid transport and metabolism	PGA1_c
PGA1_c05750	PGA1_RS02855	PGA1_c05750	conserved hypothetical protein	1.97	2.25	0.28	1.69	1.97	-0.28	0.0002	0.0003	0.9306	0.0016	0.0002	0.9994	NA	NA	PGA1_c
PGA1_c05760	PGA1_RS02860	PGA1_c05760	putative tyrosine recombinase xerC	-0.31	0.14	0.11	-0.42	0.03	-0.44	0.2281	0.713	0.9972	0.2045	0.9442	0.9994	COG4974	[L] Replication, recombination and repair	PGA1_c
PGA1_c05770	PGA1_RS02865	PGA1_c05770	conserved hypothetical protein	0.29	0.44	0.27	0.01	0.16	-0.15	0.4951	0.4187	0.9754	0.9841	0.768	0.9994	COG3159	[S] Function unknown	PGA1_c
PGA1_c05780	PGA1_RS02870	PGA1_c05780	tal: transaldolase (EC 2.2.1.2)	0.23	0.17	0.46	-0.23	-0.29	0.06	0.5966	0.7859	0.8805	0.7067	0.5715	0.9994	COG0176	[G] Carbohydrate transport and metabolism	PGA1_c
PGA1_c05790	PGA1_RS02875	PGA1_c05790	priA: primosomal protein N (EC 3.6.1.-)	-0.39	-0.22	0.03	-0.41	-0.24	-0.17	0.2153	0.6192	0.9972	0.3113	0.5018	0.9994	COG1198	[L] Replication, recombination and repair	PGA1_c
PGA1_c05800	PGA1_RS02880	PGA1_c05800	conserved hypothetical protein	-0.35	-0.33	-0.41	0.06	0.08	-0.02	0.7401	0.826	0.9972	0.9718	0.9545	0.9994	NA	NA	PGA1_c
PGA1_c05810	PGA1_RS02885	PGA1_c05810	conserved hypothetical protein, associated with MFS transporter	-0.1	-0.05	-0.21	0.11	0.16	-0.05	0.801	0.9338	0.9868	0.8396	0.7363	0.9994	NA	NA	PGA1_c
PGA1_c05820	PGA1_RS02890	PGA1_c05820	prmA: ribosomal protein L11 methyltransferase (EC 2.1.1.-)	0.9	0.83	0.44	0.46	0.39	0.07	0.0272	0.0801	0.822	0.3379	0.3262	0.9994	COG2264	[J] Translation, ribosomal structure and biogenesis	PGA1_c
PGA1_c05830	PGA1_RS02895	PGA1_c05830	conserved hypothetical protein	1.03	1.23	0.48	0.55	0.75	-0.2	0.0061	0.006	0.6786	0.148	0.0289	0.9994	NA	NA	PGA1_c
PGA1_c05840	PGA1_RS02900	PGA1_c05840	conserved hypothetical protein	-0.8	-1.31	-1.06	0.26	-0.24	0.51	0.2671	0.1566	0.7255	0.8034	0.8026	0.9994	COG5457	[S] Function unknown	PGA1_c
PGA1_c05850	PGA1_RS02905	PGA1_c05850	ruvC: crossover junction endodeoxyribonuclease (EC 3.1.22.4)	0.69	0.49	0.21	0.48	0.28	0.2	0.0411	0.2095	0.9754	0.2247	0.4164	0.9994	COG0817	[L] Replication, recombination and repair	PGA1_c
PGA1_c05860	PGA1_RS02910	PGA1_c05860	ruvA: holliday junction ATP-dependent DNA helicase (EC 3.6.1.-)	0.38	0.32	0.29	0.08	0.02	0.06	0.2264	0.4417	0.9162	0.86	0.9588	0.9994	COG0632	[L] Replication, recombination and repair	PGA1_c
PGA1_c05870	#N/A	PGA1_c05870	ruvB: holliday junction ATP-dependent DNA helicase (EC 3.6.1.-)	0.02	0.23	0.01	0.02	0.22	-0.21	0.9607	0.6447	0.9972	0.9783	0.6057	0.9994	COG2255	[L] Replication, recombination and repair	PGA1_c
PGA1_c05880	PGA1_RS02920	PGA1_c05880	conserved hypothetical protein	-0.05	-0.09	-0.08	0.03	-0.01	0.04	0.9128	0.8727	0.9972	0.9548	0.9857	0.9994	NA	NA	PGA1_c
PGA1_c05890	PGA1_RS02925	PGA1_c05890	conserved hypothetical protein, associated with thioesterase	-0.13	0.01	0.09	-0.22	-0.09	-0.14	0.7326	0.991	0.9972	0.6636	0.8631	0.9994	COG0824	[R] General function prediction only	PGA1_c
PGA1_c05900	PGA1_RS02930	PGA1_c05900	tolQ: protein tolQ	0.21	0.2	0.03	0.18	0.17	0.01	0.5833	0.7077	0.9972	0.7356	0.723	0.9994	COG0811	[U] Intracellular trafficking, secretion, and vesicular transport	PGA1_c
PGA1_c05910	PGA1_RS02935	PGA1_c05910	putative biopolymer transport protein exbD	-0.16	-0.21	-0.15	-0.01	-0.06	0.05	0.5871	0.6095	0.9953	0.9799	0.8883	0.9994	COG0848	[U] Intracellular trafficking, secretion, and vesicular transport	PGA1_c
PGA1_c05920	PGA1_RS02940	PGA1_c05920	conserved hypothetical protein	0.07	0.13	0.01	0.06	0.12	-0.06	0.8244	0.7636	0.9972	0.887	0.7609	0.9994	NA	NA	PGA1_c
PGA1_c05930	#N/A	PGA1_c05930	putative protein tolB	0.05	-0.16	-0.1	0.15	-0.06	0.2	0.9201	0.7794	0.9972	0.7893	0.9186	0.9994	COG0823	[U] Intracellular trafficking, secretion, and vesicular transport	PGA1_c
PGA1_c05940	PGA1_RS02950	PGA1_c05940	putative peptidoglycan-associated lipoprotein	0	-0.11	-0.08	0.08	-0.03	0.11	0.9956	0.772	0.9972	0.8375	0.9429	0.9994	COG2885	[M] Cell wall/membrane/envelope biogenesis	PGA1_c
PGA1_c05950	PGA1_RS02955	PGA1_c05950	conserved hypothetical protein	0.06	0.05	-0.12	0.17	0.17	0.01	0.9119	0.9459	0.9972	0.7842	0.7766	0.9994	COG1729	[S] Function unknown	PGA1_c
PGA1_c05960	PGA1_RS02960	PGA1_c05960	putative tRNA(Ile)-lysidine synthase	-0.11	0.05	-0.07	-0.04	0.12	-0.16	0.8061	0.9445	0.9972	0.9588	0.8232	0.9994	COG0037	[D] Cell cycle control, cell division, chromosome partitioning	PGA1_c
PGA1_c05970	PGA1_RS02965	PGA1_c05970	hflB: cell division protease (EC 3.4.24.-)	-0.1	-0.08	0.02	-0.12	-0.1	-0.01	0.8773	0.9273	0.9972	0.8839	0.8859	0.9994	COG0465	[O] Posttranslational modification, protein turnover, chaperones	PGA1_c
PGA1_c05980	PGA1_RS02970	PGA1_c05980	conserved hypothetical protein	0.23	0.34	0.38	-0.15	-0.04	-0.11	0.424	0.3617	0.7697	0.7147	0.9202	0.9994	COG2258	[S] Function unknown	PGA1_c
PGA1_c05990	PGA1_RS02975	PGA1_c05990	fhs: formate--tetrahydrofolate ligase (EC 6.3.4.3)	0.25	0.51	-0.34	0.59	0.85	-0.26	0.6827	0.5103	0.9869	0.4528	0.1806	0.9994	COG2759	[F] Nucleotide transport and metabolism	PGA1_c
PGA1_c06000	PGA1_RS02980	PGA1_c06000	conserved hypothetical protein, related to chorismate mutase	0.47	0.42	-0.59	1.07	1.01	0.05	0.1768	0.3457	0.6485	0.0272	0.0156	0.9994	COG1605	[E] Amino acid transport and metabolism	PGA1_c
PGA1_c06010	PGA1_RS02985	PGA1_c06010	folD: bifunctional protein folD [includes: methylenetetrahydrofolate dehydrogenase (EC 1.5.1.5) and methenyltetrahydrofolate cyclohydrolase (EC 3.5.4.9)]	0.94	0.87	-0.14	1.08	1.01	0.07	0.0091	0.0309	0.9953	0.0122	0.0072	0.9994	COG0190	[H] Coenzyme transport and metabolism	PGA1_c
PGA1_c06020	PGA1_RS02990	PGA1_c06020	conserved hypothetical protein, related to thioesterase	-0.21	-0.18	0.28	-0.49	-0.47	-0.03	0.5899	0.7479	0.9697	0.3271	0.2665	0.9994	COG2050	[Q] Secondary metabolites biosynthesis, transport and catabolism	PGA1_c
PGA1_c06030	PGA1_RS02995	PGA1_c06030	conserved hypothetical protein	-1.27	-1.13	-0.21	-1.07	-0.93	-0.14	0.0098	0.0392	0.9953	0.0507	0.0427	0.9994	COG1407	[R] General function prediction only	PGA1_c
PGA1_c06040	PGA1_RS03000	PGA1_c06040	putative DEAD/DEAH box helicase	-1.07	-1.26	-0.34	-0.73	-0.92	0.19	0.0161	0.0189	0.9306	0.1366	0.0343	0.9994	COG1201	[R] General function prediction only	PGA1_c
PGA1_c06050	PGA1_RS03005	PGA1_c06050	conserved hypothetical protein	3.79	3.75	0.93	2.86	2.82	0.04	0	0	0.2766	0.0002	0.0001	0.9994	COG0606	[O] Posttranslational modification, protein turnover, chaperones	PGA1_c
PGA1_c06060	PGA1_RS03010	PGA1_c06060	conserved hypothetical protein	0.01	-0.17	-0.29	0.3	0.12	0.18	0.9806	0.722	0.9338	0.5072	0.7893	0.9994	COG4960	[O] Posttranslational modification, protein turnover, chaperones	PGA1_c
PGA1_c06070	PGA1_RS03015	PGA1_c06070	conserved hypothetical protein	-0.15	-0.25	-0.46	0.3	0.21	0.1	0.6346	0.5562	0.7255	0.4632	0.5675	0.9994	COG5010	[U] Intracellular trafficking, secretion, and vesicular transport	PGA1_c
PGA1_c06080	PGA1_RS03020	PGA1_c06080	conserved hypothetical protein	0.58	0.3	0.3	0.28	0	0.27	0.3438	0.7357	0.9953	0.7548	0.9962	0.9994	COG5010	[U] Intracellular trafficking, secretion, and vesicular transport	PGA1_c
PGA1_c06090	PGA1_RS03025	PGA1_c06090	conserved hypothetical protein, related to type II secretion system protein F	2.48	2.28	0.18	2.29	2.1	0.19	0	0.0001	0.9814	0.0002	0.0001	0.9994	COG2064	[N] Cell motility	PGA1_c
PGA1_c06100	PGA1_RS03030	PGA1_c06100	conserved hypothetical protein, related to type II secretion system protein F	3.06	2.74	0	3.06	2.74	0.32	0	0.0001	0.9972	0.0001	0	0.9994	COG4965	[U] Intracellular trafficking, secretion, and vesicular transport	PGA1_c
PGA1_c06110	PGA1_RS03035	PGA1_c06110	conserved hypothetical protein	3.35	3.08	0.24	3.11	2.85	0.27	0	0.0001	0.9697	0.0001	0	0.9994	COG4962	[U] Intracellular trafficking, secretion, and vesicular transport	PGA1_c
PGA1_c06120	PGA1_RS03040	PGA1_c06120	conserved hypothetical protein	2.91	2.7	0.43	2.48	2.27	0.21	0	0.0001	0.7288	0.0001	0.0001	0.9994	COG4963	[U] Intracellular trafficking, secretion, and vesicular transport	PGA1_c
PGA1_c06130	PGA1_RS03045	PGA1_c06130	conserved hypothetical protein, related to ompA	0.36	0.28	-0.33	0.69	0.61	0.09	0.2481	0.5105	0.8805	0.0947	0.0812	0.9994	COG2885	[M] Cell wall/membrane/envelope biogenesis	PGA1_c
PGA1_c06140	PGA1_RS03050	PGA1_c06140	conserved hypothetical protein, associated with protein secretion	0.65	0.73	-0.2	0.85	0.93	-0.09	0.1111	0.1455	0.9953	0.1004	0.0382	0.9994	COG4964	[U] Intracellular trafficking, secretion, and vesicular transport	PGA1_c
PGA1_c06150	PGA1_RS03055	PGA1_c06150	conserved hypothetical protein, associated with pilus assembly	4.53	4.09	0.7	3.82	3.39	0.43	0	0	0.6394	0.0001	0	0.9994	COG3745	[U] Intracellular trafficking, secretion, and vesicular transport	PGA1_c
PGA1_c06160	#N/A	PGA1_c06160	conserved hypothetical protein	4.78	4.96	1.35	3.43	3.61	-0.18	0	0	0.0817	0.0001	0	0.9994	NA	NA	PGA1_c
PGA1_c06170	PGA1_RS03060	PGA1_c06170	conserved hypothetical protein	4.28	4.01	1.36	2.92	2.65	0.27	0	0.0002	0.2727	0.0012	0.0008	0.9994	NA	NA	PGA1_c
PGA1_c06180	PGA1_RS03065	PGA1_c06180	conserved hypothetical protein, related to transglycosylase	-0.33	0.02	-0.11	-0.21	0.14	-0.35	0.355	0.971	0.9972	0.6739	0.775	0.9994	COG0741	[M] Cell wall/membrane/envelope biogenesis	PGA1_c
PGA1_c06190	PGA1_RS03070	PGA1_c06190	conserved hypothetical protein	-0.11	-0.05	-0.28	0.17	0.23	-0.07	0.7814	0.9424	0.9697	0.7622	0.6168	0.9994	NA	NA	PGA1_c
PGA1_c06200	PGA1_RS03075	PGA1_c06200	scoB: probable succinyl-CoA:3-ketoacid-coenzyme A transferase subunit B (EC 2.8.3.5)	0.46	0.64	0.37	0.09	0.27	-0.18	0.2882	0.2477	0.938	0.8864	0.6043	0.9994	COG2057	[I] Lipid transport and metabolism	PGA1_c
PGA1_c06210	PGA1_RS03080	PGA1_c06210	scoA: probable succinyl-CoA:3-ketoacid-coenzyme A transferase subunit A (EC 2.8.3.5)	0.99	0.94	0.73	0.27	0.21	0.05	0.0607	0.1398	0.7255	0.7057	0.745	0.9994	COG1788	[I] Lipid transport and metabolism	PGA1_c
PGA1_c06220	PGA1_RS03085	PGA1_c06220	topA: DNA topoisomerase (EC 5.99.1.2)	0.12	-0.55	-0.52	0.64	-0.03	0.67	0.8872	0.5678	0.9697	0.5034	0.9732	0.9994	COG0550	[L] Replication, recombination and repair	PGA1_c
PGA1_c06230	PGA1_RS03090	PGA1_c06230	putative protein smf	4.53	4.96	-0.11	4.64	5.07	-0.43	0.0001	0.0001	0.9972	0.0002	0	0.9994	COG0758	[U] Intracellular trafficking, secretion, and vesicular transport	PGA1_c
PGA1_c06240	PGA1_RS03095	PGA1_c06240	tldD: protein tldD	-0.64	-0.8	0.11	-0.74	-0.9	0.16	0.054	0.0523	0.9972	0.0689	0.0154	0.9994	COG0312	[R] General function prediction only	PGA1_c
PGA1_c06250	PGA1_RS03100	PGA1_c06250	ctaC: cytochrome c oxidase subunit 2 (EC 1.9.3.1)	0.69	0.55	0.65	0.04	-0.1	0.15	0.2704	0.5195	0.8887	0.9698	0.9087	0.9994	COG1622	[C] Energy production and conversion	PGA1_c
PGA1_c06260	PGA1_RS03105	PGA1_c06260	ctaB: protoheme IX farnesyltransferase (EC 2.5.1.-)	0.43	0.17	-0.32	0.75	0.49	0.26	0.4162	0.8359	0.9814	0.2664	0.404	0.9994	COG0109	[O] Posttranslational modification, protein turnover, chaperones	PGA1_c
PGA1_c06270	PGA1_RS03110	PGA1_c06270	conserved hypothetical protein	0.14	-0.21	-0.44	0.57	0.23	0.34	0.7853	0.7598	0.9162	0.3462	0.7057	0.9994	NA	NA	PGA1_c
PGA1_c06280	PGA1_RS03115	PGA1_c06280	ctaG: cytochrome c oxidase assembly protein	-0.23	-0.62	-0.61	0.38	-0.01	0.39	0.6501	0.3235	0.813	0.5804	0.9899	0.9994	COG3175	[O] Posttranslational modification, protein turnover, chaperones	PGA1_c
PGA1_c06290	PGA1_RS03120	PGA1_c06290	ctaE: cytochrome c oxidase subunit 3 (EC 1.9.3.1)	0.38	0.2	-0.07	0.45	0.27	0.18	0.3684	0.7519	0.9972	0.4321	0.604	0.9994	COG1845	[C] Energy production and conversion	PGA1_c
PGA1_c06300	PGA1_RS03125	PGA1_c06300	conserved hypothetical protein, similar to surfeit locus protein 1	-0.15	-0.23	-0.11	-0.05	-0.12	0.08	0.6541	0.6145	0.9972	0.9222	0.777	0.9994	COG3346	[S] Function unknown	PGA1_c
PGA1_c06310	PGA1_RS03130	PGA1_c06310	thrC: threonine synthase (EC 4.2.3.1)	0.26	0.27	0.23	0.04	0.04	0	0.5105	0.63	0.9896	0.9563	0.9497	0.9994	COG0498	[E] Amino acid transport and metabolism	PGA1_c
PGA1_c06320	PGA1_RS03135	PGA1_c06320	peptidase, M16 family (EC 3.4.24.-)	-0.06	-0.06	-0.41	0.35	0.35	-0.01	0.8639	0.9155	0.8032	0.4293	0.3248	0.9994	COG0612	[R] General function prediction only	PGA1_c
PGA1_c06330	PGA1_RS03140	PGA1_c06330	putative ribosomal-protein-alanine acetyltransferase	-0.24	0.06	-0.17	-0.08	0.22	-0.3	0.5747	0.9364	0.9972	0.9077	0.6782	0.9994	COG1670	[J] Translation, ribosomal structure and biogenesis	PGA1_c
PGA1_c06340	#N/A	PGA1_c06340	putative FAD linked oxidase	-0.23	-0.13	-0.08	-0.15	-0.05	-0.1	0.5172	0.8034	0.9972	0.7619	0.9158	0.9994	COG0277	[C] Energy production and conversion	PGA1_c
PGA1_c06350	PGA1_RS03150	PGA1_c06350	putative MFS-type transporter	-0.1	0.27	0.2	-0.3	0.08	-0.38	0.793	0.5869	0.9953	0.5537	0.8781	0.9994	COG2807	[P] Inorganic ion transport and metabolism	PGA1_c
PGA1_c06360	PGA1_RS03155	PGA1_c06360	conserved hypothetical protein	0.21	-0.19	0.39	-0.18	-0.58	0.4	0.7468	0.8413	0.9781	0.8441	0.3951	0.9994	COG2335	[M] Cell wall/membrane/envelope biogenesis	PGA1_c
PGA1_c06370	PGA1_RS03160	PGA1_c06370	apt: adenine phosphoribosyltransferase (EC 2.4.2.7)	0.72	0.61	0.04	0.68	0.58	0.1	0.0305	0.109	0.9972	0.0823	0.0777	0.9994	COG0503	[F] Nucleotide transport and metabolism	PGA1_c
PGA1_c06380	PGA1_RS03165	PGA1_c06380	putative methylthioadenosine phosphorylase	0.1	0.17	0.07	0.03	0.1	-0.07	0.7674	0.7041	0.9972	0.9548	0.81	0.9994	COG0005	[F] Nucleotide transport and metabolism	PGA1_c
PGA1_c06390	PGA1_RS03170	PGA1_c06390	putative sulfate transporter	0.28	0.02	0.16	0.11	-0.14	0.26	0.3029	0.9685	0.9821	0.7696	0.6752	0.9994	COG0659	[P] Inorganic ion transport and metabolism	PGA1_c
PGA1_c06400	PGA1_RS03175	PGA1_c06400	putative antibiotic acetyltransferase	-0.39	-0.37	-0.33	-0.05	-0.04	-0.01	0.1916	0.3221	0.8623	0.9097	0.9315	0.9994	COG0110	[R] General function prediction only	PGA1_c
PGA1_c06410	PGA1_RS03180	PGA1_c06410	conserved hypothetical protein	-0.04	0.03	0.11	-0.15	-0.08	-0.07	0.9381	0.9609	0.9972	0.788	0.8803	0.9994	COG1853	[R] General function prediction only	PGA1_c
PGA1_c06420	PGA1_RS03185	PGA1_c06420	conserved hypothetical protein, related to N-acetyltransferase	0.22	0.15	0.14	0.08	0.01	0.06	0.4409	0.7063	0.9953	0.8582	0.9723	0.9994	COG3153	[R] General function prediction only	PGA1_c
PGA1_c06430	PGA1_RS03190	PGA1_c06430	conserved hypothetical protein	-0.44	-0.83	-0.07	-0.38	-0.76	0.39	0.2232	0.0811	0.9972	0.4414	0.0587	0.9994	NA	NA	PGA1_c
PGA1_c06440	PGA1_RS03195	PGA1_c06440	conserved hypothetical protein	-0.67	-0.87	-0.11	-0.56	-0.75	0.19	0.0868	0.0811	0.9972	0.2481	0.0724	0.9994	COG5319	[S] Function unknown	PGA1_c
PGA1_c06450	PGA1_RS03200	PGA1_c06450	conserved hypothetical protein	-1.05	-0.86	0.16	-1.22	-1.02	-0.2	0.0293	0.1214	0.9972	0.0395	0.0382	0.9994	COG1028	[Q] Secondary metabolites biosynthesis, transport and catabolism	PGA1_c
PGA1_c06460	PGA1_RS03205	PGA1_c06460	conserved hypothetical protein	0.61	0.39	0.21	0.4	0.18	0.22	0.1718	0.51	0.9953	0.5121	0.761	0.9994	COG0265	[O] Posttranslational modification, protein turnover, chaperones	PGA1_c
PGA1_c06470	PGA1_RS03210	PGA1_c06470	glyQ: glycyl-tRNA synthetase alpha subunit (EC 6.1.1.14)	0.22	0.05	0.07	0.15	-0.02	0.17	0.6935	0.9528	0.9972	0.8485	0.9794	0.9994	COG0752	[J] Translation, ribosomal structure and biogenesis	PGA1_c
PGA1_c06480	PGA1_RS03215	PGA1_c06480	conserved hypothetical protein	0	0.1	0.22	-0.22	-0.12	-0.1	0.9951	0.9036	0.9972	0.7457	0.8541	0.9994	NA	NA	PGA1_c
PGA1_c06490	PGA1_RS03220	PGA1_c06490	gltS: sodium/glutamate symport carrier protein	-0.9	-0.66	-0.25	-0.64	-0.4	-0.24	0.0519	0.2256	0.9858	0.2444	0.4043	0.9994	COG0786	[E] Amino acid transport and metabolism	PGA1_c
PGA1_c06500	PGA1_RS03225	PGA1_c06500	glyS: glycyl-tRNA synthetase beta subunit (EC 6.1.1.14)	-0.16	-0.09	-0.04	-0.12	-0.06	-0.07	0.5876	0.8334	0.9972	0.7653	0.8883	0.9994	COG0751	[J] Translation, ribosomal structure and biogenesis	PGA1_c
PGA1_c06510	#N/A	PGA1_c06510	ppdK: pyruvate, phosphate dikinase (EC 2.7.9.1)	-0.08	0.32	0.17	-0.25	0.15	-0.4	0.842	0.4963	0.9953	0.6102	0.7533	0.9994	COG0574	[G] Carbohydrate transport and metabolism	PGA1_c
PGA1_c06520	PGA1_RS03235	PGA1_c06520	conserved hypothetical protein, related to cell wall hydrolase	0.37	-0.23	0.22	0.15	-0.45	0.59	0.2567	0.6116	0.9754	0.755	0.2057	0.9994	COG3773	[M] Cell wall/membrane/envelope biogenesis	PGA1_c
PGA1_c06530	PGA1_RS03240	PGA1_c06530	conserved hypothetical protein, similar to dihydroneopterin aldolase	0	0.07	0.26	-0.26	-0.19	-0.07	0.9967	0.9192	0.9754	0.6512	0.7111	0.9994	COG1539	[H] Coenzyme transport and metabolism	PGA1_c
PGA1_c06540	#N/A	PGA1_c06540	folP: dihydropteroate synthase (EC 2.5.1.15)	-0.36	-0.27	-0.2	-0.16	-0.06	-0.09	0.343	0.6114	0.9953	0.7766	0.9049	0.9994	COG0294	[H] Coenzyme transport and metabolism	PGA1_c
PGA1_c06550	PGA1_RS03250	PGA1_c06550	glmM: phosphoglucosamine mutase (EC 5.4.2.10)	-0.25	-0.39	0.02	-0.27	-0.41	0.14	0.3078	0.206	0.9972	0.4106	0.1244	0.9994	COG1109	[G] Carbohydrate transport and metabolism	PGA1_c
PGA1_c06560	PGA1_RS03255	PGA1_c06560	conserved hypothetical protein	0.44	0.26	-0.33	0.77	0.6	0.18	0.3856	0.722	0.9754	0.2407	0.2852	0.9994	COG0697	[G] Carbohydrate transport and metabolism	PGA1_c
PGA1_c06570	PGA1_RS03260	PGA1_c06570	putative integral membrane protein	0.42	0.06	-0.84	1.26	0.9	0.36	0.7676	0.9777	0.9814	0.4873	0.5715	0.9994	COG0697	[R] General function prediction only	PGA1_c
PGA1_c06580	PGA1_RS03265	PGA1_c06580	ilvC: ketol-acid reductoisomerase (EC 1.1.1.86)	1.28	1.76	0.32	0.96	1.44	-0.48	0.1617	0.1297	0.9972	0.4297	0.1472	0.9994	COG0059	[H] Coenzyme transport and metabolism	PGA1_c
PGA1_c06590	PGA1_RS03270	PGA1_c06590	putative transcriptional regulator, asnC family	-1.4	-1.12	-0.67	-0.73	-0.46	-0.28	0.0307	0.1303	0.8526	0.3381	0.4978	0.9994	COG1522	[K] Transcription	PGA1_c
PGA1_c06600	PGA1_RS03275	PGA1_c06600	putative transcriptional regulator, asnC family	-1.34	-1.25	-0.78	-0.56	-0.47	-0.09	0.0326	0.0898	0.7315	0.4687	0.4667	0.9994	COG1522	[K] Transcription	PGA1_c
PGA1_c06610	PGA1_RS03280	PGA1_c06610	conserved hypothetical protein	-0.26	-0.1	0.21	-0.47	-0.3	-0.17	0.4279	0.853	0.9814	0.2738	0.4193	0.9994	NA	NA	PGA1_c
PGA1_c06620	PGA1_RS03285	PGA1_c06620	FAD-dependent hydroxylases, associated with ubiquinone biosynthesis	-0.13	-0.22	0.24	-0.38	-0.47	0.09	0.7201	0.6392	0.9697	0.416	0.2118	0.9994	COG0654	[H] Coenzyme transport and metabolism	PGA1_c
PGA1_c06630	PGA1_RS03290	PGA1_c06630	hypothetical protein	-1.07	-1.64	-0.13	-0.94	-1.51	0.57	0.3039	0.2163	0.9972	0.5161	0.1866	0.9994	NA	NA	PGA1_c
PGA1_c06640	PGA1_RS03295	PGA1_c06640	putative pyrimidine 5-nucleotidase	-0.48	-0.95	-0.47	-0.01	-0.48	0.47	0.4862	0.277	0.9747	0.9911	0.5519	0.9994	COG1011	[R] General function prediction only	PGA1_c
PGA1_c06650	PGA1_RS03300	PGA1_c06650	transcriptional regulator, gntR family	0.99	1.04	0.23	0.76	0.81	-0.05	0.1729	0.2564	0.9972	0.4321	0.3066	0.9994	COG1802	[K] Transcription	PGA1_c
PGA1_c06660	PGA1_RS03305	PGA1_c06660	conserved hypothetical protein, related to glycosyl transferase	-5.51	-5.55	-1.59	-3.92	-3.95	0.04	0	0	0.0117	0	0	0.9994	COG1215	[M] Cell wall/membrane/envelope biogenesis	PGA1_c
PGA1_c06670	PGA1_RS03310	PGA1_c06670	carA: carbamoyl-phosphate synthase small chain (EC 6.3.5.5)	-0.06	-0.34	-0.04	-0.01	-0.3	0.28	0.9207	0.6114	0.9972	0.9866	0.6123	0.9994	COG0505	[F] Nucleotide transport and metabolism	PGA1_c
PGA1_c06680	PGA1_RS03315	PGA1_c06680	conserved hypothetical protein	0.16	-0.51	-0.58	0.74	0.07	0.67	0.8206	0.5578	0.9241	0.3764	0.9399	0.9994	COG1610	[S] Function unknown	PGA1_c
PGA1_c06690	PGA1_RS03320	PGA1_c06690	conserved hypothetical protein, related to prephenate deydrogenase	-0.35	-0.35	-0.13	-0.23	-0.22	0	0.6106	0.724	0.9972	0.82	0.8081	0.9994	COG0287	[E] Amino acid transport and metabolism	PGA1_c
PGA1_c06700	PGA1_RS03325	PGA1_c06700	conserved hypothetical protein	-0.29	-0.4	-0.18	-0.11	-0.22	0.11	0.4551	0.4348	0.9972	0.845	0.6441	0.9994	COG5488	[S] Function unknown	PGA1_c
PGA1_c06710	PGA1_RS03330	PGA1_c06710	ctaD: cytochrome c oxidase subunit 1-beta (EC 1.9.3.1)	0.8	0.94	0.3	0.5	0.64	-0.14	0.2407	0.2819	0.9972	0.6032	0.407	0.9994	COG0843	[C] Energy production and conversion	PGA1_c
PGA1_c06720	PGA1_RS03335	PGA1_c06720	conserved hypothetical protein	-0.12	0.32	-0.02	-0.1	0.34	-0.44	0.7452	0.4992	0.9972	0.8531	0.3865	0.9994	COG0537	[F] Nucleotide transport and metabolism	PGA1_c
PGA1_c06730	PGA1_RS03340	PGA1_c06730	hypothetical protein	-1.58	-1.97	-0.26	-1.32	-1.71	0.38	0.016	0.0143	0.9962	0.0744	0.0129	0.9994	COG0596	[R] General function prediction only	PGA1_c
PGA1_c06740	PGA1_RS03345	PGA1_c06740	lipB: octanoyltransferase (EC 2.3.1.181)	0.44	0.28	0.06	0.37	0.21	0.16	0.1174	0.4375	0.9972	0.291	0.4992	0.9994	COG0321	[H] Coenzyme transport and metabolism	PGA1_c
PGA1_c06750	PGA1_RS03350	PGA1_c06750	conserved hypothetical protein	0.65	0.46	0	0.66	0.46	0.2	0.091	0.3403	0.9978	0.1711	0.2583	0.9994	NA	NA	PGA1_c
PGA1_c06770	PGA1_RS03360	PGA1_c06770	hypothetical protein	-0.14	0.08	-0.05	-0.09	0.13	-0.23	0.7033	0.8802	0.9972	0.8636	0.776	0.9994	NA	NA	PGA1_c
PGA1_c06780	PGA1_RS03365	PGA1_c06780	putative extracellular solute-binding protein	0.22	-0.24	-0.23	0.46	-0.01	0.47	0.7438	0.7995	0.9972	0.6158	0.9912	0.9994	COG0747	[E] Amino acid transport and metabolism	PGA1_c
PGA1_c06790	PGA1_RS03370	PGA1_c06790	putative peptide ABC transporter, permease protein	0.16	0.28	0.29	-0.13	-0.01	-0.12	0.7069	0.6205	0.9697	0.8375	0.9869	0.9994	COG0601	[E] Amino acid transport and metabolism	PGA1_c
PGA1_c06800	PGA1_RS03375	PGA1_c06800	dppC: dipeptide transport system permease protein	-0.26	-0.22	-0.06	-0.19	-0.16	-0.03	0.62	0.7672	0.9972	0.7915	0.8173	0.9994	COG1173	[P] Inorganic ion transport and metabolism	PGA1_c
PGA1_c06810	PGA1_RS03380	PGA1_c06810	putative dipeptide transport ATP-binding protein dppD	-0.18	-0.11	0.03	-0.21	-0.13	-0.07	0.664	0.8637	0.9972	0.7122	0.8008	0.9994	COG0444	[P] Inorganic ion transport and metabolism	PGA1_c
PGA1_c06820	PGA1_RS03385	PGA1_c06820	dppF: dipeptide transport ATP-binding protein dppF	0.1	0.03	-0.04	0.13	0.06	0.07	0.7224	0.9516	0.9972	0.7165	0.8635	0.9994	COG4608	[E] Amino acid transport and metabolism	PGA1_c
PGA1_c06830	PGA1_RS03390	PGA1_c06830	conserved hypothetical protein	-0.41	-0.22	-0.05	-0.36	-0.17	-0.19	0.5708	0.8386	0.9972	0.7241	0.8665	0.9994	COG2220	[R] General function prediction only	PGA1_c
PGA1_c06840	#N/A	PGA1_c06840	putative integrase [fragment]	-0.07	0.1	0.17	-0.25	-0.07	-0.18	0.8556	0.8487	0.9953	0.6247	0.8896	0.9994	NA	NA	PGA1_c
PGA1_c06850	#N/A	PGA1_c06850	putative transposase	-0.14	0	-0.01	-0.13	0.01	-0.15	0.6812	0.9946	0.9972	0.7762	0.9759	0.9994	COG2801	[L] Replication, recombination and repair	PGA1_c
PGA1_c06860	PGA1_RS03400	PGA1_c06860	putative transposase	-0.54	-0.32	-0.08	-0.46	-0.24	-0.21	0.3752	0.713	0.9972	0.5926	0.7651	0.9994	NA	NA	PGA1_c
PGA1_c06870	PGA1_RS03405	PGA1_c06870	hypothetical protein	-0.63	-0.33	0.26	-0.89	-0.59	-0.3	0.2672	0.683	0.9972	0.2263	0.347	0.9994	NA	NA	PGA1_c
PGA1_c06880	PGA1_RS03410	PGA1_c06880	conserved hypothetical protein	-0.57	-0.53	-0.12	-0.45	-0.41	-0.04	0.4375	0.5995	0.9972	0.6664	0.651	0.9994	NA	NA	PGA1_c
PGA1_c06910	PGA1_RS03425	PGA1_c06910	hypothetical protein	-0.66	-0.58	-0.33	-0.33	-0.25	-0.08	0.0815	0.2057	0.9247	0.5072	0.5604	0.9994	NA	NA	PGA1_c
PGA1_c06920	#N/A	PGA1_c06920	hypothetical protein	-0.45	-0.31	0.07	-0.52	-0.38	-0.15	0.1407	0.4375	0.9972	0.1787	0.2516	0.9994	NA	NA	PGA1_c
PGA1_c06930	PGA1_RS03435	PGA1_c06930	hypothetical protein	-0.54	-0.38	-0.13	-0.41	-0.25	-0.16	0.1208	0.3945	0.9972	0.3564	0.5292	0.9994	NA	NA	PGA1_c
PGA1_c06940	PGA1_RS03440	PGA1_c06940	putative adenosylcobalamin(B12)-dependent ribonucleotide reductases	-0.24	-0.51	-0.12	-0.12	-0.39	0.27	0.6163	0.4089	0.9972	0.8696	0.4762	0.9994	COG0209	[F] Nucleotide transport and metabolism	PGA1_c
PGA1_c06950	PGA1_RS03445	PGA1_c06950	conserved hypothetical protein	-0.84	-0.79	-0.39	-0.45	-0.4	-0.05	0.0412	0.1053	0.8863	0.3626	0.3355	0.9994	COG5458	[S] Function unknown	PGA1_c
PGA1_c06960	PGA1_RS03450	PGA1_c06960	conserved hypothetical protein	0.32	0.48	0.2	0.13	0.28	-0.16	0.4279	0.3548	0.9953	0.8375	0.5483	0.9994	COG3492	[S] Function unknown	PGA1_c
PGA1_c06970	PGA1_RS03455	PGA1_c06970	pykA: pyruvate kinase (EC 2.7.1.40)	0.26	-0.03	-0.18	0.44	0.14	0.29	0.6199	0.971	0.9972	0.5389	0.8401	0.9994	COG0469	[G] Carbohydrate transport and metabolism	PGA1_c
PGA1_c06980	PGA1_RS03460	PGA1_c06980	conserved hypothetical protein	-0.36	-0.13	0.06	-0.42	-0.18	-0.23	0.5113	0.8825	0.9972	0.582	0.8029	0.9994	NA	NA	PGA1_c
PGA1_c06990	PGA1_RS03465	PGA1_c06990	rpmI: 50S ribosomal protein L35	0.09	0.11	-0.01	0.09	0.12	-0.02	0.8499	0.8606	0.9972	0.8785	0.8354	0.9994	COG0291	[J] Translation, ribosomal structure and biogenesis	PGA1_c
PGA1_c07000	PGA1_RS03470	PGA1_c07000	rplT: 50S ribosomal protein L20	0.19	0.3	0.28	-0.08	0.03	-0.11	0.5632	0.4817	0.9338	0.8637	0.9512	0.9994	COG0292	[J] Translation, ribosomal structure and biogenesis	PGA1_c
PGA1_c07010	PGA1_RS03475	PGA1_c07010	pheS: phenylalanyl-tRNA synthetase alpha chain (EC 6.1.1.20)	0.68	0.6	0.09	0.59	0.51	0.08	0.162	0.3332	0.9972	0.3532	0.3371	0.9994	COG0016	[J] Translation, ribosomal structure and biogenesis	PGA1_c
PGA1_c07020	PGA1_RS03480	PGA1_c07020	conserved hypothetical protein	-0.38	-0.31	0.54	-0.92	-0.85	-0.07	0.4226	0.6349	0.8526	0.1313	0.099	0.9994	COG3509	[Q] Secondary metabolites biosynthesis, transport and catabolism	PGA1_c
PGA1_c07030	PGA1_RS03485	PGA1_c07030	pheT: phenylalanyl-tRNA synthetase beta chain (EC 6.1.1.20)	0.52	0.42	-0.02	0.54	0.44	0.1	0.1508	0.3634	0.9972	0.242	0.2615	0.9994	COG0072	[J] Translation, ribosomal structure and biogenesis	PGA1_c
PGA1_c07040	PGA1_RS03490	PGA1_c07040	transcriptional regulator, lysR family	-0.29	-0.24	0.1	-0.39	-0.34	-0.05	0.6215	0.7794	0.9972	0.6308	0.622	0.9994	COG0583	[K] Transcription	PGA1_c
PGA1_c07050	PGA1_RS03495	PGA1_c07050	conserved hypothetical protein, related to methyltransferase	-0.06	0	-0.31	0.25	0.31	-0.06	0.8823	0.9993	0.9253	0.6066	0.4218	0.9994	COG2226	[H] Coenzyme transport and metabolism	PGA1_c
PGA1_c07060	PGA1_RS03500	PGA1_c07060	conserved hypothetical protein	-0.32	-0.22	-0.09	-0.23	-0.13	-0.1	0.2052	0.5123	0.9972	0.5071	0.6874	0.9994	NA	NA	PGA1_c
PGA1_c07070	PGA1_RS03505	PGA1_c07070	conserved hypothetical protein, similar to N-acetyltransferase	-0.36	-0.22	-0.1	-0.26	-0.12	-0.14	0.1354	0.4902	0.9972	0.4142	0.7039	0.9994	COG1670	[J] Translation, ribosomal structure and biogenesis	PGA1_c
PGA1_c07080	PGA1_RS03510	PGA1_c07080	mscS: small-conductance mechanosensitive channel	1.1	1.19	0.17	0.93	1.02	-0.09	0.0016	0.0026	0.9697	0.0104	0.0025	0.9994	COG0668	[M] Cell wall/membrane/envelope biogenesis	PGA1_c
PGA1_c07090	PGA1_RS03515	PGA1_c07090	mscL: large-conductance mechanosensitive channel	1.28	1.35	-0.04	1.32	1.4	-0.08	0.0022	0.0041	0.9972	0.0054	0.0015	0.9994	COG1970	[M] Cell wall/membrane/envelope biogenesis	PGA1_c
PGA1_c07100	PGA1_RS03520	PGA1_c07100	conserved hypothetical protein	2.37	2.51	0.37	2	2.14	-0.14	0.0004	0.0008	0.9338	0.0035	0.0009	0.9994	COG2931	[Q] Secondary metabolites biosynthesis, transport and catabolism	PGA1_c
PGA1_c07110	PGA1_RS03525	PGA1_c07110	putative sodium/alanine symporter	0.65	0.48	-0.69	1.34	1.17	0.16	0.1855	0.4515	0.7305	0.0439	0.0359	0.9994	COG1115	[E] Amino acid transport and metabolism	PGA1_c
PGA1_c07120	PGA1_RS03530	PGA1_c07120	putative universal stress protein	0.6	0.76	-0.25	0.85	1.02	-0.17	0.2014	0.1936	0.9953	0.1573	0.0529	0.9994	COG0589	[T] Signal transduction mechanisms	PGA1_c
PGA1_c07130	PGA1_RS03535	PGA1_c07130	putative leucine-responsive regulatory protein	-0.05	0.21	0.32	-0.36	-0.11	-0.26	0.9187	0.6954	0.9338	0.4707	0.8335	0.9994	COG1522	[K] Transcription	PGA1_c
PGA1_c07140	PGA1_RS03540	PGA1_c07140	putative methylamine utilization protein mauG	-0.76	-0.68	0	-0.77	-0.68	-0.09	0.1007	0.2351	0.9986	0.1838	0.1689	0.9994	COG1858	[P] Inorganic ion transport and metabolism	PGA1_c
PGA1_c07150	PGA1_RS03545	PGA1_c07150	conserved hypothetical protein	-2.01	-2.13	-1.14	-0.87	-0.99	0.12	0.0002	0.0004	0.0776	0.0429	0.0112	0.9994	COG1999	[R] General function prediction only	PGA1_c
PGA1_c07160	PGA1_RS03550	PGA1_c07160	conserved hypothetical protein	-0.59	-0.35	-0.21	-0.38	-0.14	-0.23	0.3116	0.6686	0.9972	0.6549	0.8635	0.9994	COG2319	[R] General function prediction only	PGA1_c
PGA1_c07170	PGA1_RS03555	PGA1_c07170	conserved hypothetical protein, similar to acetate operon repressor	-1.11	-0.51	-0.15	-0.96	-0.36	-0.6	0.0042	0.1744	0.9953	0.0223	0.2675	0.9994	COG1414	[K] Transcription	PGA1_c
PGA1_c07180	PGA1_RS03560	PGA1_c07180	conserved hypothetical protein, similar to 2-hydroxy-3-oxopropionate reductase	-0.08	0.14	0.39	-0.47	-0.25	-0.22	0.9068	0.8823	0.9754	0.5701	0.7492	0.9994	COG2084	[I] Lipid transport and metabolism	PGA1_c
PGA1_c07190	PGA1_RS03565	PGA1_c07190	conserved hypothetical protein, related to lacI family regulatory proteins	-0.46	-0.31	0.07	-0.54	-0.39	-0.15	0.1369	0.4348	0.9972	0.1728	0.2478	0.9994	COG1879	[G] Carbohydrate transport and metabolism	PGA1_c
PGA1_c07200	PGA1_RS03570	PGA1_c07200	conserved hypothetical protein, related to phytanoyl-CoA dioxygenase	-0.57	-0.87	-0.78	0.21	-0.1	0.3	0.199	0.1246	0.6399	0.7456	0.8779	0.9994	COG5285	[Q] Secondary metabolites biosynthesis, transport and catabolism	PGA1_c
PGA1_c07210	PGA1_RS03575	PGA1_c07210	idhA: inositol 2-dehydrogenase (EC 1.1.1.18)	0.05	0.03	0.11	-0.06	-0.08	0.02	0.8868	0.9474	0.9972	0.8935	0.8528	0.9994	COG0673	[R] General function prediction only	PGA1_c
PGA1_c07220	PGA1_RS03580	PGA1_c07220	putative 6-phospho-5-dehydro-2-deoxy-D-gluconate aldolase	-0.29	-0.52	-0.64	0.35	0.12	0.23	0.4294	0.2713	0.6469	0.4935	0.81	0.9994	COG0191	[G] Carbohydrate transport and metabolism	PGA1_c
PGA1_c07230	PGA1_RS03585	PGA1_c07230	putative myo-inositol catabolism protein	-0.24	-0.15	-0.1	-0.14	-0.05	-0.09	0.6038	0.8251	0.9972	0.8406	0.9429	0.9994	COG3718	[G] Carbohydrate transport and metabolism	PGA1_c
PGA1_c07240	PGA1_RS03590	PGA1_c07240	putative 5-dehydro-2-deoxygluconokinase	-0.54	-0.85	-0.57	0.03	-0.28	0.3	0.2407	0.1512	0.8175	0.9718	0.622	0.9994	COG0524	[G] Carbohydrate transport and metabolism	PGA1_c
PGA1_c07250	PGA1_RS03595	PGA1_c07250	iolD: 3D-(3,5/4)-trihydroxycyclohexane-1,2-dione hydrolase (EC 3.7.1.n2)	-1.02	-0.99	-0.55	-0.47	-0.43	-0.03	0.0149	0.0402	0.7008	0.3125	0.2609	0.9994	COG3962	[E] Amino acid transport and metabolism	PGA1_c
PGA1_c07260	PGA1_RS03600	PGA1_c07260	putative inositol 2-dehydrogenase	-0.19	-0.23	0.06	-0.25	-0.29	0.04	0.4378	0.4864	0.9972	0.4448	0.2798	0.9994	COG0673	[R] General function prediction only	PGA1_c
PGA1_c07270	PGA1_RS03605	PGA1_c07270	putative iolE/mocC family protein	0.18	-0.08	-0.39	0.57	0.31	0.26	0.6438	0.9003	0.8805	0.2396	0.4653	0.9994	COG1082	[G] Carbohydrate transport and metabolism	PGA1_c
PGA1_c07280	PGA1_RS03610	PGA1_c07280	putative oxidoreduktase	-0.05	-0.18	-0.32	0.27	0.14	0.14	0.9126	0.7106	0.9162	0.5639	0.7638	0.9994	COG0673	[R] General function prediction only	PGA1_c
PGA1_c07290	PGA1_RS03615	PGA1_c07290	transcriptional regulator, lacI family	-0.44	-0.71	-0.31	-0.14	-0.4	0.26	0.366	0.2578	0.9814	0.8578	0.4837	0.9994	COG1609	[K] Transcription	PGA1_c
PGA1_c07300	PGA1_RS03620	PGA1_c07300	conserved hypothetical protein	0.34	0.03	-0.4	0.74	0.43	0.31	0.3751	0.9597	0.8805	0.1368	0.2993	0.9994	COG1879	[G] Carbohydrate transport and metabolism	PGA1_c
PGA1_c07310	PGA1_RS03625	PGA1_c07310	binding protein dependent transport system permease	-0.06	-0.76	-0.55	0.49	-0.21	0.7	0.9097	0.1651	0.7821	0.3921	0.7106	0.9994	COG1172	[G] Carbohydrate transport and metabolism	PGA1_c
PGA1_c07320	PGA1_RS03630	PGA1_c07320	sugar ABC transporter, ATP-binding protein	-0.33	-0.52	-0.27	-0.07	-0.25	0.18	0.2567	0.1687	0.9291	0.8835	0.456	0.9994	COG1129	[G] Carbohydrate transport and metabolism	PGA1_c
PGA1_c07330	PGA1_RS03635	PGA1_c07330	bgaB: beta-galactosidase 1 (EC 3.2.1.23)	-0.22	-0.13	-0.12	-0.1	-0.01	-0.09	0.423	0.7403	0.9972	0.8037	0.9723	0.9994	COG1874	[G] Carbohydrate transport and metabolism	PGA1_c
PGA1_c07340	PGA1_RS03640	PGA1_c07340	conserved hypothetical protein, similar to SMP-30/Gluconolaconase/LRE	-0.43	-0.15	-0.07	-0.36	-0.08	-0.28	0.2491	0.7893	0.9972	0.4845	0.8859	0.9994	COG3386	[G] Carbohydrate transport and metabolism	PGA1_c
PGA1_c07350	PGA1_RS03645	PGA1_c07350	dgoA: 2-dehydro-3-deoxy-6-phosphogalactonate aldolase (EC 4.1.2.21)	-0.42	-0.2	-0.09	-0.33	-0.11	-0.22	0.4616	0.8133	0.9972	0.6832	0.8886	0.9994	COG0800	[G] Carbohydrate transport and metabolism	PGA1_c
PGA1_c07360	PGA1_RS03650	PGA1_c07360	dgoK: 2-dehydro-3-deoxygalactonokinase (EC 2.7.1.58)	-0.43	-0.31	-0.05	-0.37	-0.25	-0.12	0.142	0.4101	0.9972	0.3211	0.4355	0.9994	COG3734	[G] Carbohydrate transport and metabolism	PGA1_c
PGA1_c07370	PGA1_RS03655	PGA1_c07370	putative short chain dehydrogenase	-0.27	-0.33	-0.12	-0.15	-0.21	0.06	0.3425	0.379	0.9972	0.7141	0.5408	0.9994	COG1028	[R] General function prediction only	PGA1_c
PGA1_c07380	PGA1_RS03660	PGA1_c07380	ilvD: dihydroxy-acid dehydratase (4.2.1.9)	0.48	0.16	0	0.49	0.16	0.32	0.2394	0.7964	0.9972	0.371	0.769	0.9994	COG0129	[E] Amino acid transport and metabolism	PGA1_c
PGA1_c07390	PGA1_RS03665	PGA1_c07390	rafA: alpha-galactosidase (EC 3.2.1.22)	-0.02	0.01	-0.01	-0.02	0.02	-0.04	0.9789	0.99	0.9972	0.9869	0.9788	0.9994	COG3345	[G] Carbohydrate transport and metabolism	PGA1_c
PGA1_c07400	PGA1_RS03670	PGA1_c07400	binding protein dependent transport system permease	0.16	0.13	-0.13	0.29	0.26	0.03	0.5675	0.7482	0.9953	0.4212	0.3901	0.9994	COG0395	[G] Carbohydrate transport and metabolism	PGA1_c
PGA1_c07410	PGA1_RS03675	PGA1_c07410	binding protein dependent transport system permease	0.16	-0.24	-0.42	0.58	0.19	0.4	0.7715	0.7564	0.9421	0.3979	0.7869	0.9994	COG1175	[G] Carbohydrate transport and metabolism	PGA1_c
PGA1_c07420	PGA1_RS03680	PGA1_c07420	extracellular solute-binding protein	1.25	0.69	0.19	1.06	0.5	0.57	0.0108	0.1791	0.9953	0.0526	0.2615	0.9994	COG1653	[G] Carbohydrate transport and metabolism	PGA1_c
PGA1_c07430	PGA1_RS03685	PGA1_c07430	putative transcriptional regulator, iclR family	0.68	-0.6	-0.35	1.03	-0.26	1.29	0.3726	0.5683	0.9972	0.3051	0.8051	0.9994	COG1414	[K] Transcription	PGA1_c
PGA1_c07440	PGA1_RS03690	PGA1_c07440	ABC transporter, ATP binding protein	0.45	-0.01	0	0.45	-0.02	0.47	0.5087	0.99	0.9998	0.6427	0.9857	0.9994	COG3839	[G] Carbohydrate transport and metabolism	PGA1_c
PGA1_c07450	PGA1_RS03695	PGA1_c07450	conserved hypothetical protein, similar to NAD dependent epimerase/dehydratase	1.93	2	1.76	0.16	0.24	-0.08	0.0207	0.0415	0.3716	0.883	0.8048	0.9994	COG0451	[G] Carbohydrate transport and metabolism	PGA1_c
PGA1_c07460	PGA1_RS03700	PGA1_c07460	conserved hypothetical protein, similar to glutathione S-transferase	0.97	0.94	0.29	0.68	0.66	0.02	0.2899	0.4363	0.9972	0.6024	0.5449	0.9994	COG0625	[O] Posttranslational modification, protein turnover, chaperones	PGA1_c
PGA1_c07465	PGA1_RS03705	PGA1_c07465	putative dksA/traR C4-type zinc finger protein	0.29	0.37	0.1	0.18	0.27	-0.09	0.6051	0.6191	0.9972	0.8172	0.696	0.9994	COG1734	[T] Signal transduction mechanisms	PGA1_c
PGA1_c07470	PGA1_RS03710	PGA1_c07470	putative oligoendopeptidase	0.02	-0.22	0.48	-0.46	-0.7	0.24	0.9692	0.6109	0.7232	0.2482	0.0469	0.9994	COG1164	[E] Amino acid transport and metabolism	PGA1_c
PGA1_c07480	PGA1_RS03715	PGA1_c07480	conserved hypothetical protein	-1.15	-0.87	-0.25	-0.9	-0.62	-0.28	0.0231	0.1263	0.9896	0.1198	0.2043	0.9994	COG2267	[I] Lipid transport and metabolism	PGA1_c
PGA1_c07490	PGA1_RS03720	PGA1_c07490	conserved hypothetical protein, associated with sterol binding / transfer	-0.44	-0.13	0	-0.44	-0.14	-0.3	0.1416	0.7587	0.9972	0.2415	0.7178	0.9994	COG3255	[I] Lipid transport and metabolism	PGA1_c
PGA1_c07500	PGA1_RS03725	PGA1_c07500	conserved hypothetical protein	-0.73	-0.61	-0.17	-0.56	-0.44	-0.12	0.0414	0.1429	0.9953	0.1845	0.2188	0.9994	COG3063	[U] Intracellular trafficking, secretion, and vesicular transport	PGA1_c
PGA1_c07510	PGA1_RS03730	PGA1_c07510	conserved hypothetical protein, associated with DNA/RNA helicase	0.23	0.07	0.2	0.03	-0.13	0.16	0.5876	0.924	0.9953	0.9617	0.8239	0.9994	COG4581	[L] Replication, recombination and repair	PGA1_c
PGA1_c07520	#N/A	PGA1_c07520	putative heat shock protein	0.11	0.43	-0.05	0.17	0.48	-0.32	0.7069	0.2332	0.9972	0.6818	0.124	0.9994	COG1188	[J] Translation, ribosomal structure and biogenesis	PGA1_c
PGA1_c07530	PGA1_RS03740	PGA1_c07530	fdxA: ferredoxin-2	-2.06	-2.29	-0.51	-1.55	-1.78	0.23	0.0063	0.0092	0.9338	0.0539	0.0144	0.9994	COG1146	[C] Energy production and conversion	PGA1_c
PGA1_c07540	PGA1_RS03745	PGA1_c07540	conserved hypothetical protein, related to transcription factor carD	-0.38	-0.79	-0.64	0.26	-0.15	0.41	0.4402	0.2043	0.7777	0.711	0.8258	0.9994	COG1329	[K] Transcription	PGA1_c
PGA1_c07550	PGA1_RS03750	PGA1_c07550	conserved hypothetical protein, associated with ion transport	-0.12	-0.2	0.04	-0.16	-0.24	0.08	0.7701	0.7264	0.9972	0.7706	0.6116	0.9994	NA	NA	PGA1_c
PGA1_c07560	PGA1_RS03755	PGA1_c07560	putative cobalamin-5-phosphate synthase	0.17	0.06	0.07	0.09	-0.02	0.11	0.799	0.9549	0.9972	0.9207	0.9805	0.9994	COG0368	[H] Coenzyme transport and metabolism	PGA1_c
PGA1_c07570	PGA1_RS03760	PGA1_c07570	cobT: nicotinate-nucleotide-dimethylbenzimidazole phosphoribosyltransferase (EC 2.4.2.21)	0.17	0.13	0.16	0.02	-0.02	0.04	0.5699	0.7622	0.9953	0.9738	0.9528	0.9994	COG2038	[H] Coenzyme transport and metabolism	PGA1_c
PGA1_c07580	PGA1_RS03765	PGA1_c07580	kefC: glutathione-regulated potassium-efflux system protein	-0.25	-0.08	-0.03	-0.22	-0.05	-0.17	0.4391	0.8767	0.9972	0.6316	0.9168	0.9994	COG0475	[P] Inorganic ion transport and metabolism	PGA1_c
PGA1_c07590	PGA1_RS03770	PGA1_c07590	conserved hypothetical protein, related to aerotxis receptor	4.65	4.21	-0.37	5.02	4.58	0.44	0	0	0.9379	0	0	0.9994	NA	NA	PGA1_c
PGA1_c07600	PGA1_RS03775	PGA1_c07600	transcriptional regulator, asnC / lrp family	0.59	0.5	0.31	0.28	0.19	0.09	0.152	0.3352	0.9662	0.6372	0.7189	0.9994	COG1522	[K] Transcription	PGA1_c
PGA1_c07610	PGA1_RS03780	PGA1_c07610	hpd: 4-hydroxyphenylpyruvate dioxygenase (EC 1.13.11.27)	-4.07	-3.32	-1.02	-3.05	-2.3	-0.75	0.0247	0.1065	0.9781	0.1392	0.1857	0.9994	COG3185	[R] General function prediction only	PGA1_c
PGA1_c07620	PGA1_RS03785	PGA1_c07620	conserved hypothetical protein	0	-0.26	0.07	-0.07	-0.33	0.26	0.9995	0.4825	0.9972	0.8788	0.2833	0.9994	NA	NA	PGA1_c
PGA1_c07630	PGA1_RS03790	PGA1_c07630	conserved hypothetical protein	-0.16	-0.14	0.59	-0.76	-0.74	-0.02	0.5528	0.7116	0.4824	0.0393	0.0208	0.9994	COG2968	[S] Function unknown	PGA1_c
PGA1_c07640	PGA1_RS03795	PGA1_c07640	O-acetylhomoserine / O-acetylserine sulfhydrylase	0.18	0.24	0.27	-0.08	-0.03	-0.05	0.7305	0.7489	0.9953	0.9136	0.9637	0.9994	COG2873	[E] Amino acid transport and metabolism	PGA1_c
PGA1_c07650	PGA1_RS03800	PGA1_c07650	conserved hypothetical protein	-1.03	-0.95	-0.91	-0.12	-0.04	-0.08	0.0424	0.1132	0.6068	0.8649	0.9512	0.9994	NA	NA	PGA1_c
PGA1_c07670	PGA1_RS03810	PGA1_c07670	two component regulatory sytem	0.87	0.97	-0.21	1.07	1.18	-0.11	0.1128	0.1496	0.9972	0.1194	0.0486	0.9994	COG0642	[T] Signal transduction mechanisms	PGA1_c
PGA1_c07680	PGA1_RS03815	PGA1_c07680	conserved hypothetical protein	1.61	1.88	-0.17	1.78	2.05	-0.27	0.0051	0.0057	0.9972	0.0085	0.0015	0.9994	COG3916	[Q] Secondary metabolites biosynthesis, transport and catabolism	PGA1_c
PGA1_c07690	PGA1_RS03820	PGA1_c07690	mdlB: (S)-mandelate dehydrogenase (EC 1.1.99.31)	-0.11	-0.07	-0.04	-0.07	-0.04	-0.03	0.8511	0.9318	0.9972	0.9267	0.9579	0.9994	COG1304	[C] Energy production and conversion	PGA1_c
PGA1_c07700	PGA1_RS03825	PGA1_c07700	putative sulfopyruvate decarboxylase subunit beta	-0.29	-0.33	-0.12	-0.17	-0.21	0.04	0.474	0.5471	0.9972	0.7646	0.6816	0.9994	COG0028	[E] Amino acid transport and metabolism	PGA1_c
PGA1_c07710	PGA1_RS03830	PGA1_c07710	putative sulfopyruvate decarboxylase subunit alpha	-0.42	-0.24	-0.01	-0.4	-0.23	-0.17	0.5357	0.8067	0.9972	0.6702	0.7954	0.9994	COG4032	[R] General function prediction only	PGA1_c
PGA1_c07720	PGA1_RS03835	PGA1_c07720	universal stress protein	-0.53	-0.43	-0.15	-0.38	-0.27	-0.11	0.2305	0.4708	0.9972	0.5389	0.6127	0.9994	COG0589	[T] Signal transduction mechanisms	PGA1_c
PGA1_c07730	PGA1_RS03840	PGA1_c07730	putative zinc-binding alcohol dehydrogenase	-0.42	-0.32	-0.28	-0.14	-0.04	-0.1	0.358	0.6114	0.9814	0.8441	0.9511	0.9994	COG1063	[E] Amino acid transport and metabolism	PGA1_c
PGA1_c07740	PGA1_RS03845	PGA1_c07740	putative gluconate 5-dehydrogenase	-0.27	-0.03	0.13	-0.39	-0.16	-0.23	0.4279	0.9539	0.9972	0.3763	0.7119	0.9994	COG1028	[R] General function prediction only	PGA1_c
PGA1_c07750	PGA1_RS03850	PGA1_c07750	hisD1: histidinol dehydrogenase 1 (EC 1.1.1.23)	-0.04	0.04	0.02	-0.06	0.01	-0.08	0.9074	0.9393	0.9972	0.8847	0.9694	0.9994	COG0141	[E] Amino acid transport and metabolism	PGA1_c
PGA1_c07760	PGA1_RS03855	PGA1_c07760	TRAP transporter, dctM subunit	-0.47	-0.3	-0.05	-0.42	-0.25	-0.17	0.3281	0.6601	0.9972	0.5261	0.6848	0.9994	COG1593	[G] Carbohydrate transport and metabolism	PGA1_c
PGA1_c07770	PGA1_RS03860	PGA1_c07770	TRAP transporter, dctQ subunit	-0.04	-0.07	-0.17	0.13	0.1	0.02	0.901	0.8898	0.9896	0.7674	0.7911	0.9994	COG3090	[G] Carbohydrate transport and metabolism	PGA1_c
PGA1_c07780	PGA1_RS03865	PGA1_c07780	putative C4-dicarboxylate-binding periplasmic protein	-0.54	-0.08	0.07	-0.61	-0.15	-0.46	0.5729	0.9591	0.9972	0.6494	0.9097	0.9994	COG1638	[G] Carbohydrate transport and metabolism	PGA1_c
PGA1_c07790	PGA1_RS03870	PGA1_c07790	conserved hypothetical protein	-0.01	0.13	0.06	-0.07	0.07	-0.14	0.9784	0.7268	0.9972	0.8582	0.8466	0.9994	NA	NA	PGA1_c
PGA1_c07800	PGA1_RS03875	PGA1_c07800	putative transcriptional regulator, lacI family	-0.84	-0.75	-0.35	-0.5	-0.4	-0.09	0.0474	0.138	0.9338	0.3399	0.3588	0.9994	COG1609	[K] Transcription	PGA1_c
PGA1_c07810	PGA1_RS03880	PGA1_c07810	aminotransferase, class III	0.51	0.39	0.05	0.46	0.34	0.12	0.1234	0.3452	0.9972	0.2659	0.3301	0.9994	COG0161	[H] Coenzyme transport and metabolism	PGA1_c
PGA1_c07820	PGA1_RS03885	PGA1_c07820	putative peptidase M22	1.17	0.45	-0.47	1.64	0.92	0.71	0.0427	0.5257	0.9291	0.0263	0.1106	0.9994	COG0006	[E] Amino acid transport and metabolism	PGA1_c
PGA1_c07830	PGA1_RS03890	PGA1_c07830	argE: acetylornithine deacetylase (EC 3.5.1.16)	0.94	0.74	-0.23	1.16	0.97	0.19	0.0252	0.1167	0.9821	0.0247	0.0253	0.9994	COG0624	[E] Amino acid transport and metabolism	PGA1_c
PGA1_c07840	PGA1_RS03895	PGA1_c07840	bglA: beta-glucosidase A (EC 3.2.1.21)	-1.48	-1.33	0.04	-1.53	-1.37	-0.15	0.0014	0.0065	0.9972	0.0036	0.0024	0.9994	COG2723	[G] Carbohydrate transport and metabolism	PGA1_c
PGA1_c07850	PGA1_RS03900	PGA1_c07850	transcriptional regulator, lacI family	0.24	0.18	0.13	0.11	0.05	0.06	0.3676	0.6295	0.9953	0.7696	0.8902	0.9994	COG1609	[K] Transcription	PGA1_c
PGA1_c07860	PGA1_RS03905	PGA1_c07860	aglE: alpha-glucosides-binding periplasmic protein	0.83	0.47	0.15	0.67	0.32	0.36	0.0326	0.2896	0.9972	0.1366	0.4215	0.9994	COG1653	[G] Carbohydrate transport and metabolism	PGA1_c
PGA1_c07870	PGA1_RS03910	PGA1_c07870	aglF: alpha-glucoside transport system permease protein	0.19	0.1	-0.01	0.2	0.11	0.09	0.4364	0.7808	0.9972	0.5562	0.7297	0.9994	COG1175	[G] Carbohydrate transport and metabolism	PGA1_c
PGA1_c07880	PGA1_RS03915	PGA1_c07880	aglG: alpha-glucoside transport system permease protein	-0.08	0.02	0.06	-0.14	-0.04	-0.1	0.8663	0.9732	0.9972	0.8127	0.9495	0.9994	COG0395	[G] Carbohydrate transport and metabolism	PGA1_c
PGA1_c07890	PGA1_RS03920	PGA1_c07890	putative alpha-glucosidase aglA	-0.07	-0.04	-0.04	-0.03	0	-0.03	0.842	0.9405	0.9972	0.957	0.9951	0.9994	COG0366	[G] Carbohydrate transport and metabolism	PGA1_c
PGA1_c07900	PGA1_RS03925	PGA1_c07900	aglK: alpha-glucoside transport ATP-binding protein	-0.01	0.1	0	0	0.1	-0.11	0.9912	0.8733	0.9972	0.9979	0.8528	0.9994	COG3839	[G] Carbohydrate transport and metabolism	PGA1_c
PGA1_c07910	PGA1_RS03930	PGA1_c07910	conserved hypothetical protein	-0.32	-0.69	-0.41	0.09	-0.28	0.37	0.444	0.1865	0.908	0.8847	0.5691	0.9994	COG1840	[P] Inorganic ion transport and metabolism	PGA1_c
PGA1_c07920	PGA1_RS03935	PGA1_c07920	signal transduction histidine kinase	-0.34	-0.13	-0.07	-0.27	-0.06	-0.21	0.2631	0.7689	0.9972	0.5224	0.8848	0.9994	COG0642	[T] Signal transduction mechanisms	PGA1_c
PGA1_c07930	PGA1_RS03940	PGA1_c07930	two-component system response regulator	0.03	0.01	-0.04	0.07	0.05	0.02	0.9663	0.99	0.9972	0.9291	0.9479	0.9994	COG0745	[T] Signal transduction mechanisms	PGA1_c
PGA1_c07940	PGA1_RS03945	PGA1_c07940	conserved hypothetical protein	1	0.6	0.75	0.25	-0.15	0.4	0.0814	0.401	0.7475	0.7508	0.8479	0.9994	COG3181	[S] Function unknown	PGA1_c
PGA1_c07950	PGA1_RS03950	PGA1_c07950	conserved hypothetical protein	-0.05	-0.02	0.11	-0.17	-0.13	-0.03	0.9143	0.9772	0.9972	0.7794	0.8131	0.9994	NA	NA	PGA1_c
PGA1_c07960	PGA1_RS03955	PGA1_c07960	putative integral membrane protein	0.01	0.1	0.06	-0.05	0.04	-0.08	0.9702	0.8069	0.9972	0.9087	0.926	0.9994	COG3333	[S] Function unknown	PGA1_c
PGA1_c07970	PGA1_RS03960	PGA1_c07970	putative membrane transport protein	-0.17	-0.06	0.51	-0.69	-0.57	-0.11	0.74	0.9429	0.8805	0.2794	0.2833	0.9994	COG0679	[R] General function prediction only	PGA1_c
PGA1_c07980	PGA1_RS03965	PGA1_c07980	conserved hypothetical protein, related to metallo beta-lactamase	-0.47	-0.18	0.06	-0.52	-0.23	-0.29	0.1856	0.73	0.9972	0.2467	0.5748	0.9994	COG1235	[R] General function prediction only	PGA1_c
PGA1_c07990	PGA1_RS03970	PGA1_c07990	conserved hypothetical protein, similar to tatD Dnase	-0.31	-0.26	-0.14	-0.17	-0.12	-0.05	0.2046	0.4068	0.9905	0.6245	0.6897	0.9994	COG0084	[L] Replication, recombination and repair	PGA1_c
PGA1_c08000	PGA1_RS03975	PGA1_c08000	conserved hypothetical protein	-0.45	-0.05	0.33	-0.78	-0.38	-0.4	0.1318	0.9129	0.8697	0.049	0.2314	0.9994	COG2812	[L] Replication, recombination and repair	PGA1_c
PGA1_c08010	PGA1_RS03980	PGA1_c08010	putative thymidylate kinase	-0.59	-0.44	-0.36	-0.22	-0.07	-0.15	0.0533	0.2223	0.7818	0.5736	0.8528	0.9994	COG0125	[F] Nucleotide transport and metabolism	PGA1_c
PGA1_c08020	PGA1_RS03985	PGA1_c08020	dacC: D-alanyl-D-alanine carboxypeptidase (EC 3.4.16.4)	-0.45	-0.65	-0.36	-0.09	-0.28	0.2	0.2065	0.1512	0.892	0.875	0.4853	0.9994	COG1686	[M] Cell wall/membrane/envelope biogenesis	PGA1_c
PGA1_c08030	PGA1_RS03990	PGA1_c08030	conserved hypothetical protein	-0.56	-0.54	0.09	-0.65	-0.63	-0.02	0.0984	0.1903	0.9972	0.1245	0.0797	0.9994	COG3147	[S] Function unknown	PGA1_c
PGA1_c08050	PGA1_RS04000	PGA1_c08050	putative precorrin-6A synthase (deacetylating), cobF	0.77	0.71	0.72	0.06	-0.01	0.07	0.4595	0.6259	0.972	0.9738	0.9928	0.9994	COG2243	[H] Coenzyme transport and metabolism	PGA1_c
PGA1_c08060	PGA1_RS04005	PGA1_c08060	conserved hypothetical protein	0.53	0.52	0.22	0.31	0.31	0.01	0.1924	0.3139	0.9953	0.5802	0.514	0.9994	NA	NA	PGA1_c
PGA1_c08070	PGA1_RS04010	PGA1_c08070	cobA: uroporphyrin-III C-methyltransferase	-0.38	-0.27	-0.02	-0.36	-0.25	-0.11	0.3447	0.6278	0.9972	0.518	0.6038	0.9994	COG0007	[H] Coenzyme transport and metabolism	PGA1_c
PGA1_c08080	PGA1_RS04015	PGA1_c08080	putative cobyrinic acid A,C-diamide synthase CobB	-0.42	-0.36	0.06	-0.47	-0.42	-0.06	0.2676	0.4754	0.9972	0.3412	0.3198	0.9994	COG1797	[H] Coenzyme transport and metabolism	PGA1_c
PGA1_c08090	PGA1_RS04020	PGA1_c08090	cobM: precorrin-4 C(11)-methyltransferase (EC 2.1.1.133)	-0.26	-0.2	0.29	-0.55	-0.49	-0.06	0.4237	0.6586	0.9338	0.1927	0.1733	0.9994	COG2875	[H] Coenzyme transport and metabolism	PGA1_c
PGA1_c08100	PGA1_RS04025	PGA1_c08100	conserved hypothetical protein	-1.16	-1.07	-0.44	-0.72	-0.63	-0.09	0.0224	0.0665	0.9055	0.2086	0.1916	0.9994	NA	NA	PGA1_c
PGA1_c08110	PGA1_RS04030	PGA1_c08110	cobL: precorrin-6Y C(5,15)-methyltransferase [decarboxylating] (EC 2.1.1.132)	-0.46	-0.25	0.17	-0.63	-0.42	-0.21	0.2112	0.6292	0.9953	0.1798	0.2934	0.9994	COG2242	[H] Coenzyme transport and metabolism	PGA1_c
PGA1_c08120	PGA1_RS04035	PGA1_c08120	cobK: precorrin-6A reductase (EC 1.3.1.54)	-0.7	-0.46	-0.09	-0.62	-0.37	-0.24	0.2401	0.5819	0.9972	0.4436	0.6057	0.9994	COG2099	[H] Coenzyme transport and metabolism	PGA1_c
PGA1_c08130	PGA1_RS04040	PGA1_c08130	cobJ: precorrin-3B C(17)-methyltransferase (EC 2.1.1.131)	-0.38	-0.22	0.08	-0.47	-0.3	-0.16	0.3609	0.7185	0.9972	0.408	0.5376	0.9994	COG1010	[H] Coenzyme transport and metabolism	PGA1_c
PGA1_c08140	PGA1_RS04045	PGA1_c08140	cobI: precorrin-2 C(20)-methyltransferase (2.1.1.130)	-0.57	-0.44	-0.04	-0.53	-0.4	-0.12	0.1658	0.3999	0.9972	0.3237	0.3723	0.9994	COG2243	[H] Coenzyme transport and metabolism	PGA1_c
PGA1_c08150	PGA1_RS04050	PGA1_c08150	cobH: precorrin-8X methylmutase (EC 5.4.1.2)	-0.25	-0.21	0.1	-0.35	-0.31	-0.04	0.4417	0.6369	0.9972	0.4198	0.3896	0.9994	COG2082	[H] Coenzyme transport and metabolism	PGA1_c
PGA1_c08160	PGA1_RS04055	PGA1_c08160	putative precorrin-3B synthase	-0.74	-0.57	-0.06	-0.69	-0.51	-0.18	0.1692	0.4194	0.9972	0.3286	0.3961	0.9994	COG0155	[P] Inorganic ion transport and metabolism	PGA1_c
PGA1_c08170	PGA1_RS04060	PGA1_c08170	cobN: aerobic cobaltochelatase subunit cobN (EC 6.6.1.2)	-0.25	-0.27	-0.09	-0.16	-0.18	0.02	0.3583	0.4589	0.9972	0.6858	0.5945	0.9994	COG1429	[H] Coenzyme transport and metabolism	PGA1_c
PGA1_c08180	PGA1_RS04065	PGA1_c08180	cobW: cobalamin biosynthesis protein	0.03	-0.25	0.04	-0.01	-0.29	0.28	0.9627	0.6987	0.9972	0.9889	0.591	0.9994	COG0523	[R] General function prediction only	PGA1_c
PGA1_c08190	PGA1_RS04070	PGA1_c08190	conserved hypothetical protein (DUF1636)	-0.08	-0.33	-0.03	-0.05	-0.3	0.25	0.8449	0.5054	0.9972	0.9324	0.4892	0.9994	COG5469	[S] Function unknown	PGA1_c
PGA1_c08200	PGA1_RS04075	PGA1_c08200	cobO: cob(I)yrinic acid a,c-diamide adenosyltransferase (EC 2.5.1.17)	0.07	0.2	0.23	-0.15	-0.02	-0.13	0.8299	0.6278	0.9697	0.7233	0.9562	0.9994	COG2109	[H] Coenzyme transport and metabolism	PGA1_c
PGA1_c08210	PGA1_RS04080	PGA1_c08210	hypothetical protein	0.99	1.04	0.82	0.17	0.23	-0.05	0.3598	0.4671	0.9697	0.9175	0.8808	0.9994	COG3324	[R] General function prediction only	PGA1_c
PGA1_c08220	PGA1_RS04085	PGA1_c08220	conserved hypothetical protein	0.73	1.06	0.73	0	0.34	-0.34	0.484	0.4314	0.9697	0.9998	0.8087	0.9994	NA	NA	PGA1_c
PGA1_c08230	PGA1_RS04090	PGA1_c08230	conserved hypothetical protein	-0.6	-0.36	0.17	-0.77	-0.53	-0.24	0.2046	0.5774	0.9972	0.2025	0.2987	0.9994	COG1733	[K] Transcription	PGA1_c
PGA1_c08240	PGA1_RS04095	PGA1_c08240	glpD: aerobic glycerol-3-phosphate dehydrogenase (EC 1.1.99.5)	-0.14	-0.04	0.13	-0.27	-0.17	-0.1	0.8849	0.9737	0.9972	0.8192	0.8801	0.9994	COG0578	[C] Energy production and conversion	PGA1_c
PGA1_c08250	PGA1_RS04100	PGA1_c08250	putative glycerol-3-phosphate regulon repressor glpR	-0.09	0.15	0.12	-0.22	0.03	-0.25	0.7591	0.7041	0.9972	0.5829	0.9429	0.9994	COG1349	[G] Carbohydrate transport and metabolism	PGA1_c
PGA1_c08260	PGA1_RS04105	PGA1_c08260	conserved hypothetical protein	-0.33	-0.1	0.12	-0.45	-0.22	-0.23	0.7069	0.9449	0.9972	0.7	0.847	0.9994	COG3490	[S] Function unknown	PGA1_c
PGA1_c08270	PGA1_RS04110	PGA1_c08270	conserved hypothetical protein	0.03	0.08	0.17	-0.14	-0.09	-0.05	0.9748	0.9518	0.9972	0.9087	0.9403	0.9994	COG3489	[R] General function prediction only	PGA1_c
PGA1_c08280	PGA1_RS04115	PGA1_c08280	conserved hypothetical protein (DUF1111)	-0.07	-0.11	0.21	-0.28	-0.32	0.04	0.8733	0.8447	0.9858	0.577	0.4261	0.9994	COG3488	[C] Energy production and conversion	PGA1_c
PGA1_c08290	PGA1_RS04120	PGA1_c08290	putative peptidase M75	-0.51	-1.13	0.94	-1.45	-2.07	0.61	0.4593	0.1959	0.7471	0.1053	0.0141	0.9994	COG3487	[P] Inorganic ion transport and metabolism	PGA1_c
PGA1_c08300	PGA1_RS04125	PGA1_c08300	conserved hypothetical protein	-1.84	-2.21	-1.12	-0.72	-1.09	0.37	0.0012	0.0011	0.2115	0.151	0.0193	0.9994	NA	NA	PGA1_c
PGA1_c08310	PGA1_RS04130	PGA1_c08310	conserved hypothetical protein	-1.67	-2.71	-0.93	-0.74	-1.78	1.04	0.0584	0.0204	0.8671	0.518	0.055	0.9994	COG4256	[P] Inorganic ion transport and metabolism	PGA1_c
PGA1_c08320	PGA1_RS04135	PGA1_c08320	transcriptional regulator, lysR family	-0.19	-0.2	0.27	-0.46	-0.46	0	0.6195	0.7264	0.9697	0.3573	0.266	0.9995	COG0583	[K] Transcription	PGA1_c
PGA1_c08330	PGA1_RS04140	PGA1_c08330	hypothetical protein	-0.19	-0.06	0.06	-0.25	-0.12	-0.13	0.4848	0.8869	0.9972	0.5009	0.7334	0.9994	COG2220	[R] General function prediction only	PGA1_c
PGA1_c08340	PGA1_RS04145	PGA1_c08340	metG: methionyl-tRNA synthetase (EC 6.1.1.10)	0.77	0.53	0.57	0.2	-0.04	0.24	0.0778	0.3188	0.7439	0.7321	0.9503	0.9994	COG0143	[J] Translation, ribosomal structure and biogenesis	PGA1_c
PGA1_c08350	PGA1_RS04150	PGA1_c08350	putative MFS-type transporter	0.12	0.11	-0.04	0.16	0.15	0.01	0.7619	0.854	0.9972	0.7641	0.7696	0.9994	COG2814	[G] Carbohydrate transport and metabolism	PGA1_c
PGA1_c08360	PGA1_RS04155	PGA1_c08360	conserved hypothetical protein	-0.27	-0.13	0.13	-0.4	-0.27	-0.13	0.323	0.7393	0.9953	0.253	0.3799	0.9994	COG0607	[P] Inorganic ion transport and metabolism	PGA1_c
PGA1_c08370	PGA1_RS04160	PGA1_c08370	conserved hypothetical protein	-0.81	-1.49	-0.02	-0.79	-1.47	0.68	0.0899	0.0214	0.9972	0.1829	0.0106	0.9994	COG0607	[P] Inorganic ion transport and metabolism	PGA1_c
PGA1_c08380	PGA1_RS04165	PGA1_c08380	tas: protein tas	0.07	0.23	0.37	-0.3	-0.14	-0.16	0.9058	0.7446	0.9697	0.6664	0.8386	0.9994	COG0667	[C] Energy production and conversion	PGA1_c
PGA1_c08390	PGA1_RS04170	PGA1_c08390	putative transcriptional regulator, araC family	-0.68	-0.37	0.23	-0.91	-0.6	-0.31	0.1692	0.5869	0.9962	0.1489	0.2613	0.9994	COG4977	[K] Transcription	PGA1_c
PGA1_c08400	PGA1_RS04175	PGA1_c08400	conserved hypothetical protein (DUF849)	1.01	1.01	0.52	0.49	0.49	0	0.0202	0.0467	0.7305	0.3237	0.2386	0.9994	COG3246	[S] Function unknown	PGA1_c
PGA1_c08410	PGA1_RS04180	PGA1_c08410	hypothetical protein	-1.36	-1.54	-0.58	-0.78	-0.96	0.18	0.002	0.0027	0.6256	0.0648	0.0133	0.9994	NA	NA	PGA1_c
PGA1_c08420	PGA1_RS04185	PGA1_c08420	putative 3-hydroxyacyl-CoA dehydrogenase	0.42	0.13	0.21	0.22	-0.07	0.29	0.3321	0.8479	0.9962	0.7259	0.9054	0.9994	COG1250	[I] Lipid transport and metabolism	PGA1_c
PGA1_c08430	PGA1_RS04190	PGA1_c08430	short chain dehydrogenase / reductase	-0.24	-0.26	-0.12	-0.12	-0.15	0.02	0.5422	0.6247	0.9972	0.8323	0.7753	0.9994	COG1028	[I] Lipid transport and metabolism	PGA1_c
PGA1_c08440	PGA1_RS04195	PGA1_c08440	conserved hypothetical protein	-0.52	-0.54	-0.44	-0.08	-0.1	0.02	0.37	0.4859	0.9697	0.9279	0.9009	0.9994	NA	NA	PGA1_c
PGA1_c08450	PGA1_RS04200	PGA1_c08450	conserved hypothetical protein (DUF2061)	-0.37	-0.36	-0.24	-0.13	-0.11	-0.02	0.4181	0.5714	0.9953	0.8531	0.8602	0.9994	NA	NA	PGA1_c
PGA1_c08460	PGA1_RS04205	PGA1_c08460	putative fatty acid desaturase	-0.56	-0.3	-0.11	-0.45	-0.19	-0.26	0.1707	0.598	0.9972	0.4101	0.7245	0.9994	COG3239	[I] Lipid transport and metabolism	PGA1_c
PGA1_c08470	PGA1_RS04210	PGA1_c08470	conserved hypothetical protein (DUF6)	-1.65	-1.66	-1.29	-0.36	-0.37	0.01	0.1461	0.2418	0.8526	0.8274	0.8062	0.9994	NA	NA	PGA1_c
PGA1_c08480	PGA1_RS04215	PGA1_c08480	conserved hypothetical protein, related to NUDIX hydrolase	-0.92	-0.76	0.2	-1.12	-0.96	-0.16	0.0083	0.0448	0.9697	0.0085	0.0072	0.9994	COG0494	[R] General function prediction only	PGA1_c
PGA1_c08490	PGA1_RS04220	PGA1_c08490	conserved hypothetical protein (DUF983)	-0.53	-0.53	0.08	-0.61	-0.6	0	0.4402	0.5752	0.9972	0.5161	0.4311	0.9994	COG5349	[S] Function unknown	PGA1_c
PGA1_c08500	PGA1_RS04225	PGA1_c08500	conserved hypothetical protein	-3.29	-4.85	0.86	-4.15	-5.71	1.56	0.0204	0.0081	0.9697	0.018	0.0014	0.9994	NA	NA	PGA1_c
PGA1_c08510	#N/A	PGA1_c08510	RNA polymerase sigma factor (ECF01 subgroup, ECF20 subgroup)	-4.18	-5.06	0.35	-4.53	-5.41	0.88	0	0	0.9177	0	0	0.9994	COG1595	[K] Transcription	PGA1_c
PGA1_c08520	PGA1_RS04235	PGA1_c08520	hypothetical protein	-3.84	-4.17	0.26	-4.1	-4.43	0.33	0	0	0.9338	0	0	0.9994	NA	NA	PGA1_c
PGA1_c08530	PGA1_RS04240	PGA1_c08530	conserved hypothetical protein	-3.76	-4.2	0.2	-3.96	-4.4	0.44	0	0	0.9946	0	0	0.9994	COG5612	[S] Function unknown	PGA1_c
PGA1_c08540	PGA1_RS04245	PGA1_c08540	pleD: response regulator pleD [includes: diguanylate cyclase domain (EC 2.7.7.65)]	-0.59	-0.42	0.19	-0.78	-0.61	-0.17	0.155	0.4348	0.9962	0.1406	0.1725	0.9994	COG3706	[T] Signal transduction mechanisms	PGA1_c
PGA1_c08550	PGA1_RS04250	PGA1_c08550	conserved hypothetical protein	-1.61	-1.24	-0.45	-1.16	-0.79	-0.37	0.0076	0.0546	0.9177	0.0716	0.1381	0.9994	NA	NA	PGA1_c
PGA1_c08560	PGA1_RS04255	PGA1_c08560	hydrolase, HAD-superfamily	-0.01	-0.12	0.11	-0.12	-0.22	0.1	0.9795	0.8022	0.9972	0.7901	0.5351	0.9994	COG0546	[R] General function prediction only	PGA1_c
PGA1_c08570	PGA1_RS04260	PGA1_c08570	putative trimethylamine methyltransferase	-0.56	-0.55	-0.45	-0.11	-0.11	-0.01	0.5045	0.6314	0.9953	0.9276	0.9315	0.9994	COG5598	[H] Coenzyme transport and metabolism	PGA1_c
PGA1_c08580	PGA1_RS04265	PGA1_c08580	conserved hypothetical protein	0.68	0.72	-0.05	0.73	0.76	-0.04	0.1702	0.2503	0.9972	0.2528	0.1579	0.9994	NA	NA	PGA1_c
PGA1_c08590	PGA1_RS04270	PGA1_c08590	conserved hypothetical protein, associated with heme NO binding	2.41	2.73	0.04	2.37	2.68	-0.32	0	0	0.9972	0.0001	0	0.9994	NA	NA	PGA1_c
PGA1_c08600	PGA1_RS04275	PGA1_c08600	conserved hypothetical protein, related to diguanylate cyclase	2.78	2.56	-0.35	3.13	2.91	0.22	0.0001	0.0006	0.9338	0.0002	0.0001	0.9994	COG2199	[T] Signal transduction mechanisms	PGA1_c
PGA1_c08630	PGA1_RS04290	PGA1_c08630	recJ: single-stranded-DNA-specific exonuclease (EC 3.1.-.-)	-0.26	-0.52	-0.03	-0.23	-0.48	0.25	0.5353	0.3354	0.9972	0.7006	0.2884	0.9994	COG0608	[L] Replication, recombination and repair	PGA1_c
PGA1_c08640	PGA1_RS04295	PGA1_c08640	glpX: fructose-1,6-bisphosphatase class 2 (EC 3.1.3.11)	0.14	-0.07	-0.06	0.2	-0.01	0.21	0.701	0.9049	0.9972	0.6811	0.9871	0.9994	COG1494	[G] Carbohydrate transport and metabolism	PGA1_c
PGA1_c08650	PGA1_RS04300	PGA1_c08650	hom: homoserine dehydrogenase (EC 1.1.1.3)	0.51	0.45	0.32	0.19	0.13	0.05	0.0764	0.1877	0.8526	0.6333	0.7096	0.9994	COG0460	[E] Amino acid transport and metabolism	PGA1_c
PGA1_c08660	PGA1_RS04305	PGA1_c08660	hypothetical protein	-0.3	-0.29	-0.08	-0.22	-0.21	0	0.4777	0.6117	0.9972	0.7122	0.6896	0.9994	NA	NA	PGA1_c
PGA1_c08670	PGA1_RS04310	PGA1_c08670	transcriptional regulator, tetR family	-1.1	-1.04	0.08	-1.17	-1.12	-0.06	0.0303	0.0806	0.9972	0.0545	0.0324	0.9994	COG1309	[K] Transcription	PGA1_c
PGA1_c08680	PGA1_RS04315	PGA1_c08680	pirin-like protein	-0.1	0.06	0.23	-0.33	-0.17	-0.15	0.839	0.9364	0.9905	0.5717	0.7491	0.9994	COG1741	[R] General function prediction only	PGA1_c
PGA1_c08690	PGA1_RS04320	PGA1_c08690	conserved hypothetical protein	0.2	-0.01	0.29	-0.09	-0.3	0.21	0.8476	0.9973	0.9972	0.9534	0.8104	0.9994	NA	NA	PGA1_c
PGA1_c08700	PGA1_RS04325	PGA1_c08700	conserved hypothetical protein	3.56	3.36	0.3	3.26	3.06	0.2	0	0.0001	0.9697	0.0002	0.0001	0.9994	COG4961	[U] Intracellular trafficking, secretion, and vesicular transport	PGA1_c
PGA1_c08710	PGA1_RS04330	PGA1_c08710	conserved hypothetical protein	3.45	3.32	0.6	2.85	2.71	0.13	0	0.0001	0.6786	0.0002	0.0001	0.9994	COG4961	[U] Intracellular trafficking, secretion, and vesicular transport	PGA1_c
PGA1_c08720	PGA1_RS04335	PGA1_c08720	conserved hypothetical protein	3.43	3.1	0.36	3.07	2.74	0.33	0	0	0.8116	0	0	0.9994	COG4961	[U] Intracellular trafficking, secretion, and vesicular transport	PGA1_c
PGA1_c08730	#N/A	PGA1_c08730	hypothetical protein	-0.42	-0.19	-0.11	-0.32	-0.08	-0.24	0.2892	0.7547	0.9972	0.5736	0.8859	0.9994	NA	NA	PGA1_c
PGA1_c08740	PGA1_RS04340	PGA1_c08740	gluD: glutamate dehydrogenase (EC 1.4.1.3)	-0.63	-0.29	-0.12	-0.51	-0.17	-0.33	0.129	0.5993	0.9972	0.3404	0.7475	0.9994	COG0334	[E] Amino acid transport and metabolism	PGA1_c
PGA1_c08750	PGA1_RS04345	PGA1_c08750	soxB: sarcosine oxidase subunit beta (EC 1.5.3.1)	-0.49	-0.53	0.1	-0.59	-0.63	0.04	0.1107	0.1621	0.9972	0.1264	0.0579	0.9994	COG0665	[E] Amino acid transport and metabolism	PGA1_c
PGA1_c08755	PGA1_RS04350	PGA1_c08755	soxD: sarcosine oxidase subunit delta	-0.5	-0.64	-0.3	-0.21	-0.35	0.14	0.1814	0.1731	0.9503	0.6966	0.4053	0.9994	COG4311	[E] Amino acid transport and metabolism	PGA1_c
PGA1_c08760	PGA1_RS04355	PGA1_c08760	soxA: sarcosine oxidase subunit alpha (EC 1.5.3.1)	-0.25	-0.27	-0.15	-0.1	-0.12	0.02	0.4097	0.5048	0.9953	0.815	0.7607	0.9994	COG0404	[E] Amino acid transport and metabolism	PGA1_c
PGA1_c08770	PGA1_RS04360	PGA1_c08770	putative sarcosine oxidase, subunit gamma	-0.29	-0.23	-0.12	-0.16	-0.11	-0.05	0.3049	0.5419	0.9972	0.6832	0.7731	0.9994	COG4583	[E] Amino acid transport and metabolism	PGA1_c
PGA1_c08780	PGA1_RS04365	PGA1_c08780	conserved hypothetical protein	-0.68	-0.62	-0.25	-0.42	-0.37	-0.06	0.0653	0.1598	0.9697	0.3542	0.3375	0.9994	NA	NA	PGA1_c
PGA1_c08790	PGA1_RS04370	PGA1_c08790	dnaG: DNA primase (EC 2.7.7.-)	-0.93	-0.78	-0.12	-0.81	-0.66	-0.14	0.03	0.1105	0.9972	0.1045	0.1122	0.9994	COG0358	[L] Replication, recombination and repair	PGA1_c
PGA1_c08800	PGA1_RS04375	PGA1_c08800	rpoD: RNA polymerase sigma factor	-0.38	-0.59	-0.07	-0.32	-0.52	0.2	0.4321	0.3486	0.9972	0.6494	0.3308	0.9994	COG0568	[K] Transcription	PGA1_c
PGA1_c08810	PGA1_RS04380	PGA1_c08810	conserved hypothetical protein	0.55	0.05	-0.05	0.6	0.1	0.5	0.2175	0.9471	0.9972	0.3071	0.8783	0.9994	NA	NA	PGA1_c
PGA1_c08820	PGA1_RS04385	PGA1_c08820	putative oxidoreductase	0.63	1.03	0.58	0.05	0.45	-0.4	0.5172	0.4116	0.9821	0.9738	0.7179	0.9994	COG4221	[R] General function prediction only	PGA1_c
PGA1_c08830	PGA1_RS04395	PGA1_c08830	conserved hypothetical protein	-0.63	-1.06	-0.16	-0.47	-0.9	0.43	0.0815	0.0269	0.9972	0.2962	0.0265	0.9994	NA	NA	PGA1_c
PGA1_c08840	PGA1_RS04400	PGA1_c08840	conserved hypothetical protein	-0.85	-1.04	0.13	-0.98	-1.18	0.19	0.0137	0.0127	0.9972	0.0176	0.003	0.9994	NA	NA	PGA1_c
PGA1_c08850	PGA1_RS04405	PGA1_c08850	conserved hypothetical protein (UPF0047)	-0.66	-0.63	0.08	-0.74	-0.71	-0.03	0.0359	0.0909	0.9972	0.0546	0.0317	0.9994	COG0432	[S] Function unknown	PGA1_c
PGA1_c08860	PGA1_RS04410	PGA1_c08860	nrdR: transcriptional repressor	0.04	0.35	0.18	-0.14	0.16	-0.3	0.9224	0.4589	0.9953	0.7842	0.7196	0.9994	COG1327	[K] Transcription	PGA1_c
PGA1_c08870	PGA1_RS04415	PGA1_c08870	ribD: riboflavin biosynthesis protein [includes: Diaminohydroxyphosphoribosylaminopyrimidine deaminase (EC 3.5.4.26) and 5-amino-6-(5-phosphoribosylamino)uracil reductase (EC 1.1.1.193)]	-0.43	-0.27	-0.5	0.07	0.23	-0.16	0.2532	0.6088	0.7697	0.9077	0.6213	0.9994	COG1985	[H] Coenzyme transport and metabolism	PGA1_c
PGA1_c08880	PGA1_RS04420	PGA1_c08880	kpsC: capsule polysaccharide export protein	-0.2	0.03	0.04	-0.24	-0.01	-0.23	0.6824	0.9696	0.9972	0.7206	0.9924	0.9994	COG3563	[M] Cell wall/membrane/envelope biogenesis	PGA1_c
PGA1_c08890	PGA1_RS04425	PGA1_c08890	putative capsule polysaccharide export outer membrane protein	0.07	0.04	-0.21	0.28	0.25	0.03	0.8299	0.9386	0.972	0.494	0.4739	0.9994	COG1596	[M] Cell wall/membrane/envelope biogenesis	PGA1_c
PGA1_c08900	PGA1_RS04430	PGA1_c08900	putative capsule polysaccharide export protein kpsS	0.66	0.79	-0.37	1.03	1.16	-0.13	0.2801	0.3172	0.9821	0.1926	0.0884	0.9994	COG3562	[M] Cell wall/membrane/envelope biogenesis	PGA1_c
PGA1_c08910	PGA1_RS04435	PGA1_c08910	ribE: riboflavin synthase alpha chain (EC 2.5.1.9)	0.5	0.65	0.36	0.15	0.29	-0.14	0.066	0.0587	0.7367	0.6911	0.3032	0.9994	COG0307	[H] Coenzyme transport and metabolism	PGA1_c
PGA1_c08920	PGA1_RS04440	PGA1_c08920	ribB: 3,4-dihydroxy-2-butanone 4-phosphate synthase (EC 4.1.99.12)	-0.29	-0.43	0.05	-0.34	-0.48	0.14	0.2378	0.165	0.9972	0.2794	0.0736	0.9994	COG0108	[H] Coenzyme transport and metabolism	PGA1_c
PGA1_c08930	PGA1_RS04445	PGA1_c08930	ribH1: 6,7-dimethyl-8-ribityllumazine synthase 1 (riboflavin synthase beta chain) (EC 2.5.1.9)	-0.19	-0.42	-0.21	0.02	-0.21	0.23	0.5107	0.2393	0.9697	0.9645	0.5211	0.9994	COG0054	[H] Coenzyme transport and metabolism	PGA1_c
PGA1_c08940	PGA1_RS04450	PGA1_c08940	nusB: N utilization substance protein B homolog	-0.38	-0.65	-0.61	0.24	-0.04	0.27	0.3655	0.2209	0.7255	0.6925	0.9512	0.9994	COG0781	[K] Transcription	PGA1_c
PGA1_c08950	PGA1_RS04455	PGA1_c08950	conserved hypothetical protein	-0.08	-0.03	0.11	-0.19	-0.14	-0.05	0.8586	0.9681	0.9972	0.7244	0.7843	0.9994	NA	NA	PGA1_c
PGA1_c08960	PGA1_RS04460	PGA1_c08960	conserved hypothetical protein (DUF1052)	-0.21	-0.28	-0.36	0.15	0.08	0.07	0.5296	0.5341	0.8778	0.7548	0.8589	0.9994	COG5321	[S] Function unknown	PGA1_c
PGA1_c08970	PGA1_RS04465	PGA1_c08970	conserved hypothetical protein	-0.24	-0.19	0.11	-0.35	-0.3	-0.05	0.5035	0.706	0.9972	0.47	0.456	0.9994	NA	NA	PGA1_c
PGA1_c08990	PGA1_RS04475	PGA1_c08990	conserved hypothetical protein	-1	-0.76	-0.36	-0.63	-0.4	-0.23	0.0135	0.0835	0.8793	0.1464	0.2771	0.9994	NA	NA	PGA1_c
PGA1_c09000	PGA1_RS04480	PGA1_c09000	rluD: ribosomal large subunit pseudouridine synthase D (EC 5.4.99.-)	-0.36	-0.67	0.06	-0.42	-0.73	0.32	0.5471	0.3716	0.9972	0.6165	0.252	0.9994	COG0564	[J] Translation, ribosomal structure and biogenesis	PGA1_c
PGA1_c09010	PGA1_RS04485	PGA1_c09010	rpoH: RNA polymerase sigma-32 factor	-0.56	-0.34	0.65	-1.21	-0.99	-0.22	0.2201	0.5943	0.7288	0.049	0.0527	0.9994	COG0568	[K] Transcription	PGA1_c
PGA1_c09020	PGA1_RS04490	PGA1_c09020	putative methyl-accepting chemotaxis protein	3.86	4.12	0.03	3.83	4.1	-0.26	0.0001	0.0001	0.9972	0.0003	0.0001	0.9994	COG0840	[N] Cell motility	PGA1_c
PGA1_c09030	PGA1_RS04495	PGA1_c09030	thiD: phosphomethylpyrimidine kinase (EC 2.7.4.7)	0.73	0.93	0.02	0.71	0.91	-0.19	0.1542	0.1514	0.9972	0.277	0.1035	0.9994	COG0351	[H] Coenzyme transport and metabolism	PGA1_c
PGA1_c09040	PGA1_RS04500	PGA1_c09040	putative adenylyltransferase thiF	0.94	1.02	-0.05	0.99	1.07	-0.08	0.0323	0.0539	0.9972	0.0604	0.0231	0.9994	COG0476	[H] Coenzyme transport and metabolism	PGA1_c
PGA1_c09050	PGA1_RS04505	PGA1_c09050	thiE: thiamine-phosphate pyrophosphorylase (EC 2.5.1.3)	1.25	1.02	-0.18	1.43	1.2	0.24	0.0206	0.0944	0.9972	0.0285	0.0288	0.9994	COG0352	[H] Coenzyme transport and metabolism	PGA1_c
PGA1_c09070	PGA1_RS04510	PGA1_c09070	thiG: thiazole biosynthesis protein thiG	1.83	1.51	-0.07	1.9	1.57	0.32	0.0116	0.0586	0.9972	0.0245	0.0257	0.9994	COG2022	[H] Coenzyme transport and metabolism	PGA1_c
PGA1_c09090	PGA1_RS04515	PGA1_c09090	thiS: thiamine biosynthesis protein thiS	0.87	0.73	0	0.87	0.73	0.14	0.0883	0.2385	0.9998	0.1687	0.1729	0.9994	COG2104	[H] Coenzyme transport and metabolism	PGA1_c
PGA1_c09100	PGA1_RS04520	PGA1_c09100	putative thiamine biosynthesis oxidoreductase thiO	1.18	0.86	-0.32	1.5	1.18	0.32	0.0315	0.1687	0.9754	0.0285	0.0363	0.9994	COG0665	[E] Amino acid transport and metabolism	PGA1_c
PGA1_c09110	PGA1_RS04525	PGA1_c09110	thiC: thiamine biosynthesis protein thiC	2.15	1.87	0.66	1.49	1.22	0.28	0.0091	0.0404	0.908	0.0909	0.1001	0.9994	COG0422	[H] Coenzyme transport and metabolism	PGA1_c
PGA1_c09120	PGA1_RS04530	PGA1_c09120	bioB: biotin synthase (EC 2.8.1.6)	-1.23	-1.19	0.28	-1.51	-1.47	-0.04	0.0774	0.1577	0.9972	0.0833	0.0487	0.9994	COG0502	[H] Coenzyme transport and metabolism	PGA1_c
PGA1_c09130	PGA1_RS04535	PGA1_c09130	bioF: 8-amino-7-oxononanoate synthase (EC 2.3.1.47)	-2.18	-1.58	-0.14	-2.05	-1.45	-0.6	0.0005	0.0086	0.9972	0.0025	0.006	0.9994	COG0156	[H] Coenzyme transport and metabolism	PGA1_c
PGA1_c09140	PGA1_RS04540	PGA1_c09140	bioD: dethiobiotin synthetase (EC 6.3.3.3)	-2.52	-1.93	0.01	-2.53	-1.94	-0.59	0.0005	0.0055	0.9972	0.0015	0.0023	0.9994	COG0132	[H] Coenzyme transport and metabolism	PGA1_c
PGA1_c09150	PGA1_RS04545	PGA1_c09150	bioA: adenosylmethionine-8-amino-7-oxononanoate aminotransferase (EC 2.6.1.62)	-2.82	-2.17	-0.2	-2.63	-1.97	-0.65	0.0003	0.0037	0.9972	0.0015	0.0026	0.9994	COG0161	[H] Coenzyme transport and metabolism	PGA1_c
PGA1_c09160	PGA1_RS04550	PGA1_c09160	conserved hypothetical protein	-2.49	-2.02	-0.34	-2.15	-1.68	-0.48	0.0003	0.0029	0.9482	0.0023	0.0034	0.9994	COG2830	[S] Function unknown	PGA1_c
PGA1_c09170	PGA1_RS04555	PGA1_c09170	putative biotin synthesis protein bioC	-3.02	-2.4	-0.13	-2.89	-2.27	-0.62	0.0005	0.0044	0.9972	0.0019	0.0026	0.9994	COG4106	[R] General function prediction only	PGA1_c
PGA1_c09180	PGA1_RS04560	PGA1_c09180	conserved hypothetical protein (DUF2478)	-0.12	0.05	0.07	-0.18	-0.01	-0.17	0.7288	0.9236	0.9972	0.6846	0.9732	0.9994	NA	NA	PGA1_c
PGA1_c09200	PGA1_RS04565	PGA1_c09200	putative 23S rRNA (guanosine-2-O-)-methyltransferase rlmB	-0.38	-0.42	-0.04	-0.33	-0.37	0.04	0.2248	0.2914	0.9972	0.4206	0.2675	0.9994	COG0566	[J] Translation, ribosomal structure and biogenesis	PGA1_c
PGA1_c09210	#N/A	PGA1_c09210	conserved hypothetical protein	-0.64	-0.82	0.87	-1.51	-1.69	0.18	0.2378	0.2319	0.6786	0.0412	0.0117	0.9994	NA	NA	PGA1_c
PGA1_c09220	PGA1_RS04575	PGA1_c09220	conserved hypothetical protein	-0.74	-0.7	-0.15	-0.6	-0.56	-0.04	0.03	0.0806	0.9953	0.1324	0.0978	0.9994	COG1832	[R] General function prediction only	PGA1_c
PGA1_c09230	PGA1_RS04580	PGA1_c09230	hisE: phosphoribosyl-ATP pyrophosphatase (EC 3.6.1.31)	0.08	0.33	0.03	0.06	0.31	-0.25	0.8277	0.4671	0.9972	0.9097	0.4317	0.9994	COG0140	[E] Amino acid transport and metabolism	PGA1_c
PGA1_c09240	PGA1_RS04585	PGA1_c09240	hisF: imidazole glycerol phosphate synthase subunit hisF (EC 4.1.3.-)	0.22	0.47	0.14	0.08	0.33	-0.25	0.517	0.281	0.9972	0.875	0.391	0.9994	COG0107	[E] Amino acid transport and metabolism	PGA1_c
PGA1_c09250	PGA1_RS04590	PGA1_c09250	conserved hypothetical protein	0.56	0.55	0.45	0.12	0.11	0.01	0.0613	0.1283	0.7008	0.7691	0.775	0.9994	NA	NA	PGA1_c
PGA1_c09260	PGA1_RS04595	PGA1_c09260	conserved hypothetical protein (DUF302)	-0.9	-1.15	0.17	-1.07	-1.33	0.26	0.053	0.0474	0.9972	0.0632	0.0128	0.9994	COG3439	[S] Function unknown	PGA1_c
PGA1_c09270	PGA1_RS04600	PGA1_c09270	hisA: 1-(5-phosphoribosyl)-5-[(5-phosphoribosylamino)methylideneamino] imidazole-4-carboxamide isomerase (EC 5.3.1.16)	0.24	0.22	0.41	-0.17	-0.19	0.02	0.5702	0.713	0.908	0.7804	0.7291	0.9994	COG0106	[E] Amino acid transport and metabolism	PGA1_c
PGA1_c09280	PGA1_RS04605	PGA1_c09280	conserved hypothetical protein (DUF2147)	-0.42	-0.49	0.07	-0.49	-0.57	0.08	0.1609	0.1841	0.9972	0.1938	0.081	0.9994	COG4731	[S] Function unknown	PGA1_c
PGA1_c09290	PGA1_RS04610	PGA1_c09290	conserved hypothetical protein	-0.68	-1.16	-0.84	0.16	-0.33	0.49	0.1316	0.0488	0.6145	0.8026	0.5228	0.9994	NA	NA	PGA1_c
PGA1_c09300	PGA1_RS04615	PGA1_c09300	conserved hypothetical protein	-1.13	-1.25	-0.22	-0.91	-1.03	0.12	0.0024	0.0036	0.9421	0.0192	0.0044	0.9994	COG1225	[O] Posttranslational modification, protein turnover, chaperones	PGA1_c
PGA1_c09310	PGA1_RS04620	PGA1_c09310	conserved hypothetical protein, related to transcription regulator (araC family)	0.21	-0.81	-0.59	0.8	-0.22	1.02	0.7403	0.2854	0.908	0.3028	0.7814	0.9994	COG4977	[K] Transcription	PGA1_c
PGA1_c09320	PGA1_RS04625	PGA1_c09320	hisH: imidazole glycerol phosphate synthase subunit hisH (EC 2.4.2.-)	1.07	1.3	0.37	0.7	0.93	-0.23	0.0156	0.015	0.9055	0.1483	0.0316	0.9994	COG0118	[E] Amino acid transport and metabolism	PGA1_c
PGA1_c09330	PGA1_RS04630	PGA1_c09330	hisB: imidazoleglycerol-phosphate dehydratase (EC 4.2.1.19)	0.85	0.99	0.1	0.74	0.89	-0.14	0.0735	0.0906	0.9972	0.1949	0.0736	0.9994	COG0131	[E] Amino acid transport and metabolism	PGA1_c
PGA1_c09340	PGA1_RS04635	PGA1_c09340	putative transcriptional regulator, asnC family	-0.4	-0.18	0.03	-0.43	-0.21	-0.22	0.5747	0.8717	0.9972	0.6664	0.8284	0.9994	COG1522	[K] Transcription	PGA1_c
PGA1_c09350	PGA1_RS04640	PGA1_c09350	aminotransferase, class III (EC 2.6.1.-)	2.27	1.84	0.54	1.73	1.29	0.43	0.0024	0.0184	0.908	0.0248	0.0387	0.9994	COG0161	[H] Coenzyme transport and metabolism	PGA1_c
PGA1_c09380	PGA1_RS04655	PGA1_c09380	putative type 2 restriction enzyme naeI	-0.58	-0.35	-0.11	-0.47	-0.24	-0.23	0.0339	0.2607	0.9972	0.1409	0.3816	0.9994	NA	NA	PGA1_c
PGA1_c09390	PGA1_RS04660	PGA1_c09390	naeIM: modification methylase NaeI (EC 2.1.1.37)	-0.41	-0.44	-0.06	-0.35	-0.38	0.03	0.1297	0.19	0.9972	0.3164	0.1951	0.9994	COG0270	[L] Replication, recombination and repair	PGA1_c
PGA1_c09410	PGA1_RS04670	PGA1_c09410	hypothetical protein	-3.59	-4.36	-0.54	-3.05	-3.83	0.78	0	0	0.6493	0.0001	0	0.9994	NA	NA	PGA1_c
PGA1_c09420	PGA1_RS04675	PGA1_c09420	pyc: pyruvate carboxylase (EC 6.4.1.1)	0.64	0.58	-0.06	0.7	0.64	0.06	0.1842	0.3497	0.9972	0.2533	0.2225	0.9994	COG1038	[C] Energy production and conversion	PGA1_c
PGA1_c09430	PGA1_RS04680	PGA1_c09430	lldD2: L-lactate dehydrogenase [cytochrome] 2 (EC 1.1.2.3)	0.07	0.44	0	0.07	0.44	-0.37	0.9214	0.5989	0.9998	0.9374	0.5292	0.9994	COG1304	[C] Energy production and conversion	PGA1_c
PGA1_c09440	PGA1_RS04685	PGA1_c09440	conserved hypothetical protein, related to diguanylate cyclase	1.57	1.54	-0.2	1.78	1.74	0.04	0.0004	0.0015	0.9697	0.0007	0.0003	0.9994	COG2199	[T] Signal transduction mechanisms	PGA1_c
PGA1_c09450	PGA1_RS04690	PGA1_c09450	uvrD: DNA helicase II (EC 3.6.1.-)	-0.32	-0.12	0.09	-0.41	-0.2	-0.21	0.3198	0.814	0.9972	0.3404	0.6091	0.9994	COG0210	[L] Replication, recombination and repair	PGA1_c
PGA1_c09460	PGA1_RS04695	PGA1_c09460	conserved hypothetical protein (DUF1127)	-0.03	-0.45	-0.74	0.71	0.28	0.43	0.9745	0.6278	0.8734	0.4321	0.7491	0.9994	COG5457	[S] Function unknown	PGA1_c
PGA1_c09470	PGA1_RS04700	PGA1_c09470	conserved hypothetical protein, related to protein mrp	-0.47	-0.86	-0.26	-0.21	-0.6	0.39	0.2855	0.1303	0.9858	0.7425	0.2188	0.9994	COG0489	[D] Cell cycle control, cell division, chromosome partitioning	PGA1_c
PGA1_c09480	#N/A	PGA1_c09480	putative protein MraZ	-0.79	-0.95	-0.53	-0.26	-0.41	0.16	0.0443	0.0512	0.7255	0.6165	0.2953	0.9994	COG2001	[S] Function unknown	PGA1_c
PGA1_c09490	PGA1_RS04710	PGA1_c09490	mraW: S-adenosyl-L-methionine-dependent methyltransferase (EC 2.1.1.-)	-0.34	-0.26	0	-0.34	-0.27	-0.07	0.2429	0.4971	0.9993	0.3784	0.4164	0.9994	COG0275	[M] Cell wall/membrane/envelope biogenesis	PGA1_c
PGA1_c09500	PGA1_RS04715	PGA1_c09500	conserved hypothetical protein	-0.41	-0.4	-0.31	-0.1	-0.09	-0.01	0.2234	0.3577	0.922	0.8441	0.8504	0.9994	COG5462	[S] Function unknown	PGA1_c
PGA1_c09510	PGA1_RS04720	PGA1_c09510	putative peptidoglycan synthetase	-0.6	-0.43	-0.21	-0.39	-0.22	-0.17	0.0391	0.2011	0.9531	0.251	0.4692	0.9994	COG0768	[M] Cell wall/membrane/envelope biogenesis	PGA1_c
PGA1_c09520	PGA1_RS04725	PGA1_c09520	murE: UDP-N-acetylmuramoyl-L-alanyl-D-glutamate--2,6-diaminopimelate ligase (EC 6.3.2.13)	-0.53	-0.33	-0.1	-0.43	-0.23	-0.2	0.0634	0.3425	0.9972	0.2104	0.4503	0.9994	COG0769	[M] Cell wall/membrane/envelope biogenesis	PGA1_c
PGA1_c09530	PGA1_RS04730	PGA1_c09530	murF: UDP-N-acetylmuramoyl-tripeptide--D-alanyl-D-alanine ligase (EC 6.3.2.10)	-0.91	-0.63	-0.3	-0.61	-0.33	-0.28	0.0415	0.2223	0.9697	0.2462	0.4805	0.9994	COG0770	[M] Cell wall/membrane/envelope biogenesis	PGA1_c
PGA1_c09540	PGA1_RS04735	PGA1_c09540	mraY: phospho-N-acetylmuramoyl-pentapeptide-transferase (EC 2.7.8.13)	-0.51	-0.32	0.01	-0.53	-0.33	-0.2	0.0487	0.3093	0.9972	0.0964	0.2171	0.9994	COG0472	[M] Cell wall/membrane/envelope biogenesis	PGA1_c
PGA1_c09550	PGA1_RS04740	PGA1_c09550	glsA: glutaminase A (EC 3.5.1.2)	0.37	0.52	-0.31	0.68	0.83	-0.15	0.7599	0.7547	0.9972	0.6758	0.5296	0.9994	COG2066	[E] Amino acid transport and metabolism	PGA1_c
PGA1_c09560	PGA1_RS04745	PGA1_c09560	murD: UDP-N-acetylmuramoylalanine--D-glutamate ligase (EC 6.3.2.9)	0.16	0.16	0.1	0.06	0.06	0.01	0.5236	0.6551	0.9972	0.875	0.8767	0.9994	COG0771	[M] Cell wall/membrane/envelope biogenesis	PGA1_c
PGA1_c09570	PGA1_RS04750	PGA1_c09570	putative HTH-type transcriptional regulator, MarR family	0.27	-0.01	0.58	-0.32	-0.6	0.28	0.7324	0.99	0.9503	0.7647	0.4807	0.9994	COG1846	[K] Transcription	PGA1_c
PGA1_c09580	PGA1_RS04755	PGA1_c09580	conserved hypothetical protein, similar to antibiotic biosynthesis monooxygenase	0.25	-0.05	0.63	-0.37	-0.68	0.3	0.7138	0.9639	0.908	0.6832	0.3419	0.9994	COG1359	[S] Function unknown	PGA1_c
PGA1_c09590	PGA1_RS04760	PGA1_c09590	uncharacterized protein HI0933	-0.46	-0.24	-0.05	-0.41	-0.2	-0.21	0.2748	0.6833	0.9972	0.472	0.7192	0.9994	COG2081	[R] General function prediction only	PGA1_c
PGA1_c09600	#N/A	PGA1_c09600	ftsw: cell division protein ftsW	0.33	0.53	-0.05	0.38	0.58	-0.2	0.3782	0.2654	0.9972	0.4571	0.1594	0.9994	COG0772	[D] Cell cycle control, cell division, chromosome partitioning	PGA1_c
PGA1_c09610	PGA1_RS04770	PGA1_c09610	murG: UDP-N-acetylglucosamine--N-acetylmuramyl-(pentapeptide) pyrophosphoryl-undecaprenol N-acetylglucosamine transferase (EC 2.4.1.227)	0.66	0.49	-0.37	1.03	0.86	0.17	0.1156	0.3461	0.9247	0.0592	0.0575	0.9994	COG0707	[M] Cell wall/membrane/envelope biogenesis	PGA1_c
PGA1_c09620	PGA1_RS04775	PGA1_c09620	murC: UDP-N-acetylmuramate--L-alanine ligase (EC 6.3.2.8)	0.36	0.35	-0.26	0.61	0.6	0.01	0.2983	0.4461	0.9697	0.1685	0.112	0.9994	COG0773	[M] Cell wall/membrane/envelope biogenesis	PGA1_c
PGA1_c09630	PGA1_RS04780	PGA1_c09630	conserved hypothetical protein	0.12	0.21	-0.33	0.45	0.54	-0.09	0.701	0.5958	0.8526	0.2228	0.0843	0.9994	NA	NA	PGA1_c
PGA1_c09640	PGA1_RS04785	PGA1_c09640	conserved hypothetical protein	-0.05	-0.09	-0.55	0.5	0.46	0.04	0.8873	0.8495	0.6394	0.2135	0.1774	0.9994	NA	NA	PGA1_c
PGA1_c09650	PGA1_RS04790	PGA1_c09650	murB: UDP-N-acetylenolpyruvoylglucosamine reductase (EC 1.1.1.158)	-0.43	-0.68	-0.18	-0.25	-0.5	0.25	0.1717	0.0923	0.9868	0.5732	0.1448	0.9994	COG0812	[M] Cell wall/membrane/envelope biogenesis	PGA1_c
PGA1_c09660	PGA1_RS04795	PGA1_c09660	ddl: D-alanine--D-alanine ligase (EC 6.3.2.4)	0.69	0.69	-0.12	0.81	0.81	0	0.0814	0.1541	0.9972	0.1017	0.0564	0.9994	COG1181	[M] Cell wall/membrane/envelope biogenesis	PGA1_c
PGA1_c09670	PGA1_RS04800	PGA1_c09670	putative cell division protein FtsQ	0.99	1.02	0.05	0.94	0.97	-0.03	0.0089	0.0191	0.9972	0.0275	0.0109	0.9994	COG1589	[M] Cell wall/membrane/envelope biogenesis	PGA1_c
PGA1_c09680	PGA1_RS04805	PGA1_c09680	ftsA: celldivision protein FtsA	0.82	0.91	0.02	0.8	0.89	-0.09	0.0236	0.0357	0.9972	0.0604	0.0198	0.9994	COG0849	[D] Cell cycle control, cell division, chromosome partitioning	PGA1_c
PGA1_c09690	PGA1_RS04810	PGA1_c09690	ftsZ: cell division protein ftsZ	0.08	0.04	0.12	-0.04	-0.08	0.04	0.7923	0.9386	0.9972	0.9169	0.817	0.9994	COG0206	[D] Cell cycle control, cell division, chromosome partitioning	PGA1_c
PGA1_c09700	PGA1_RS04815	PGA1_c09700	lpxC: UDP-3-O-[3-hydroxymyristoyl] N-acetylglucosamine deacetylase (EC 3.5.1.-)	3.1	2.72	0.49	2.61	2.23	0.38	0.0003	0.0016	0.9106	0.0022	0.0019	0.9994	COG0774	[M] Cell wall/membrane/envelope biogenesis	PGA1_c
PGA1_c09710	PGA1_RS04820	PGA1_c09710	outer membrane assembly lipoprotein, similar to comL	0.04	0.03	0.15	-0.12	-0.12	0.01	0.9207	0.9542	0.9953	0.7989	0.769	0.9994	COG4105	[R] General function prediction only	PGA1_c
PGA1_c09720	PGA1_RS04825	PGA1_c09720	recN: DNA repair protein recN	0.04	0.1	-0.05	0.09	0.15	-0.06	0.913	0.8388	0.9972	0.8441	0.711	0.9994	COG0497	[L] Replication, recombination and repair	PGA1_c
PGA1_c09730	PGA1_RS04830	PGA1_c09730	putative voltage-gated CIC-type chloride channel	0.27	0.67	0.02	0.25	0.65	-0.4	0.3583	0.0824	0.9972	0.5427	0.0507	0.9994	COG0038	[P] Inorganic ion transport and metabolism	PGA1_c
PGA1_c09740	PGA1_RS04835	PGA1_c09740	conserved hypothetical protein	0.74	1.49	0.26	0.49	1.23	-0.75	0.3364	0.1362	0.9972	0.6628	0.1494	0.9994	NA	NA	PGA1_c
PGA1_c09750	PGA1_RS04840	PGA1_c09750	conserved hypothetical protein (DUF427)	0.58	0.69	0.16	0.41	0.52	-0.11	0.0361	0.0433	0.9754	0.1962	0.0602	0.9994	COG2343	[S] Function unknown	PGA1_c
PGA1_c09760	PGA1_RS04845	PGA1_c09760	putative aminopeptidase	-0.3	-0.27	0.17	-0.46	-0.44	-0.03	0.4645	0.6314	0.9972	0.3869	0.3238	0.9994	COG0006	[E] Amino acid transport and metabolism	PGA1_c
PGA1_c09770	PGA1_RS04850	PGA1_c09770	cobT: aerobic cobaltochelatase subunit cobT (EC 6.6.1.2)	-0.28	-0.3	-0.31	0.03	0.01	0.02	0.5703	0.653	0.9754	0.9672	0.9857	0.9994	COG4547	[H] Coenzyme transport and metabolism	PGA1_c
PGA1_c09780	PGA1_RS04860	PGA1_c09780	cobS: aerobic cobaltochelatase subunit cobS (EC 6.6.1.2)	0.36	0.25	-0.02	0.37	0.27	0.1	0.3635	0.647	0.9972	0.4863	0.5659	0.9994	COG0714	[R] General function prediction only	PGA1_c
PGA1_c09790	#N/A	PGA1_c09790	deaD: cold-shock DEAD box protein A (EC 3.6.1.-)	0.16	-0.4	-0.23	0.4	-0.17	0.56	0.9077	0.8225	0.9972	0.8167	0.922	0.9994	COG0513	[L] Replication, recombination and repair	PGA1_c
PGA1_c09800	PGA1_RS04870	PGA1_c09800	bla: beta-lactamase (EC 3.5.2.6)	-1.24	-1.47	0.18	-1.42	-1.65	0.24	0.0261	0.0295	0.9972	0.0366	0.008	0.9994	COG2367	[V] Defense mechanisms	PGA1_c
PGA1_c09810	PGA1_RS04875	PGA1_c09810	conserved hypothetical protein	-0.35	-0.64	-0.5	0.15	-0.14	0.3	0.3572	0.1776	0.7697	0.7797	0.775	0.9994	COG0484	[O] Posttranslational modification, protein turnover, chaperones	PGA1_c
PGA1_c09820	PGA1_RS04880	PGA1_c09820	conserved hypothetical protein	-0.72	-0.51	0.1	-0.82	-0.61	-0.21	0.2503	0.5534	0.9972	0.3182	0.3838	0.9994	COG0271	[T] Signal transduction mechanisms	PGA1_c
PGA1_c09830	PGA1_RS04885	PGA1_c09830	conserved hypothetical protein	0.01	0.03	0.08	-0.07	-0.04	-0.03	0.9889	0.9541	0.9972	0.8864	0.9254	0.9994	NA	NA	PGA1_c
PGA1_c09840	PGA1_RS04890	PGA1_c09840	gatB: aspartyl/glutamyl-tRNA(Asn/Gln) amidotransferase subunit B (EC 6.3.5.-)	0.11	0.08	0.29	-0.18	-0.21	0.03	0.7177	0.854	0.9055	0.6698	0.5449	0.9994	COG0064	[J] Translation, ribosomal structure and biogenesis	PGA1_c
PGA1_c09850	PGA1_RS04895	PGA1_c09850	protein yhgF	-0.03	-0.02	0.1	-0.13	-0.12	-0.01	0.9574	0.9723	0.9972	0.8068	0.7998	0.9994	COG2183	[K] Transcription	PGA1_c
PGA1_c09860	PGA1_RS04900	PGA1_c09860	conserved hypothetical protein	2.73	2.74	0.45	2.28	2.28	0	0	0.0001	0.7601	0.0005	0.0002	0.9994	NA	NA	PGA1_c
PGA1_c09870	PGA1_RS04905	PGA1_c09870	conserved hypothetical protein	-0.55	-0.48	-0.49	-0.06	0	-0.06	0.1685	0.3383	0.8154	0.922	0.9924	0.9994	NA	NA	PGA1_c
PGA1_c09880	PGA1_RS04910	PGA1_c09880	pepN: aminopeptidase N (EC 3.4.11.2)	0.18	0.12	0.17	0.01	-0.05	0.06	0.5912	0.8069	0.9953	0.9896	0.9099	0.9994	COG0308	[E] Amino acid transport and metabolism	PGA1_c
PGA1_c09890	PGA1_RS04915	PGA1_c09890	conserved hypothetical protein	0.4	1.17	-0.26	0.66	1.43	-0.78	0.762	0.4717	0.9972	0.7067	0.285	0.9994	NA	NA	PGA1_c
PGA1_c09900	PGA1_RS04920	PGA1_c09900	glcB: malate synthase G (EC 2.3.3.9)	-0.01	-0.19	0.17	-0.17	-0.36	0.19	0.9889	0.6438	0.9911	0.6847	0.2698	0.9994	COG2225	[C] Energy production and conversion	PGA1_c
PGA1_c09910	PGA1_RS04925	PGA1_c09910	conserved hypothetical protein (DUF336)	-0.23	-0.06	0	-0.23	-0.05	-0.17	0.61	0.9429	0.9998	0.7147	0.9364	0.9994	COG3193	[R] General function prediction only	PGA1_c
PGA1_c09920	PGA1_RS04930	PGA1_c09920	putative gamma-glutamyl-gamma-aminobutyrate hydrolase	-0.88	-0.89	-0.47	-0.41	-0.41	0	0.0226	0.0506	0.7305	0.3573	0.2611	0.9994	COG2071	[R] General function prediction only	PGA1_c
PGA1_c09930	PGA1_RS04935	PGA1_c09930	iorB: isoquinoline 1-oxidoreductase subunit beta (EC 1.3.99.16)	-0.13	-0.58	0.15	-0.28	-0.72	0.44	0.7356	0.2221	0.9972	0.5856	0.0775	0.9994	COG1529	[C] Energy production and conversion	PGA1_c
PGA1_c09950	PGA1_RS04940	PGA1_c09950	iorA: isoquinoline 1-oxidoreductase subunit alpha (EC 1.3.99.16)	-0.17	-0.69	0.11	-0.27	-0.8	0.53	0.6827	0.1535	0.9972	0.6174	0.0597	0.9994	COG2080	[C] Energy production and conversion	PGA1_c
PGA1_c09960	PGA1_RS04945	PGA1_c09960	putative transcriptional regulator, tetR family	-0.27	-0.2	0.17	-0.44	-0.37	-0.08	0.7279	0.8643	0.9972	0.6742	0.7012	0.9994	COG1309	[K] Transcription	PGA1_c
PGA1_c09970	PGA1_RS04950	PGA1_c09970	kynA: tryptophan 2,3-dioxygenase (EC 1.13.11.11)	1.85	0.99	-0.41	2.26	1.4	0.86	0.0455	0.3657	0.9953	0.0497	0.1325	0.9994	COG3483	[E] Amino acid transport and metabolism	PGA1_c
PGA1_c09980	PGA1_RS04955	PGA1_c09980	kynU: kynureninase (EC 3.7.1.3)	0.44	0.28	0.43	0.01	-0.15	0.16	0.5708	0.8067	0.9905	0.9922	0.8859	0.9994	COG3844	[E] Amino acid transport and metabolism	PGA1_c
PGA1_c09990	PGA1_RS04960	PGA1_c09990	conserved hypothetical protein	-0.76	-1.06	-0.51	-0.25	-0.55	0.3	0.1031	0.0751	0.8623	0.7012	0.266	0.9994	COG2315	[S] Function unknown	PGA1_c
PGA1_c10000	PGA1_RS04965	PGA1_c10000	short chain dehydrogenase / reductase	-0.62	-0.89	0.07	-0.68	-0.96	0.28	0.1535	0.1056	0.9972	0.2141	0.0472	0.9994	COG1028	[R] General function prediction only	PGA1_c
PGA1_c10010	PGA1_RS04970	PGA1_c10010	putative protein soxH	-0.32	-0.29	0.09	-0.41	-0.38	-0.03	0.4178	0.5995	0.9972	0.4372	0.3938	0.9994	COG0491	[R] General function prediction only	PGA1_c
PGA1_c10020	PGA1_RS04975	PGA1_c10020	conserved hypothetical protein	-2.96	-2.99	-0.08	-2.88	-2.91	0.03	0.0001	0.0003	0.9972	0.0005	0.0002	0.9994	COG2020	[O] Posttranslational modification, protein turnover, chaperones	PGA1_c
PGA1_c10030	PGA1_RS04980	PGA1_c10030	pntA: NAD(P) transhydrogenase subunit alpha (EC 1.6.1.2)	-0.56	-0.41	0.34	-0.9	-0.75	-0.16	0.2334	0.5207	0.9697	0.1401	0.1498	0.9994	COG3288	[C] Energy production and conversion	PGA1_c
PGA1_c10040	PGA1_RS04985	PGA1_c10040	pntB: NAD(P) transhydrogenase subunit beta (EC 1.6.1.2)	-0.91	-0.9	-0.02	-0.89	-0.87	-0.02	0.0906	0.1735	0.9972	0.1828	0.1266	0.9994	COG1282	[C] Energy production and conversion	PGA1_c
PGA1_c10050	PGA1_RS04990	PGA1_c10050	conserved hypothetical protein	-0.2	-0.17	-0.02	-0.17	-0.15	-0.02	0.5105	0.6778	0.9972	0.6792	0.6896	0.9994	COG0346	[E] Amino acid transport and metabolism	PGA1_c
PGA1_c10060	PGA1_RS04995	PGA1_c10060	putative transcriptional regulator, merR family	-0.26	-0.34	-0.53	0.27	0.2	0.08	0.3625	0.3599	0.6256	0.4808	0.5643	0.9994	COG0789	[K] Transcription	PGA1_c
PGA1_c10070	PGA1_RS05000	PGA1_c10070	conserved hypothetical protein, related to carboxymuconolactone decarboxylase	-0.23	-0.49	-0.33	0.1	-0.16	0.26	0.6855	0.4992	0.9821	0.9087	0.8297	0.9994	COG0599	[S] Function unknown	PGA1_c
PGA1_c10080	PGA1_RS05005	PGA1_c10080	conserved hypothetical protein	0.71	0.31	-0.58	1.29	0.89	0.4	0.2548	0.7357	0.9185	0.1139	0.1922	0.9994	COG4949	[S] Function unknown	PGA1_c
PGA1_c10090	PGA1_RS05010	PGA1_c10090	conserved hypothetical protein (DUF395)	-4.59	-3.85	0.2	-4.79	-4.06	-0.73	0.0004	0.003	0.9972	0.001	0.001	0.9994	NA	NA	PGA1_c
PGA1_c10100	PGA1_RS05015	PGA1_c10100	putative glutathione transport system permease protein gsiD	0.24	0.31	-0.09	0.33	0.4	-0.07	0.586	0.6101	0.9972	0.5829	0.4113	0.9994	COG1173	[P] Inorganic ion transport and metabolism	PGA1_c
PGA1_c10110	PGA1_RS05020	PGA1_c10110	gsiC2: glutathione transport system permease protein gsiC 2	0.03	0.03	-0.25	0.27	0.28	-0.01	0.9706	0.97	0.9953	0.7087	0.6671	0.9994	COG0601	[E] Amino acid transport and metabolism	PGA1_c
PGA1_c10120	PGA1_RS05025	PGA1_c10120	putative glutathione-binding protein gsiB	0.47	0.55	0.14	0.33	0.41	-0.07	0.475	0.5362	0.9972	0.7235	0.6086	0.9994	COG0747	[E] Amino acid transport and metabolism	PGA1_c
PGA1_c10130	PGA1_RS05030	PGA1_c10130	gsiA2: glutathione import ATP-binding protein 2 (EC 3.6.3.-)	0.03	0.04	0.18	-0.15	-0.14	-0.01	0.9327	0.9445	0.9905	0.7457	0.7332	0.9994	COG1123	[R] General function prediction only	PGA1_c
PGA1_c10140	PGA1_RS05035	PGA1_c10140	argE: acetylornithine deacetylase (EC 3.5.1.16)	-0.23	-0.26	-0.41	0.18	0.15	0.03	0.5437	0.6114	0.8734	0.7305	0.765	0.9994	COG0624	[E] Amino acid transport and metabolism	PGA1_c
PGA1_c10150	PGA1_RS05040	PGA1_c10150	amidohydrolase	-0.45	-0.43	-0.35	-0.09	-0.08	-0.02	0.1907	0.3229	0.8805	0.86	0.8767	0.9994	COG1473	[R] General function prediction only	PGA1_c
PGA1_c10160	PGA1_RS05045	PGA1_c10160	amidohydrolase	-0.49	-0.52	-0.17	-0.33	-0.35	0.02	0.1238	0.1885	0.9953	0.4351	0.3016	0.9994	COG1473	[R] General function prediction only	PGA1_c
PGA1_c10170	PGA1_RS05050	PGA1_c10170	putative hippurate hydrolase	-0.39	-0.51	0.16	-0.55	-0.67	0.13	0.4436	0.4377	0.9972	0.4161	0.2219	0.9994	COG1473	[R] General function prediction only	PGA1_c
PGA1_c10180	PGA1_RS05055	PGA1_c10180	lpcC: lipopolysaccharide core biosynthesis mannosyltransferase (EC 2.4.-.-)	-0.32	-0.01	0.12	-0.44	-0.13	-0.31	0.4574	0.9827	0.9972	0.4498	0.8232	0.9994	COG0438	[M] Cell wall/membrane/envelope biogenesis	PGA1_c
PGA1_c10190	PGA1_RS05060	PGA1_c10190	waaA: 3-deoxy-D-manno-octulosonic-acid transferase (EC 2.4.-.-)	-0.17	0.02	0.1	-0.27	-0.08	-0.19	0.6884	0.9715	0.9972	0.633	0.8859	0.9994	COG1519	[M] Cell wall/membrane/envelope biogenesis	PGA1_c
PGA1_c10200	PGA1_RS05065	PGA1_c10200	moaA: molybdenum cofactor biosynthesis protein A	-0.58	-0.84	-0.38	-0.2	-0.46	0.26	0.0923	0.0558	0.8526	0.6747	0.2038	0.9994	COG2896	[H] Coenzyme transport and metabolism	PGA1_c
PGA1_c10210	PGA1_RS05070	PGA1_c10210	conserved hypothetical protein	-0.63	-0.36	-0.05	-0.59	-0.32	-0.27	0.1402	0.519	0.9972	0.2827	0.515	0.9994	NA	NA	PGA1_c
PGA1_c10220	PGA1_RS05075	PGA1_c10220	conserved hypothetical protein, predicted to be an alkylation repair enzyme	2.37	2.21	-0.32	2.68	2.53	0.15	0.0001	0.0006	0.9247	0.0002	0.0001	0.9994	COG4912	[L] Replication, recombination and repair	PGA1_c
PGA1_c10230	PGA1_RS05080	PGA1_c10230	glmS: glucosamine--fructose-6-phosphate aminotransferase GlmS (EC 2.6.1.16)	2.44	2.08	-0.29	2.73	2.37	0.36	0.0009	0.0056	0.9868	0.0015	0.0012	0.9994	COG0449	[M] Cell wall/membrane/envelope biogenesis	PGA1_c
PGA1_c10240	PGA1_RS05085	PGA1_c10240	glmU: bifunctional enzyme GlmU (EC 2.7.7.23; EC 2.3.1.157) (includes UDP-N-acetylglucosamine pyrophosphorylase and glucosamine-1-phosphate N-acetyltransferase)	3.05	2.91	0.29	2.76	2.62	0.14	0.0001	0.0004	0.9754	0.0007	0.0003	0.9994	COG1207	[M] Cell wall/membrane/envelope biogenesis	PGA1_c
PGA1_c10250	PGA1_RS05090	PGA1_c10250	conserved hypothetical protein, related to phosphoglycolate phosphatase	0.13	0.3	0.22	-0.09	0.08	-0.17	0.7094	0.4904	0.9754	0.8511	0.8646	0.9994	COG0546	[R] General function prediction only	PGA1_c
PGA1_c10260	PGA1_RS05095	PGA1_c10260	putative pyridoxal-phosphate-dependent aminotransferase	-0.38	-0.32	-0.13	-0.25	-0.19	-0.06	0.3364	0.5527	0.9972	0.6613	0.7095	0.9994	COG0399	[M] Cell wall/membrane/envelope biogenesis	PGA1_c
PGA1_c10270	PGA1_RS05100	PGA1_c10270	conserved hypothetical protein	1.67	1.25	0.64	1.03	0.61	0.42	0.0321	0.161	0.9247	0.2533	0.4447	0.9994	NA	NA	PGA1_c
PGA1_c10280	PGA1_RS05105	PGA1_c10280	isovaleryl-CoA dehydrogenase (EC 1.3.99.10)	-1.42	0.21	2.17	-3.59	-1.97	-1.63	0.3613	0.9397	0.7305	0.0816	0.2502	0.9994	COG1960	[I] Lipid transport and metabolism	PGA1_c
PGA1_c10290	PGA1_RS05110	PGA1_c10290	outer membrane protein	0.43	0.62	-0.38	0.81	1	-0.19	0.5528	0.5195	0.9953	0.3934	0.2005	0.9994	COG3047	[M] Cell wall/membrane/envelope biogenesis	PGA1_c
PGA1_c10300	PGA1_RS05115	PGA1_c10300	acsA: acetyl-coenzyme A synthetase (EC 6.2.1.1)	-1	-0.9	0.15	-1.15	-1.06	-0.1	0.101	0.2256	0.9972	0.1325	0.1041	0.9994	COG0365	[I] Lipid transport and metabolism	PGA1_c
PGA1_c10310	#N/A	PGA1_c10310	hypothetical protein	-2.75	-2.22	-0.2	-2.55	-2.02	-0.52	0.0008	0.0066	0.9972	0.0037	0.0046	0.9994	NA	NA	PGA1_c
PGA1_c10320	#N/A	PGA1_c10320	methylcrotonoyl-CoA carboxylase beta chain (EC 6.4.1.4)	-1.91	-1.26	0.39	-2.3	-1.65	-0.65	0.0075	0.0921	0.9754	0.0083	0.017	0.9994	COG4799	[I] Lipid transport and metabolism	PGA1_c
PGA1_c10330	PGA1_RS05130	PGA1_c10330	methylcrotonoyl-CoA carboxylase subunit alpha (EC 6.4.1.4)	-3.18	-2.43	0.15	-3.32	-2.57	-0.75	0.0053	0.0441	0.9972	0.0113	0.0166	0.9994	COG4770	[I] Lipid transport and metabolism	PGA1_c
PGA1_c10340	PGA1_RS05135	PGA1_c10340	mvaB: hydroxymethylglutaryl-CoA lyase (EC 4.1.3.4)	-1.51	-1.14	0.06	-1.58	-1.2	-0.38	0.0017	0.0189	0.9972	0.004	0.0064	0.9994	COG0119	[E] Amino acid transport and metabolism	PGA1_c
PGA1_c10350	PGA1_RS05140	PGA1_c10350	conserved hypothetical protein	-1.71	-1.24	0.24	-1.96	-1.48	-0.47	0.0046	0.048	0.9953	0.0066	0.0105	0.9994	COG0645	[R] General function prediction only	PGA1_c
PGA1_c10360	PGA1_RS05145	PGA1_c10360	putative enoyl-CoA hydratase	-0.97	-0.54	0.5	-1.47	-1.03	-0.44	0.0185	0.2299	0.7305	0.0071	0.0162	0.9994	COG1024	[I] Lipid transport and metabolism	PGA1_c
PGA1_c10370	PGA1_RS05150	PGA1_c10370	nuoA: NADH-quinone oxidoreductase (EC 1.6.99.5)	0.24	0.47	0.01	0.23	0.46	-0.23	0.4795	0.2701	0.9972	0.639	0.2118	0.9994	COG0838	[C] Energy production and conversion	PGA1_c
PGA1_c10380	#N/A	PGA1_c10380	nuoB: NADH-quinone oxidoreductase subunit B (EC 1.6.99.5)	-0.04	0.09	-0.09	0.05	0.18	-0.12	0.9118	0.8332	0.9972	0.8953	0.5794	0.9994	COG0377	[C] Energy production and conversion	PGA1_c
PGA1_c10390	PGA1_RS05160	PGA1_c10390	nuoC: NADH-quinone oxidoreductase subunit C (EC 1.6.99.5)	-0.09	0.03	-0.21	0.12	0.24	-0.12	0.8335	0.9549	0.987	0.8172	0.5715	0.9994	COG0852	[C] Energy production and conversion	PGA1_c
PGA1_c10400	#N/A	PGA1_c10400	nuoD: NADH-quinone oxidoreductase subunit D (EC 1.6.99.5)	0.38	0.46	-0.07	0.45	0.53	-0.08	0.221	0.2418	0.9972	0.2632	0.1209	0.9994	COG0649	[C] Energy production and conversion	PGA1_c
PGA1_c10410	PGA1_RS05170	PGA1_c10410	nqo2: NADH-quinone oxidoreductase chain 2 (EC 1.6.99.5)	0.31	0.38	-0.15	0.46	0.53	-0.07	0.3159	0.3402	0.9953	0.2462	0.1162	0.9994	COG1905	[C] Energy production and conversion	PGA1_c
PGA1_c10420	PGA1_RS05175	PGA1_c10420	conserved hypothetical protein	0.06	0.27	-0.31	0.37	0.58	-0.21	0.8498	0.4496	0.8526	0.2933	0.0551	0.9994	NA	NA	PGA1_c
PGA1_c10430	PGA1_RS05180	PGA1_c10430	nuoF: NADH-quinone oxidoreductase subunit F (EC 1.6.99.5)	0.35	0.57	-0.09	0.44	0.66	-0.22	0.178	0.0923	0.9972	0.1859	0.0297	0.9994	COG1894	[C] Energy production and conversion	PGA1_c
PGA1_c10440	PGA1_RS05185	PGA1_c10440	conserved hypothetical protein	0.31	0.55	-0.2	0.51	0.75	-0.24	0.4279	0.2641	0.9953	0.3164	0.0798	0.9994	COG1219	[O] Posttranslational modification, protein turnover, chaperones	PGA1_c
PGA1_c10450	PGA1_RS05190	PGA1_c10450	conserved hypothetical protein	-0.18	0.11	-0.42	0.23	0.52	-0.29	0.5471	0.8156	0.7305	0.5784	0.1126	0.9994	NA	NA	PGA1_c
PGA1_c10460	PGA1_RS05195	PGA1_c10460	nuoG: NADH-quinone oxidoreductase subunit G (EC 1.6.99.5)	0.14	0.49	0.02	0.12	0.47	-0.35	0.5826	0.1297	0.9972	0.7416	0.0931	0.9994	COG1034	[C] Energy production and conversion	PGA1_c
PGA1_c10470	PGA1_RS05200	PGA1_c10470	conserved hypothetical protein	-0.14	-0.19	-0.6	0.46	0.41	0.05	0.7578	0.7641	0.7305	0.4246	0.3917	0.9994	NA	NA	PGA1_c
PGA1_c10480	PGA1_RS05205	PGA1_c10480	nuoH: NADH-quinone oxidoreductase subunit H (EC 1.6.99.5)	0.02	0.15	-0.19	0.2	0.34	-0.14	0.9574	0.6392	0.9511	0.5354	0.1861	0.9994	COG1005	[C] Energy production and conversion	PGA1_c
PGA1_c10490	PGA1_RS05210	PGA1_c10490	nuoI :NADH-quinone oxidoreductase subunit I (EC 1.6.99.5)	0.15	0.26	-0.19	0.34	0.45	-0.11	0.7007	0.6114	0.9953	0.5034	0.2674	0.9994	COG1143	[C] Energy production and conversion	PGA1_c
PGA1_c10500	PGA1_RS05215	PGA1_c10500	conserved hypothetical protein	-0.1	0.02	-0.29	0.2	0.32	-0.12	0.8005	0.9661	0.9379	0.6937	0.4177	0.9994	COG0599	[S] Function unknown	PGA1_c
PGA1_c10510	PGA1_RS05220	PGA1_c10510	nuoJ: NADH-quinone oxidoreductase subunit J (EC 1.6.99.5)	0.1	0.19	-0.15	0.26	0.34	-0.09	0.7105	0.5969	0.9821	0.4614	0.2225	0.9994	COG0839	[C] Energy production and conversion	PGA1_c
PGA1_c10520	PGA1_RS05225	PGA1_c10520	nuoK: NADH-quinone oxidoreductase subunit K (EC 1.6.99.5)	0.19	0.15	-0.11	0.3	0.26	0.04	0.5678	0.7562	0.9972	0.4954	0.4887	0.9994	COG0713	[C] Energy production and conversion	PGA1_c
PGA1_c10530	PGA1_RS05230	PGA1_c10530	nuoL: NADH-quinone oxidoreductase subunit L (EC 1.6.99.5)	0.22	0.35	-0.08	0.3	0.43	-0.13	0.5708	0.4916	0.9972	0.5682	0.2951	0.9994	COG1009	[C] Energy production and conversion	PGA1_c
PGA1_c10540	PGA1_RS05235	PGA1_c10540	nuoM: NADH-quinone oxidoreductase subunit M (EC 1.6.99.5)	0.09	0.16	-0.11	0.2	0.27	-0.08	0.8018	0.7219	0.9972	0.6628	0.444	0.9994	COG1008	[C] Energy production and conversion	PGA1_c
PGA1_c10550	PGA1_RS05240	PGA1_c10550	nuoN: NADH-quinone oxidoreductase subunit N (EC 1.6.99.5)	-0.07	-0.02	-0.17	0.1	0.15	-0.05	0.8412	0.97	0.9946	0.833	0.7111	0.9994	COG1007	[C] Energy production and conversion	PGA1_c
PGA1_c10560	PGA1_RS05245	PGA1_c10560	birA: biotin-[acetyl-CoA-carboxylase] synthetase (EC 6.3.4.15)	-0.08	0.13	0.4	-0.48	-0.27	-0.22	0.7728	0.7357	0.7255	0.1591	0.3651	0.9994	COG0340	[H] Coenzyme transport and metabolism	PGA1_c
PGA1_c10570	PGA1_RS05250	PGA1_c10570	coaX: type III pantothenate kinase (EC 2.7.1.33)	0.06	0.23	0.22	-0.16	0.01	-0.16	0.8259	0.5071	0.9338	0.668	0.9843	0.9994	COG1521	[K] Transcription	PGA1_c
PGA1_c10580	PGA1_RS05255	PGA1_c10580	rnjA: ribonuclease J 1 (EC 3.1.-.-)	0	0.17	0.18	-0.18	-0.01	-0.17	0.9905	0.6105	0.9697	0.5784	0.9692	0.9994	COG0595	[R] General function prediction only	PGA1_c
PGA1_c10585	#N/A	PGA1_c10585	conserved hypothetical protein	-0.66	-1.13	-0.94	0.28	-0.19	0.47	0.4615	0.3235	0.8805	0.8375	0.8801	0.9994	NA	NA	PGA1_c
PGA1_c10590	PGA1_RS05260	PGA1_c10590	rhlE: putative ATP-dependent RNA helicase (EC 3.6.1.-)	0.45	0.43	0.04	0.41	0.39	0.02	0.3325	0.4886	0.9972	0.5215	0.4563	0.9994	COG0513	[L] Replication, recombination and repair	PGA1_c
PGA1_c10600	PGA1_RS05265	PGA1_c10600	conserved hypothetical protein	-0.88	-0.63	0.02	-0.9	-0.65	-0.25	0.0149	0.1112	0.9972	0.0325	0.057	0.9994	NA	NA	PGA1_c
PGA1_c10610	PGA1_RS05270	PGA1_c10610	conserved hypothetical protein	-0.9	-0.66	-0.23	-0.67	-0.43	-0.23	0.0103	0.0798	0.9503	0.0799	0.1689	0.9994	NA	NA	PGA1_c
PGA1_c10620	PGA1_RS05275	PGA1_c10620	prfC: peptide chain release factor 3	0.46	0.3	0.26	0.2	0.04	0.16	0.5001	0.7661	0.9972	0.8429	0.9652	0.9994	COG4108	[J] Translation, ribosomal structure and biogenesis	PGA1_c
PGA1_c10630	PGA1_RS05280	PGA1_c10630	hypothetical protein	1.24	1.4	0.25	0.99	1.15	-0.16	0.0166	0.0233	0.9905	0.0885	0.0265	0.9994	NA	NA	PGA1_c
PGA1_c10640	PGA1_RS05285	PGA1_c10640	conserved hypothetical protein	2.41	2.7	0.52	1.9	2.18	-0.28	0.0002	0.0003	0.7405	0.0025	0.0004	0.9994	NA	NA	PGA1_c
PGA1_c10650	PGA1_RS05290	PGA1_c10650	putative short chain dehydrogenase	-0.72	-0.53	0.11	-0.83	-0.65	-0.19	0.178	0.4434	0.9972	0.2247	0.2644	0.9994	COG1028	[R] General function prediction only	PGA1_c
PGA1_c10660	PGA1_RS05295	PGA1_c10660	conserved hypothetical protein	-0.75	-0.63	-0.16	-0.59	-0.47	-0.12	0.1677	0.3658	0.9972	0.4132	0.4429	0.9994	COG4335	[L] Replication, recombination and repair	PGA1_c
PGA1_c10670	PGA1_RS05300	PGA1_c10670	putative putrescine transport ATP-binding protein	0.2	0.1	-0.1	0.3	0.2	0.1	0.859	0.9524	0.9972	0.8389	0.8834	0.9994	COG3842	[E] Amino acid transport and metabolism	PGA1_c
PGA1_c10680	PGA1_RS05305	PGA1_c10680	helix-turn-helix protein	-0.47	-0.21	0.03	-0.51	-0.24	-0.27	0.1379	0.6361	0.9972	0.2094	0.511	0.9994	COG2378	[K] Transcription	PGA1_c
PGA1_c10690	PGA1_RS05310	PGA1_c10690	conserved hypothetical protein	-0.44	-0.23	-0.13	-0.31	-0.09	-0.22	0.1826	0.6248	0.9972	0.4925	0.8452	0.9994	NA	NA	PGA1_c
PGA1_c10700	PGA1_RS05315	PGA1_c10700	putative independent protein translocase protein tatA	-0.79	-0.34	-0.08	-0.71	-0.26	-0.46	0.0535	0.51	0.9972	0.148	0.5736	0.9994	COG1826	[U] Intracellular trafficking, secretion, and vesicular transport	PGA1_c
PGA1_c10710	PGA1_RS05320	PGA1_c10710	putative sec-independent protein translocase protein tatB	-0.87	-0.62	-0.22	-0.66	-0.4	-0.25	0.0113	0.094	0.9697	0.0816	0.1939	0.9994	COG1826	[U] Intracellular trafficking, secretion, and vesicular transport	PGA1_c
PGA1_c10720	PGA1_RS05325	PGA1_c10720	putative sec-independent protein translocase protein tatC	-0.47	-0.1	0.21	-0.68	-0.31	-0.37	0.0736	0.7857	0.9379	0.0447	0.2549	0.9994	COG0805	[U] Intracellular trafficking, secretion, and vesicular transport	PGA1_c
PGA1_c10730	PGA1_RS05330	PGA1_c10730	rpiB: ribose-5-phosphate isomerase B (EC 5.3.1.6)	0.2	0.07	0.21	-0.01	-0.15	0.13	0.423	0.8627	0.9365	0.9783	0.6385	0.9994	COG0698	[G] Carbohydrate transport and metabolism	PGA1_c
PGA1_c10740	PGA1_RS05335	PGA1_c10740	conserved hypothetical protein	-0.05	0	0.25	-0.3	-0.25	-0.05	0.9324	0.9977	0.9953	0.6729	0.7025	0.9994	COG2607	[R] General function prediction only	PGA1_c
PGA1_c10750	PGA1_RS05340	PGA1_c10750	putative peptidoglycan binding peptidase	0.3	-0.09	-0.29	0.58	0.2	0.39	0.3747	0.8682	0.937	0.1797	0.6302	0.9994	COG0739	[M] Cell wall/membrane/envelope biogenesis	PGA1_c
PGA1_c10760	PGA1_RS05345	PGA1_c10760	pcm: protein-L-isoaspartate O-methyltransferase (EC 2.1.1.77)	0.49	0.63	0.11	0.38	0.52	-0.14	0.1941	0.1841	0.9972	0.4592	0.2072	0.9994	COG2518	[O] Posttranslational modification, protein turnover, chaperones	PGA1_c
PGA1_c10770	PGA1_RS05350	PGA1_c10770	surE: 5-nucleotidase surE (EC 3.1.3.5)	0.39	0.54	0.08	0.31	0.46	-0.15	0.4405	0.4101	0.9972	0.6664	0.4162	0.9994	COG0496	[R] General function prediction only	PGA1_c
PGA1_c10780	PGA1_RS05355	PGA1_c10780	putative short-chain dehydrogenase / reductase SDR	0.05	0.07	0.33	-0.28	-0.26	-0.02	0.8848	0.8859	0.8805	0.512	0.456	0.9994	COG4221	[R] General function prediction only	PGA1_c
PGA1_c10790	PGA1_RS05360	PGA1_c10790	conserved hypothetical protein	-0.01	-0.88	0.39	-0.4	-1.27	0.87	0.9879	0.1725	0.9679	0.5736	0.0309	0.9994	NA	NA	PGA1_c
PGA1_c10800	PGA1_RS05365	PGA1_c10800	conserved hypothetical protein	0.19	-0.03	-0.04	0.23	0.01	0.22	0.5988	0.9571	0.9972	0.6494	0.9857	0.9994	COG4899	[S] Function unknown	PGA1_c
PGA1_c10810	PGA1_RS05370	PGA1_c10810	purF: amidophosphoribosyltransferase (EC 2.4.2.14)	0.19	0.07	0.28	-0.09	-0.21	0.12	0.7673	0.9479	0.9962	0.9217	0.7907	0.9994	COG0034	[F] Nucleotide transport and metabolism	PGA1_c
PGA1_c10820	PGA1_RS05375	PGA1_c10820	conserved hypothetical protein	3.58	3.48	0.48	3.1	3	0.1	0.0001	0.0002	0.8887	0.0005	0.0002	0.9994	NA	NA	PGA1_c
PGA1_c10830	PGA1_RS05380	PGA1_c10830	conserved hypothetical protein, similar to colicin V production protein	0.51	0.65	0.06	0.45	0.58	-0.14	0.2484	0.2495	0.9972	0.4571	0.2312	0.9994	COG1286	[R] General function prediction only	PGA1_c
PGA1_c10840	PGA1_RS05385	PGA1_c10840	radA: DNA repair protein radA	0.57	0.86	0.69	-0.12	0.17	-0.29	0.0949	0.0513	0.5141	0.7995	0.6903	0.9994	COG1066	[O] Posttranslational modification, protein turnover, chaperones	PGA1_c
PGA1_c10850	PGA1_RS05390	PGA1_c10850	conserved hypothetical protein	-0.66	-0.6	-0.07	-0.59	-0.54	-0.06	0.2625	0.4375	0.9972	0.4609	0.4242	0.9994	COG2995	[S] Function unknown	PGA1_c
PGA1_c10855	PGA1_RS05395	PGA1_c10855	conserved hypothetical protein	-0.8	-0.55	-0.13	-0.67	-0.42	-0.25	0.0543	0.2647	0.9972	0.1805	0.3298	0.9994	NA	NA	PGA1_c
PGA1_c10860	PGA1_RS05400	PGA1_c10860	putative ABBC transporter, ATP binding protein	-0.23	-0.17	-0.2	-0.03	0.03	-0.05	0.5356	0.7446	0.9911	0.967	0.9561	0.9994	COG1127	[Q] Secondary metabolites biosynthesis, transport and catabolism	PGA1_c
PGA1_c10870	PGA1_RS05405	PGA1_c10870	conserved hypothetical protein	-0.31	-0.17	-0.37	0.06	0.2	-0.14	0.5747	0.842	0.9754	0.9497	0.7816	0.9994	COG0767	[Q] Secondary metabolites biosynthesis, transport and catabolism	PGA1_c
PGA1_c10880	PGA1_RS05410	PGA1_c10880	alr: alanine racemase, biosynthetic (EC 5.1.1.1)	-0.45	-0.17	-0.01	-0.44	-0.16	-0.28	0.2542	0.7719	0.9972	0.4132	0.7696	0.9994	COG0787	[M] Cell wall/membrane/envelope biogenesis	PGA1_c
PGA1_c10890	PGA1_RS05415	PGA1_c10890	dnaB: replicative DNA helicase (EC 3.6.1.-)	-0.21	-0.36	-0.3	0.08	-0.07	0.15	0.5251	0.4031	0.9335	0.8749	0.8859	0.9994	COG0305	[L] Replication, recombination and repair	PGA1_c
PGA1_c10900	PGA1_RS05420	PGA1_c10900	putative orotate phosphoribosyltransferase	-0.16	-0.35	-0.05	-0.11	-0.3	0.19	0.8191	0.6924	0.9972	0.9087	0.7095	0.9994	COG0461	[F] Nucleotide transport and metabolism	PGA1_c
PGA1_c10910	PGA1_RS05425	PGA1_c10910	pyrC2: dihydroorotase 2 (EC 3.5.2.3)	0.11	0.05	0.36	-0.25	-0.3	0.05	0.7565	0.9216	0.8734	0.5746	0.3954	0.9994	COG0418	[F] Nucleotide transport and metabolism	PGA1_c
PGA1_c10920	PGA1_RS05430	PGA1_c10920	conserved hypothetical protein	0.5	0.27	-0.07	0.57	0.34	0.23	0.3665	0.7382	0.9972	0.4496	0.6127	0.9994	COG0593	[L] Replication, recombination and repair	PGA1_c
PGA1_c10930	PGA1_RS05435	PGA1_c10930	conserved hypothetical protein	-0.29	-0.15	0.18	-0.47	-0.33	-0.14	0.2494	0.6787	0.9705	0.153	0.2434	0.9994	NA	NA	PGA1_c
PGA1_c10940	#N/A	PGA1_c10940	conserved hypothetical protein	-0.29	-0.03	0.25	-0.54	-0.28	-0.26	0.3569	0.9604	0.9503	0.1818	0.4355	0.9994	COG0714	[R] General function prediction only	PGA1_c
PGA1_c10950	PGA1_RS05445	PGA1_c10950	conserved hypothetical protein, containing vWA domain	-0.53	-0.13	-0.06	-0.48	-0.07	-0.4	0.2899	0.8677	0.9972	0.4935	0.9204	0.9994	COG3552	[R] General function prediction only	PGA1_c
PGA1_c10960	PGA1_RS05450	PGA1_c10960	putative outer membrane protein	-0.37	-0.39	0.12	-0.49	-0.51	0.01	0.3782	0.4963	0.9972	0.3865	0.2764	0.9994	COG2885	[M] Cell wall/membrane/envelope biogenesis	PGA1_c
PGA1_c10970	PGA1_RS05455	PGA1_c10970	conserved hypothetical protein	-0.34	-0.48	-0.11	-0.23	-0.37	0.14	0.5172	0.4877	0.9972	0.7588	0.5431	0.9994	COG1162	[R] General function prediction only	PGA1_c
PGA1_c10980	PGA1_RS05460	PGA1_c10980	conserved hypothetical protein	-0.28	-0.53	-0.16	-0.12	-0.37	0.25	0.4282	0.2332	0.9972	0.8224	0.3453	0.9994	COG3825	[S] Function unknown	PGA1_c
PGA1_c10990	PGA1_RS05470	PGA1_c10990	conserved hypothetical protein	0.59	0.59	0.01	0.58	0.58	0	0.0951	0.1731	0.9972	0.1824	0.1191	0.9994	COG2909	[K] Transcription	PGA1_c
PGA1_c11000	PGA1_RS05475	PGA1_c11000	conserved hypothetical protein	-0.56	-0.62	-0.03	-0.53	-0.59	0.06	0.0973	0.1391	0.9972	0.207	0.1014	0.9994	NA	NA	PGA1_c
PGA1_c11010	PGA1_RS05480	PGA1_c11010	conserved hypothetical protein	-0.35	-0.5	-0.15	-0.2	-0.35	0.15	0.2837	0.2277	0.9972	0.6718	0.3338	0.9994	COG2944	[K] Transcription	PGA1_c
PGA1_c11020	PGA1_RS05485	PGA1_c11020	hypothetical protein	-0.81	-1.14	-0.4	-0.41	-0.74	0.33	0.0469	0.0273	0.8805	0.4191	0.0746	0.9994	NA	NA	PGA1_c
PGA1_c11030	PGA1_RS05490	PGA1_c11030	conserved hypothetical protein	-0.88	-1.23	-0.19	-0.69	-1.05	0.36	0.0354	0.0206	0.9953	0.1539	0.0201	0.9994	COG0714	[R] General function prediction only	PGA1_c
PGA1_c11040	#N/A	PGA1_c11040	dksA: dnaK suppressor protein	0.24	0.44	-0.02	0.26	0.46	-0.2	0.6175	0.4795	0.9972	0.6948	0.3735	0.9994	COG1734	[T] Signal transduction mechanisms	PGA1_c
PGA1_c11050	PGA1_RS05500	PGA1_c11050	FAD dependent oxidoreductase	0.41	0.47	0.04	0.37	0.42	-0.06	0.4236	0.4965	0.9972	0.614	0.4721	0.9994	COG0654	[H] Coenzyme transport and metabolism	PGA1_c
PGA1_c11060	PGA1_RS05505	PGA1_c11060	cspE: cold shock-like protein	-0.76	-0.83	-0.42	-0.34	-0.41	0.07	0.0937	0.138	0.9162	0.5767	0.3961	0.9994	COG1278	[K] Transcription	PGA1_c
PGA1_c11070	PGA1_RS05510	PGA1_c11070	xthA: exodeoxyribonuclease III (EC 3.1.11.2)	-0.16	-0.16	0.06	-0.22	-0.22	-0.01	0.5851	0.7106	0.9972	0.5804	0.5163	0.9994	COG0708	[L] Replication, recombination and repair	PGA1_c
PGA1_c11090	PGA1_RS05520	PGA1_c11090	conserved hypothetical protein	-5.31	-5.88	-1.2	-4.11	-4.68	0.57	0	0	0.2727	0.0001	0	0.9994	NA	NA	PGA1_c
PGA1_c11100	PGA1_RS05525	PGA1_c11100	conserved hypothetical protein (DUF421)	-0.27	-0.63	-0.53	0.26	-0.09	0.35	0.8076	0.6586	0.9953	0.8663	0.9503	0.9994	COG2323	[S] Function unknown	PGA1_c
PGA1_c11110	PGA1_RS05530	PGA1_c11110	erpA: iron-sulfur cluster insertion protein	-0.04	-0.44	-0.29	0.25	-0.14	0.39	0.9469	0.5151	0.9868	0.7259	0.8347	0.9994	COG0316	[S] Function unknown	PGA1_c
PGA1_c11120	#N/A	PGA1_c11120	putative deoxyguanosinetriphosphate triphosphohydrolase	-0.03	0.33	0.39	-0.43	-0.06	-0.37	0.9627	0.6534	0.9697	0.5641	0.9399	0.9994	COG0232	[F] Nucleotide transport and metabolism	PGA1_c
PGA1_c11130	PGA1_RS05540	PGA1_c11130	conserved hypothetical protein	0.15	0.37	-0.04	0.19	0.41	-0.22	0.6554	0.3755	0.9972	0.6847	0.2514	0.9994	NA	NA	PGA1_c
PGA1_c11140	PGA1_RS05545	PGA1_c11140	argS: arginyl-tRNA synthetase (EC 6.1.1.19)	0.17	-0.15	0.14	0.04	-0.29	0.33	0.5747	0.7308	0.9972	0.9374	0.3945	0.9994	COG0018	[J] Translation, ribosomal structure and biogenesis	PGA1_c
PGA1_c11150	PGA1_RS05550	PGA1_c11150	conserved hypothetical protein	0.08	0.3	-0.17	0.24	0.47	-0.23	0.835	0.4693	0.9953	0.589	0.1754	0.9994	NA	NA	PGA1_c
PGA1_c11160	PGA1_RS05555	PGA1_c11160	putative beta-hexosaminidase	0.24	-0.12	0.05	0.19	-0.17	0.36	0.5055	0.8347	0.9972	0.7059	0.7245	0.9994	COG1472	[G] Carbohydrate transport and metabolism	PGA1_c
PGA1_c11170	PGA1_RS05560	PGA1_c11170	scpA: segregation and condensation protein A	-0.24	-0.15	0.03	-0.27	-0.18	-0.1	0.5236	0.792	0.9972	0.6066	0.7174	0.9994	COG1354	[S] Function unknown	PGA1_c
PGA1_c11180	PGA1_RS05565	PGA1_c11180	scpB: segregation and condensation protein B	-0.49	-0.37	-0.01	-0.48	-0.36	-0.12	0.0909	0.3036	0.9972	0.1818	0.2461	0.9994	COG1386	[K] Transcription	PGA1_c
PGA1_c11190	PGA1_RS05570	PGA1_c11190	conserved hypothetical protein	0.91	0.74	0.09	0.81	0.65	0.16	0.0077	0.0444	0.9972	0.0319	0.0376	0.9994	NA	NA	PGA1_c
PGA1_c11200	PGA1_RS05575	PGA1_c11200	putative deoxycytidine triphosphate deaminase	0.04	0.18	0.3	-0.26	-0.11	-0.14	0.9231	0.7179	0.9338	0.6034	0.81	0.9994	COG0717	[F] Nucleotide transport and metabolism	PGA1_c
PGA1_c11220	PGA1_RS05585	PGA1_c11220	hypothetical protein	0.46	0.44	-0.12	0.58	0.56	0.02	0.1834	0.3158	0.9972	0.1845	0.1339	0.9994	COG0789	[K] Transcription	PGA1_c
PGA1_c11230	PGA1_RS05590	PGA1_c11230	ihfA: integration host factor subunit alpha	0.7	0.94	0.09	0.61	0.85	-0.24	0.0885	0.0708	0.9972	0.2325	0.0547	0.9994	COG0776	[L] Replication, recombination and repair	PGA1_c
PGA1_c11240	PGA1_RS05595	PGA1_c11240	fabH: 3-oxoacyl-[acyl-carrier-protein] synthase 3 (EC 2.3.1.41)	-0.24	-0.09	0.2	-0.45	-0.29	-0.16	0.4372	0.8574	0.9754	0.2649	0.4043	0.9994	COG0332	[I] Lipid transport and metabolism	PGA1_c
PGA1_c11250	PGA1_RS05600	PGA1_c11250	plsX: fatty acid/phospholipid synthesis protein	-0.17	0.1	0.61	-0.78	-0.51	-0.27	0.8598	0.9449	0.9697	0.4903	0.609	0.9994	COG0416	[I] Lipid transport and metabolism	PGA1_c
PGA1_c11255	PGA1_RS05605	PGA1_c11255	rpmF: 50S ribosomal protein L32	0.17	0.06	-0.06	0.22	0.12	0.11	0.8302	0.9579	0.9972	0.8274	0.9044	0.9994	COG0333	[J] Translation, ribosomal structure and biogenesis	PGA1_c
PGA1_c11260	PGA1_RS05610	PGA1_c11260	conserved hypothetical protein	0.1	-0.4	-0.27	0.37	-0.13	0.5	0.8895	0.6238	0.9972	0.6644	0.8728	0.9994	COG1399	[R] General function prediction only	PGA1_c
PGA1_c11270	PGA1_RS05615	PGA1_c11270	conserved hypothetical protein	0.11	0.37	0.03	0.07	0.34	-0.27	0.8325	0.5286	0.9972	0.9131	0.5018	0.9994	COG2913	[J] Translation, ribosomal structure and biogenesis	PGA1_c
PGA1_c11280	#N/A	PGA1_c11280	conserved hypothetical protein	-0.02	-0.05	0.07	-0.1	-0.13	0.03	0.9548	0.9191	0.9972	0.8389	0.7609	0.9994	COG3176	[R] General function prediction only	PGA1_c
PGA1_c11290	PGA1_RS05625	PGA1_c11290	putative holdfast attachment protein C	0.48	0.47	0.55	-0.07	-0.08	0.01	0.0994	0.1858	0.6094	0.8751	0.8467	0.9994	COG0488	[R] General function prediction only	PGA1_c
PGA1_c11300	PGA1_RS05630	PGA1_c11300	putative nodulation protein L	-0.85	-1.06	-0.62	-0.23	-0.44	0.21	0.0255	0.0236	0.6256	0.637	0.2325	0.9994	COG0110	[R] General function prediction only	PGA1_c
PGA1_c11310	PGA1_RS05635	PGA1_c11310	conserved hypothetical protein	-0.47	-0.36	0.18	-0.65	-0.54	-0.11	0.1988	0.4521	0.9953	0.1661	0.1733	0.9994	COG3791	[S] Function unknown	PGA1_c
PGA1_c11320	PGA1_RS05640	PGA1_c11320	3-hydroxyacyl-CoA dehydrogenase type-2	-3.17	-0.98	1.08	-4.24	-2.06	-2.19	0.0768	0.6864	0.9814	0.0618	0.2675	0.9994	COG4221	[R] General function prediction only	PGA1_c
PGA1_c11330	PGA1_RS05645	PGA1_c11330	conserved hypothetical protein	2.28	3.05	0.7	1.58	2.35	-0.77	0.0016	0.0008	0.7405	0.0266	0.0015	0.9994	COG2348	[V] Defense mechanisms	PGA1_c
PGA1_c11340	PGA1_RS05650	PGA1_c11340	tyrS: tyrosyl-tRNA synthetase (EC 6.1.1.1)	0.2	0.07	-0.06	0.26	0.13	0.13	0.6041	0.9188	0.9972	0.6265	0.7989	0.9994	COG0162	[J] Translation, ribosomal structure and biogenesis	PGA1_c
PGA1_c11350	PGA1_RS05655	PGA1_c11350	anmK: anhydro-N-acetylmuramic acid kinase (EC 2.7.1.n1)	-0.39	-0.33	0.09	-0.47	-0.42	-0.06	0.1525	0.3365	0.9972	0.1685	0.154	0.9994	COG2377	[O] Posttranslational modification, protein turnover, chaperones	PGA1_c
PGA1_c11360	PGA1_RS05665	PGA1_c11360	conserved hypothetical protein (UPF0061)	-1.48	-1.66	-0.29	-1.18	-1.37	0.18	0.0469	0.0665	0.9972	0.1798	0.0724	0.9994	COG0397	[S] Function unknown	PGA1_c
PGA1_c11370	PGA1_RS05670	PGA1_c11370	conserved hypothetical protein (DUF6)	-0.28	-0.13	0.08	-0.36	-0.21	-0.15	0.5012	0.8338	0.9972	0.5212	0.6816	0.9994	COG0697	[R] General function prediction only	PGA1_c
PGA1_c11380	#N/A	PGA1_c11380	conserved hypothetical protein, associated with endonuclease/exonuclease/phosphatase	-0.75	-0.52	0.02	-0.77	-0.54	-0.23	0.0293	0.1783	0.9972	0.0605	0.1095	0.9994	COG3568	[R] General function prediction only	PGA1_c
PGA1_c11390	PGA1_RS05680	PGA1_c11390	putative ATP-dependent RNA helicase rhlE	0.85	-0.29	0.59	0.26	-0.88	1.14	0.1798	0.7519	0.9162	0.7709	0.1998	0.9994	COG0513	[L] Replication, recombination and repair	PGA1_c
PGA1_c11400	PGA1_RS05685	PGA1_c11400	fur: ferric uptake regulation protein	0.01	-0.63	-0.73	0.73	0.09	0.64	0.9948	0.5538	0.9185	0.4928	0.9396	0.9994	COG0735	[P] Inorganic ion transport and metabolism	PGA1_c
PGA1_c11410	PGA1_RS05690	PGA1_c11410	conserved hypothetical protein (DUF6)	-0.46	-0.53	-0.34	-0.11	-0.19	0.08	0.3345	0.3911	0.9697	0.877	0.769	0.9994	COG0697	[R] General function prediction only	PGA1_c
PGA1_c11420	PGA1_RS05695	PGA1_c11420	eno: enolase (EC 4.2.1.11)	0.58	0.14	0.15	0.43	0	0.44	0.2036	0.8413	0.9972	0.4819	0.9924	0.9994	COG0148	[G] Carbohydrate transport and metabolism	PGA1_c
PGA1_c11430	PGA1_RS05700	PGA1_c11430	conserved hypothetical protein	0.02	-0.07	-0.06	0.08	-0.01	0.09	0.9795	0.9445	0.9972	0.9233	0.9918	0.9994	NA	NA	PGA1_c
PGA1_c11440	#N/A	PGA1_c11440	hypothetical protein	-2.81	-2.11	-0.41	-2.4	-1.7	-0.7	0.0025	0.0258	0.9821	0.0152	0.0316	0.9994	NA	NA	PGA1_c
PGA1_c11450	PGA1_RS05705	PGA1_c11450	conserved hypothetical protein	1.19	1.02	0.52	0.67	0.5	0.17	0.2437	0.4499	0.9953	0.6494	0.7085	0.9994	NA	NA	PGA1_c
PGA1_c11460	#N/A	PGA1_c11460	hypothetical protein	-0.47	0.19	-0.26	-0.21	0.45	-0.66	0.5966	0.8893	0.9972	0.875	0.6855	0.9994	NA	NA	PGA1_c
PGA1_c11470	PGA1_RS05710	PGA1_c11470	conserved hypothetical protein, associated with acetyltransferase	-0.56	-0.51	-0.11	-0.46	-0.4	-0.06	0.1411	0.2907	0.9972	0.3559	0.3317	0.9994	COG0456	[R] General function prediction only	PGA1_c
PGA1_c11480	PGA1_RS05715	PGA1_c11480	conserved hypothetical protein (UPF0157)	-0.58	-0.41	-0.26	-0.32	-0.15	-0.17	0.1407	0.4167	0.9754	0.5496	0.7691	0.9994	COG2320	[S] Function unknown	PGA1_c
PGA1_c11490	PGA1_RS05720	PGA1_c11490	rihA: pyrimidine-specific ribonucleoside hydrolase (EC 3.2.-.-)	-0.53	-0.69	0.1	-0.63	-0.78	0.15	0.1506	0.1433	0.9972	0.1805	0.0558	0.9994	COG1957	[F] Nucleotide transport and metabolism	PGA1_c
PGA1_c11500	PGA1_RS05725	PGA1_c11500	putative pyridoxal-phosphate-dependent aminotransferase	0.51	0.47	0.32	0.19	0.15	0.04	0.1294	0.2608	0.9112	0.6803	0.7245	0.9994	COG0399	[M] Cell wall/membrane/envelope biogenesis	PGA1_c
PGA1_c11510	PGA1_RS05730	PGA1_c11510	puuB: gamma-glutamylputrescine oxidoreductase (EC 1.4.3.-)	0.6	0.14	-0.7	1.3	0.84	0.46	0.2052	0.8494	0.7255	0.0424	0.1031	0.9994	COG0665	[E] Amino acid transport and metabolism	PGA1_c
PGA1_c11520	PGA1_RS05735	PGA1_c11520	puuA1: gamma-glutamylputrescine synthetase 1 (EC 6.3.1.11)	1.3	0.97	-0.11	1.41	1.08	0.33	0.0393	0.1817	0.9972	0.0656	0.0887	0.9994	COG0174	[E] Amino acid transport and metabolism	PGA1_c
PGA1_c11530	PGA1_RS05740	PGA1_c11530	putative glutamine amidotransferase class I	1.54	1.15	-0.08	1.62	1.23	0.39	0.0139	0.0923	0.9972	0.0273	0.0403	0.9994	COG0518	[F] Nucleotide transport and metabolism	PGA1_c
PGA1_c11540	PGA1_RS05745	PGA1_c11540	puuA2: gamma-glutamylputrescine synthetase 2 (EC 6.3.1.11)	2.13	1.8	0.5	1.64	1.31	0.33	0.0023	0.0143	0.908	0.0229	0.0285	0.9994	COG0174	[E] Amino acid transport and metabolism	PGA1_c
PGA1_c11550	PGA1_RS05750	PGA1_c11550	putative histidine transport system permease protein	0.16	0.17	-0.01	0.17	0.17	-0.01	0.7468	0.8103	0.9972	0.8037	0.7772	0.9994	COG4160	[E] Amino acid transport and metabolism	PGA1_c
PGA1_c11560	PGA1_RS05755	PGA1_c11560	putative arginine transport system permease protein	0.23	-0.06	-0.29	0.52	0.24	0.29	0.6293	0.9443	0.9814	0.3976	0.6903	0.9994	COG4215	[E] Amino acid transport and metabolism	PGA1_c
PGA1_c11570	PGA1_RS05760	PGA1_c11570	putative nopaline-binding periplasmic protein	-0.08	0.36	0.34	-0.43	0.01	-0.44	0.8868	0.5995	0.9697	0.5267	0.9857	0.9994	COG0834	[E] Amino acid transport and metabolism	PGA1_c
PGA1_c11580	PGA1_RS05765	PGA1_c11580	occP: octopine permease ATP-binding protein P	0.6	0.57	-0.18	0.78	0.75	0.03	0.3336	0.4965	0.9972	0.3406	0.2702	0.9994	COG4598	[E] Amino acid transport and metabolism	PGA1_c
PGA1_c11590	PGA1_RS05770	PGA1_c11590	conserved hypothetical protein	-0.74	-0.86	-0.82	0.08	-0.04	0.12	0.0664	0.0833	0.5141	0.8894	0.9429	0.9994	COG3221	[P] Inorganic ion transport and metabolism	PGA1_c
PGA1_c11600	PGA1_RS05775	PGA1_c11600	conserved hypothetical protein (DUF1332)	-0.39	-0.4	-0.36	-0.02	-0.03	0.01	0.2166	0.3216	0.8526	0.9646	0.9433	0.9994	COG4103	[S] Function unknown	PGA1_c
PGA1_c11610	PGA1_RS05780	PGA1_c11610	conserved hypothetical protein (DUF1332)	-0.44	-0.38	-0.33	-0.11	-0.04	-0.07	0.1161	0.2819	0.8304	0.7797	0.9153	0.9994	COG4103	[S] Function unknown	PGA1_c
PGA1_c11620	PGA1_RS05785	PGA1_c11620	conserved hypothetical protein (DUF1330)	-0.22	-0.12	-0.22	0	0.1	-0.1	0.5899	0.8518	0.9953	0.9942	0.8595	0.9994	COG5470	[S] Function unknown	PGA1_c
PGA1_c11630	PGA1_RS05790	PGA1_c11630	valS: valyl-tRNA synthetase (EC 6.1.1.9)	0.28	0.16	0.65	-0.37	-0.49	0.12	0.395	0.7404	0.6094	0.4127	0.1811	0.9994	COG0525	[J] Translation, ribosomal structure and biogenesis	PGA1_c
PGA1_c11640	PGA1_RS05795	PGA1_c11640	putative HTH-type transcriptional regulator	-0.21	0.12	0.34	-0.54	-0.21	-0.33	0.6745	0.8641	0.9697	0.3803	0.7263	0.9994	COG1522	[K] Transcription	PGA1_c
PGA1_c11650	PGA1_RS05800	PGA1_c11650	putative lysine/ornithine decarboxylase	1.2	0.9	0.58	0.62	0.31	0.31	0.053	0.2206	0.8986	0.4239	0.6677	0.9994	COG0019	[E] Amino acid transport and metabolism	PGA1_c
PGA1_c11660	#N/A	PGA1_c11660	molybdenum-containing hydroxylase	0.03	-0.4	-0.42	0.45	0.02	0.43	0.9559	0.4375	0.8805	0.3898	0.9671	0.9994	COG1529	[C] Energy production and conversion	PGA1_c
PGA1_c11670	PGA1_RS05810	PGA1_c11670	conserved hypothetical protein	0.14	0.11	-0.31	0.44	0.41	0.03	0.7181	0.8459	0.9338	0.3368	0.2795	0.9994	COG3673	[S] Function unknown	PGA1_c
PGA1_c11680	PGA1_RS05820	PGA1_c11680	conserved hypothetical protein, related to acetyltransferase	-0.48	-0.56	-0.12	-0.36	-0.44	0.08	0.0639	0.0822	0.9953	0.2526	0.1042	0.9994	COG0456	[R] General function prediction only	PGA1_c
PGA1_c11690	PGA1_RS05825	PGA1_c11690	conserved hypothetical protein, related to thioesterase	-0.84	-1.44	-0.63	-0.21	-0.81	0.6	0.0075	0.0011	0.3483	0.5546	0.0101	0.9994	COG2050	[Q] Secondary metabolites biosynthesis, transport and catabolism	PGA1_c
PGA1_c11700	PGA1_RS05830	PGA1_c11700	metF: 5,10-methylenetetrahydrofolate reductase (EC 1.5.1.20)	0.8	-0.06	1.4	-0.61	-1.46	0.86	0.1755	0.9538	0.3803	0.4398	0.0308	0.9994	COG0685	[E] Amino acid transport and metabolism	PGA1_c
PGA1_c11710	PGA1_RS05835	PGA1_c11710	HTH-type transcriptional regulator	-0.23	-0.25	0.3	-0.53	-0.55	0.02	0.4502	0.5334	0.8986	0.17	0.0931	0.9994	COG0583	[K] Transcription	PGA1_c
PGA1_c11720	PGA1_RS05840	PGA1_c11720	suhB1: inositol-1-monophosphatase 1 (EC 3.1.3.25)	-0.65	-1.28	-0.69	0.04	-0.59	0.63	0.1826	0.0486	0.7305	0.9634	0.2599	0.9994	COG0483	[G] Carbohydrate transport and metabolism	PGA1_c
PGA1_c11730	PGA1_RS05845	PGA1_c11730	conserved hypothetical protein, similar to glutathione-dependent formaldehyde-activating enzyme	0.19	0.01	-0.27	0.46	0.28	0.18	0.6501	0.993	0.9754	0.3837	0.555	0.9994	COG3791	[S] Function unknown	PGA1_c
PGA1_c11740	PGA1_RS05850	PGA1_c11740	conserved hypothetical protein, related to rhomboid protein	1.02	0.38	-0.48	1.49	0.86	0.63	0.0899	0.6343	0.9421	0.0547	0.1733	0.9994	COG0705	[R] General function prediction only	PGA1_c
PGA1_c11750	PGA1_RS05855	PGA1_c11750	putA: bifunctional protein [includes: proline dehydrogenase (EC 1.5.99.8) and delta-1-pyrroline-5-carboxylate dehydrogenase (EC 1.5.1.12)]	1.39	1.85	-0.22	1.61	2.07	-0.46	0.2805	0.2606	0.9972	0.3441	0.1467	0.9994	COG4230	[C] Energy production and conversion	PGA1_c
PGA1_c11760	PGA1_RS05860	PGA1_c11760	putative proline dehydrogenase transcriptional activator	-0.48	0.48	0.35	-0.83	0.13	-0.96	0.3325	0.4659	0.9697	0.1938	0.8513	0.9994	COG1522	[K] Transcription	PGA1_c
PGA1_c11770	PGA1_RS05865	PGA1_c11770	conserved hypothetical protein, tetratricopeptide repeat containing	-0.96	-0.88	-0.12	-0.84	-0.76	-0.08	0.0273	0.0816	0.9972	0.097	0.0748	0.9994	COG4785	[R] General function prediction only	PGA1_c
PGA1_c11790	PGA1_RS05875	PGA1_c11790	sensory/regulatory protein	0.87	1.23	0.25	0.62	0.98	-0.36	0.008	0.0033	0.9162	0.0761	0.0047	0.9994	COG3452	[T] Signal transduction mechanisms	PGA1_c
PGA1_c11800	PGA1_RS05880	PGA1_c11800	mcpA2: chemoreceptor 2	0.67	1.04	-0.31	0.98	1.35	-0.37	0.2888	0.1983	0.9953	0.2349	0.0587	0.9994	COG0840	[N] Cell motility	PGA1_c
PGA1_c11810	PGA1_RS05885	PGA1_c11810	conserved hypothetical protein	0.14	0.58	-0.07	0.21	0.65	-0.44	0.7793	0.3355	0.9972	0.7539	0.2043	0.9994	NA	NA	PGA1_c
PGA1_c11820	PGA1_RS05890	PGA1_c11820	conserved hypothetical protein, similar to esterase ybfF	-0.16	0.08	0.31	-0.47	-0.24	-0.24	0.7594	0.9304	0.9814	0.478	0.7111	0.9994	COG0596	[R] General function prediction only	PGA1_c
PGA1_c11830	PGA1_RS05895	PGA1_c11830	conserved hypothetical protein	-0.61	-0.65	-0.15	-0.46	-0.5	0.04	0.1652	0.2385	0.9972	0.4321	0.2935	0.9994	NA	NA	PGA1_c
PGA1_c11840	PGA1_RS05900	PGA1_c11840	conserved hypothetical protein	0.08	-0.16	0.48	-0.39	-0.64	0.25	0.9025	0.8525	0.9338	0.6247	0.2975	0.9994	COG1309	[K] Transcription	PGA1_c
PGA1_c11850	PGA1_RS05905	PGA1_c11850	conserved hypothetical protein	2.63	1.28	0.68	1.95	0.6	1.35	0.0003	0.0301	0.7008	0.0045	0.2004	0.8035	COG1842	[T] Signal transduction mechanisms	PGA1_c
PGA1_c11860	PGA1_RS05910	PGA1_c11860	conserved hypothetical protein, transmembrane	1.03	0.39	0.33	0.7	0.06	0.64	0.0425	0.5378	0.9697	0.2444	0.9389	0.9994	COG4298	[S] Function unknown	PGA1_c
PGA1_c11870	PGA1_RS05915	PGA1_c11870	glyA: serine hydroxymethyltransferase (EC 2.1.2.1)	0.3	0.25	0.14	0.16	0.11	0.05	0.7024	0.8218	0.9972	0.8851	0.9153	0.9994	COG0112	[E] Amino acid transport and metabolism	PGA1_c
PGA1_c11880	#N/A	PGA1_c11880	conserved hypothetical protein, similar to ATP-NAD kinase	-0.44	-0.52	0.05	-0.49	-0.57	0.08	0.204	0.2319	0.9972	0.2737	0.1321	0.9994	COG0061	[G] Carbohydrate transport and metabolism	PGA1_c
PGA1_c11890	PGA1_RS05925	PGA1_c11890	putative indoleacetamide hydrolase	-0.75	-0.64	0.1	-0.85	-0.74	-0.11	0.0339	0.1178	0.9972	0.0501	0.0418	0.9994	COG0154	[J] Translation, ribosomal structure and biogenesis	PGA1_c
PGA1_c11900	PGA1_RS05930	PGA1_c11900	prpE: propionate-CoA ligase (EC 6.2.1.17)	0.45	0.43	0.3	0.14	0.12	0.02	0.1945	0.3352	0.9338	0.7717	0.7904	0.9994	COG0365	[I] Lipid transport and metabolism	PGA1_c
PGA1_c11910	PGA1_RS05935	PGA1_c11910	dme: NAD-dependent malic enzyme (EC 1.1.1.39)	0.5	0.3	-0.17	0.67	0.47	0.2	0.1693	0.5463	0.9953	0.148	0.2366	0.9994	COG0281	[C] Energy production and conversion	PGA1_c
PGA1_c11920	PGA1_RS05940	PGA1_c11920	conserved hypothetical protein	-0.32	-0.15	0.19	-0.51	-0.34	-0.17	0.492	0.8347	0.9972	0.4132	0.5351	0.9994	COG1917	[S] Function unknown	PGA1_c
PGA1_c11930	PGA1_RS05945	PGA1_c11930	cdd: cytidine deaminase (EC 3.5.4.5)	-0.51	-0.53	-0.23	-0.27	-0.3	0.03	0.1183	0.1816	0.9697	0.5343	0.3995	0.9994	COG0295	[F] Nucleotide transport and metabolism	PGA1_c
PGA1_c11940	PGA1_RS05950	PGA1_c11940	deoA: thymidine phosphorylase (EC 2.4.2.4)	-0.76	-0.97	-0.47	-0.29	-0.5	0.21	0.2542	0.2545	0.9697	0.7623	0.5197	0.9994	COG0213	[F] Nucleotide transport and metabolism	PGA1_c
PGA1_c11950	PGA1_RS05955	PGA1_c11950	deoB: phosphopentomutase (EC 5.4.2.7)	-0.69	-0.44	-0.1	-0.59	-0.34	-0.25	0.2383	0.5894	0.9972	0.4571	0.6343	0.9994	COG1015	[G] Carbohydrate transport and metabolism	PGA1_c
PGA1_c11960	PGA1_RS05960	PGA1_c11960	upp: uracil phosphoribosyltransferase (EC 2.4.2.9)	0.5	0.56	0.25	0.25	0.31	-0.06	0.1307	0.1727	0.967	0.579	0.391	0.9994	COG0035	[F] Nucleotide transport and metabolism	PGA1_c
PGA1_c11970	PGA1_RS05965	PGA1_c11970	conserved hypothetical protein	-0.29	-0.13	-0.07	-0.22	-0.06	-0.16	0.3423	0.772	0.9972	0.6128	0.8859	0.9994	COG4700	[S] Function unknown	PGA1_c
PGA1_c11980	PGA1_RS05970	PGA1_c11980	conserved hypothetical protein	0.18	0.12	-0.29	0.48	0.42	0.06	0.7253	0.8721	0.9821	0.4731	0.4559	0.9994	NA	NA	PGA1_c
PGA1_c11990	PGA1_RS05975	PGA1_c11990	acyl-CoA synthetase (EC 6.2.1.-)	0.04	0.23	-0.63	0.68	0.87	-0.19	0.9627	0.8275	0.9291	0.478	0.2591	0.9994	COG0318	[I] Lipid transport and metabolism	PGA1_c
PGA1_c12000	PGA1_RS05980	PGA1_c12000	conserved hypothetical protein	-1.05	-0.77	-0.21	-0.83	-0.55	-0.28	0.0208	0.1293	0.9946	0.1045	0.1998	0.9994	NA	NA	PGA1_c
PGA1_c12010	PGA1_RS05985	PGA1_c12010	conserved hypothetical protein	3.98	3.95	0.21	3.76	3.74	0.03	0	0.0001	0.9953	0.0001	0	0.9994	NA	NA	PGA1_c
PGA1_c12020	PGA1_RS05990	PGA1_c12020	fadJ: fatty acid oxidation complex subunit alpha [includes: enoyl-CoA hydratase / 3-hydroxybutyryl-CoA epimerase (EC 4.2.1.17 / EC 5.1.2.3) and 3-hydroxyacyl-CoA dehydrogenase (EC 1.1.1.35)]	-1.3	-1.34	0.1	-1.41	-1.45	0.04	0.0251	0.0506	0.9972	0.0436	0.0186	0.9994	COG1250	[I] Lipid transport and metabolism	PGA1_c
PGA1_c12030	PGA1_RS05995	PGA1_c12030	fadA1: 3-ketoacyl-CoA thiolase 1 (EC 2.3.1.16)	-1.14	-1.01	0.39	-1.53	-1.39	-0.13	0.0543	0.1514	0.9697	0.0424	0.0297	0.9994	COG0183	[I] Lipid transport and metabolism	PGA1_c
PGA1_c12050	PGA1_RS06000	PGA1_c12050	putative glutathione S-transferase	-1.13	-0.92	0.34	-1.48	-1.26	-0.22	0.006	0.038	0.8805	0.0043	0.0038	0.9994	COG0625	[O] Posttranslational modification, protein turnover, chaperones	PGA1_c
PGA1_c12060	PGA1_RS06005	PGA1_c12060	acyl-CoA dehydrogenase	-0.71	-0.99	-0.04	-0.66	-0.94	0.28	0.0439	0.0272	0.9972	0.1149	0.016	0.9994	COG1960	[I] Lipid transport and metabolism	PGA1_c
PGA1_c12070	PGA1_RS06010	PGA1_c12070	conserved hypothetical protein	-0.69	-1.07	0.03	-0.72	-1.1	0.38	0.0369	0.0136	0.9972	0.071	0.0051	0.9994	NA	NA	PGA1_c
PGA1_c12080	PGA1_RS06015	PGA1_c12080	putative acyl-CoA dehydrogenase	0.14	-0.9	-0.06	0.2	-0.84	1.04	0.8832	0.3933	0.9972	0.8744	0.3458	0.9994	COG1960	[I] Lipid transport and metabolism	PGA1_c
PGA1_c12090	PGA1_RS06020	PGA1_c12090	transcriptional regulator , merR family	0.92	-0.51	-0.75	1.67	0.24	1.43	0.2415	0.64	0.9142	0.1027	0.8228	0.9994	COG0789	[K] Transcription	PGA1_c
PGA1_c12100	PGA1_RS06025	PGA1_c12100	transcriptional regulator , merR family	-0.28	-0.38	-0.13	-0.16	-0.25	0.09	0.4411	0.4373	0.9972	0.7674	0.5724	0.9994	COG0789	[K] Transcription	PGA1_c
PGA1_c12110	PGA1_RS06030	PGA1_c12110	conserved hypothetical protein, related to thioesterase	0	0.03	-0.12	0.12	0.16	-0.03	0.9995	0.9681	0.9972	0.875	0.8183	0.9994	COG2050	[Q] Secondary metabolites biosynthesis, transport and catabolism	PGA1_c
PGA1_c12120	PGA1_RS06035	PGA1_c12120	conserved hypothetical protein, related to thioesterase	0.15	0.27	0.34	-0.19	-0.07	-0.13	0.7566	0.6615	0.9697	0.7645	0.9195	0.9994	COG2050	[Q] Secondary metabolites biosynthesis, transport and catabolism	PGA1_c
PGA1_c12130	PGA1_RS06040	PGA1_c12130	dinF: DNA-damage-inducible protein F	0.26	0.51	0.31	-0.05	0.2	-0.25	0.5966	0.4101	0.9754	0.9486	0.7469	0.9994	COG0534	[V] Defense mechanisms	PGA1_c
PGA1_c12140	PGA1_RS06045	PGA1_c12140	putative arsenate reductase	0.01	0.1	0.25	-0.24	-0.15	-0.09	0.9961	0.9459	0.9972	0.8441	0.8938	0.9994	COG1393	[P] Inorganic ion transport and metabolism	PGA1_c
PGA1_c12150	PGA1_RS06050	PGA1_c12150	pyrD: dihydroorotate dehydrogenase (EC 1.3.3.1)	0.44	0.44	0.77	-0.32	-0.33	0	0.4669	0.5995	0.7951	0.7057	0.6707	0.9994	COG0167	[F] Nucleotide transport and metabolism	PGA1_c
PGA1_c12160	PGA1_RS06055	PGA1_c12160	conserved hypothetical protein (DUF952)	-0.41	-0.36	-0.24	-0.16	-0.12	-0.04	0.2322	0.4145	0.9697	0.7321	0.7904	0.9994	COG3502	[S] Function unknown	PGA1_c
PGA1_c12170	PGA1_RS06060	PGA1_c12170	putative 5-nucleotidase	-0.4	-0.28	0	-0.41	-0.28	-0.13	0.3564	0.6523	0.9973	0.4954	0.591	0.9994	COG0737	[F] Nucleotide transport and metabolism	PGA1_c
PGA1_c12180	PGA1_RS06065	PGA1_c12180	conserved hypothetical protein (DUF1992)	-0.37	-0.27	-0.03	-0.34	-0.25	-0.1	0.2036	0.479	0.9972	0.3727	0.456	0.9994	NA	NA	PGA1_c
PGA1_c12190	PGA1_RS06070	PGA1_c12190	transcriptional regulator, marR family	0.1	0.47	-0.73	0.83	1.2	-0.37	0.8412	0.395	0.6399	0.1304	0.018	0.9994	COG1846	[K] Transcription	PGA1_c
PGA1_c12200	PGA1_RS06075	PGA1_c12200	selU: tRNA 2-selenouridine synthase (EC 2.9.1.-)	-0.82	-0.48	-0.24	-0.58	-0.23	-0.34	0.0951	0.4454	0.9953	0.3559	0.7057	0.9994	COG2603	[R] General function prediction only	PGA1_c
PGA1_c12210	PGA1_RS06080	PGA1_c12210	putative selenide, water dikinase	-1.1	-1.15	0.04	-1.13	-1.19	0.05	0.034	0.0629	0.9972	0.068	0.0291	0.9994	COG1252	[C] Energy production and conversion	PGA1_c
PGA1_c12220	PGA1_RS06085	PGA1_c12220	monovalent cation/proton antiporter subunit G	-0.87	-0.94	0.11	-0.98	-1.04	0.07	0.0057	0.0098	0.9972	0.0086	0.0024	0.9994	COG1320	[P] Inorganic ion transport and metabolism	PGA1_c
PGA1_c12230	PGA1_RS06090	PGA1_c12230	monovalent cation/proton antiporter subunit F	-1.04	-1.17	-0.01	-1.03	-1.15	0.12	0.0077	0.0111	0.9972	0.021	0.0051	0.9994	COG2212	[P] Inorganic ion transport and metabolism	PGA1_c
PGA1_c12240	PGA1_RS06095	PGA1_c12240	monovalent cation/proton antiporter subunit E	-0.88	-1	0.01	-0.89	-1.01	0.12	0.0305	0.0433	0.9972	0.0658	0.0202	0.9994	COG1863	[P] Inorganic ion transport and metabolism	PGA1_c
PGA1_c12250	PGA1_RS06100	PGA1_c12250	monovalent cation/proton antiporter subunit D	-0.84	-1	0.06	-0.9	-1.07	0.17	0.006	0.0058	0.9972	0.0111	0.0018	0.9994	COG0651	[P] Inorganic ion transport and metabolism	PGA1_c
PGA1_c12260	PGA1_RS06105	PGA1_c12260	monovalent cation/proton antiporter subunit C	-0.89	-1.06	-0.15	-0.75	-0.91	0.16	0.0075	0.008	0.9946	0.0413	0.0075	0.9994	COG1006	[P] Inorganic ion transport and metabolism	PGA1_c
PGA1_c12270	PGA1_RS06110	PGA1_c12270	monovalent cation/proton antiporter subunit A/B	-0.28	-0.58	0.33	-0.61	-0.9	0.3	0.5548	0.3316	0.9697	0.3174	0.0769	0.9994	COG1009	[P] Inorganic ion transport and metabolism	PGA1_c
PGA1_c12280	PGA1_RS06115	PGA1_c12280	hypothetical protein	-0.91	-0.95	-0.04	-0.87	-0.91	0.04	0.0212	0.0415	0.9972	0.059	0.0246	0.9994	COG0607	[P] Inorganic ion transport and metabolism	PGA1_c
PGA1_c12290	PGA1_RS06120	PGA1_c12290	conserved hypothetical protein	-1.22	-1.33	-0.55	-0.66	-0.77	0.11	0.0031	0.005	0.6394	0.0999	0.0306	0.9994	COG3509	[Q] Secondary metabolites biosynthesis, transport and catabolism	PGA1_c
PGA1_c12300	PGA1_RS06125	PGA1_c12300	mdoH: glucans biosynthesis glucosyltransferase H (EC 2.4.1.-)	-0.55	-1.41	-0.07	-0.49	-1.35	0.86	0.146	0.0103	0.9972	0.3254	0.0058	0.9994	COG2943	[M] Cell wall/membrane/envelope biogenesis	PGA1_c
PGA1_c12310	PGA1_RS06130	PGA1_c12310	mdoG: glucans biosynthesis protein G	-0.33	-1.59	-0.07	-0.26	-1.53	1.27	0.3455	0.0036	0.9972	0.6001	0.0019	0.4125	COG3131	[P] Inorganic ion transport and metabolism	PGA1_c
PGA1_c12320	PGA1_RS06135	PGA1_c12320	conserved hypothetical protein	-0.39	-1.83	-0.33	-0.06	-1.5	1.44	0.4903	0.0215	0.9868	0.9436	0.025	0.9994	COG4645	[S] Function unknown	PGA1_c
PGA1_c12330	PGA1_RS06140	PGA1_c12330	conserved hypothetical protein	0.43	-0.45	0.79	-0.36	-1.24	0.88	0.4253	0.5354	0.7255	0.6409	0.0423	0.9994	NA	NA	PGA1_c
PGA1_c12340	PGA1_RS06145	PGA1_c12340	conserved hypothetical protein	-0.4	-0.86	-0.65	0.24	-0.21	0.45	0.3481	0.1233	0.7255	0.6941	0.7095	0.9994	COG1804	[C] Energy production and conversion	PGA1_c
PGA1_c12350	PGA1_RS06150	PGA1_c12350	budB: acetolactate synthase, catabolic (EC 2.2.1.6)	-0.01	-0.06	0.16	-0.16	-0.22	0.06	0.9912	0.9038	0.9953	0.7168	0.555	0.9994	COG0028	[H] Coenzyme transport and metabolism	PGA1_c
PGA1_c12360	PGA1_RS06155	PGA1_c12360	conserved hypothetical protein (DUF302)	-0.28	-0.25	0.34	-0.62	-0.59	-0.03	0.5353	0.6885	0.9697	0.2823	0.2232	0.9994	COG3439	[S] Function unknown	PGA1_c
PGA1_c12370	PGA1_RS06160	PGA1_c12370	conserved hypothetical protein, similar to inner membrane protein yeeE (UPF0394)	-1.75	-1.63	0.02	-1.77	-1.65	-0.12	0.0089	0.0289	0.9972	0.0211	0.0131	0.9994	NA	NA	PGA1_c
PGA1_c12380	PGA1_RS06165	PGA1_c12380	soxR2: protein soxR (regulatory protein, arsR family)	-0.51	-0.74	0.33	-0.84	-1.07	0.23	0.0843	0.0514	0.8526	0.0324	0.0044	0.9994	COG0640	[K] Transcription	PGA1_c
PGA1_c12390	PGA1_RS06170	PGA1_c12390	putative protein soxS	-0.45	-0.7	0.07	-0.52	-0.77	0.25	0.2314	0.1429	0.9972	0.2855	0.0635	0.9994	NA	NA	PGA1_c
PGA1_c12400	PGA1_RS06175	PGA1_c12400	soxV: ccdA-like protein	-0.79	-0.93	0.46	-1.25	-1.39	0.15	0.3049	0.3481	0.9821	0.2086	0.1005	0.9994	COG0785	[O] Posttranslational modification, protein turnover, chaperones	PGA1_c
PGA1_c12410	PGA1_RS06180	PGA1_c12410	soxW: thioredoxin	-0.31	-0.71	0	-0.31	-0.71	0.4	0.4438	0.1613	0.9993	0.5802	0.1047	0.9994	COG2143	[O] Posttranslational modification, protein turnover, chaperones	PGA1_c
PGA1_c12420	PGA1_RS06185	PGA1_c12420	soxX: cytochrome c	0	-0.11	0.17	-0.17	-0.28	0.11	0.9968	0.8677	0.9972	0.7893	0.591	0.9994	NA	NA	PGA1_c
PGA1_c12430	PGA1_RS06190	PGA1_c12430	soxY: sulfur oxidation protein soxY	0.03	-0.11	0.23	-0.2	-0.33	0.13	0.9621	0.8578	0.9905	0.7208	0.456	0.9994	COG5501	[S] Function unknown	PGA1_c
PGA1_c12440	PGA1_RS06195	PGA1_c12440	soxZ: sulphur oxidation protein soxZ	0.08	0.02	0.11	-0.03	-0.09	0.06	0.8751	0.9805	0.9972	0.9643	0.8734	0.9994	NA	NA	PGA1_c
PGA1_c12450	PGA1_RS06200	PGA1_c12450	soxA: diheme cytochrome c	-0.2	-0.43	-0.11	-0.08	-0.32	0.23	0.6746	0.4639	0.9972	0.9024	0.5408	0.9994	COG3258	[C] Energy production and conversion	PGA1_c
PGA1_c12460	PGA1_RS06205	PGA1_c12460	soxB: Mn-dependent hydrolase	-0.6	-0.79	0.14	-0.74	-0.94	0.2	0.0756	0.0609	0.9972	0.0808	0.0156	0.9994	COG0737	[F] Nucleotide transport and metabolism	PGA1_c
PGA1_c12470	PGA1_RS06210	PGA1_c12470	soxC: sulfite oxidase molybdopterin subunit	-1.15	-1.32	-0.29	-0.86	-1.03	0.17	0.0163	0.0215	0.9697	0.1048	0.03	0.9994	COG2041	[R] General function prediction only	PGA1_c
PGA1_c12480	PGA1_RS06215	PGA1_c12480	soxD: sulfite oxidase cytochrome subunit	-1.07	-1.24	-0.14	-0.93	-1.1	0.17	0.002	0.0024	0.9911	0.0111	0.0019	0.9994	COG3474	[C] Energy production and conversion	PGA1_c
PGA1_c12490	PGA1_RS06220	PGA1_c12490	conserved hypothetical protein, related to heat shock protein (HSP 70)	0.07	-0.38	0.1	-0.03	-0.48	0.45	0.9462	0.7557	0.9972	0.9805	0.634	0.9994	COG0443	[O] Posttranslational modification, protein turnover, chaperones	PGA1_c
PGA1_c12500	PGA1_RS06225	PGA1_c12500	conserved hypothetical protein	-0.66	-0.79	-0.11	-0.55	-0.68	0.14	0.1609	0.1767	0.9972	0.3734	0.1781	0.9994	COG2951	[M] Cell wall/membrane/envelope biogenesis	PGA1_c
PGA1_c12510	PGA1_RS06230	PGA1_c12510	transcriptional regulator, AraC family	-0.97	-0.75	-0.63	-0.35	-0.13	-0.22	0.2128	0.4668	0.9503	0.7572	0.9097	0.9994	COG4977	[K] Transcription	PGA1_c
PGA1_c12520	PGA1_RS06235	PGA1_c12520	clpP: ATP-dependent Clp protease proteolytic subunit (EC 3.4.21.92)	0.35	0.79	0.47	-0.12	0.31	-0.44	0.2451	0.0515	0.7008	0.7766	0.3468	0.9994	COG0740	[O] Posttranslational modification, protein turnover, chaperones	PGA1_c
PGA1_c12530	PGA1_RS06240	PGA1_c12530	clpX: ATP-dependent Clp protease ATP-binding subunit clpX	0.1	0.28	-0.01	0.11	0.29	-0.18	0.7188	0.4101	0.9972	0.7717	0.3137	0.9994	COG1219	[O] Posttranslational modification, protein turnover, chaperones	PGA1_c
PGA1_c12540	PGA1_RS06245	PGA1_c12540	conserved hypothetical protein	-0.8	-0.63	-0.27	-0.53	-0.36	-0.17	0.1489	0.3755	0.9953	0.4707	0.5794	0.9994	COG0251	[J] Translation, ribosomal structure and biogenesis	PGA1_c
PGA1_c12550	PGA1_RS06250	PGA1_c12550	hypothetical protein	2.04	1.96	0.38	1.66	1.57	0.09	0.033	0.0835	0.9972	0.1372	0.0978	0.9994	NA	NA	PGA1_c
PGA1_c12560	PGA1_RS06255	PGA1_c12560	putative NADH ubiquinone oxidoreductase subunit NDUFA12	-0.06	0.21	0.03	-0.08	0.18	-0.27	0.8956	0.7041	0.9972	0.885	0.7101	0.9994	COG3761	[C] Energy production and conversion	PGA1_c
PGA1_c12570	PGA1_RS06260	PGA1_c12570	conserved hypothetical protein, related to mammalian cell entry (mce) proteins	-0.31	-0.24	-0.25	-0.06	0.01	-0.08	0.4743	0.7063	0.9905	0.9217	0.9836	0.9994	COG1463	[Q] Secondary metabolites biosynthesis, transport and catabolism	PGA1_c
PGA1_c12580	PGA1_RS06265	PGA1_c12580	conserved hypothetical protein (DUF2155)	-0.86	-0.57	-0.34	-0.52	-0.23	-0.29	0.0203	0.161	0.8805	0.2087	0.5431	0.9994	COG4765	[S] Function unknown	PGA1_c
PGA1_c12590	PGA1_RS06270	PGA1_c12590	aat: leucyl/phenylalanyl-tRNA--protein transferase (EC 2.3.2.6)	-0.59	-0.4	0.2	-0.79	-0.6	-0.19	0.1617	0.4658	0.9953	0.1416	0.1846	0.9994	COG2360	[O] Posttranslational modification, protein turnover, chaperones	PGA1_c
PGA1_c12600	PGA1_RS06275	PGA1_c12600	accC: biotin carboxylase (EC 6.3.4.14) (Acetyl-CoA carboxylase subunit A (EC 6.4.1.2))	0.74	0.64	0.75	-0.01	-0.11	0.1	0.0872	0.2246	0.6394	0.9866	0.847	0.9994	COG4770	[I] Lipid transport and metabolism	PGA1_c
PGA1_c12610	PGA1_RS06280	PGA1_c12610	accB: Biotin carboxyl carrier protein of acetyl-CoA carboxylase	0.12	-0.08	0.15	-0.04	-0.23	0.2	0.8659	0.9401	0.9972	0.9718	0.7724	0.9994	COG0511	[I] Lipid transport and metabolism	PGA1_c
PGA1_c12620	PGA1_RS06285	PGA1_c12620	putative transcriptional regulator, araC family	-0.2	-0.39	-0.07	-0.12	-0.32	0.19	0.6459	0.4743	0.9972	0.8441	0.5044	0.9994	COG4566	[T] Signal transduction mechanisms	PGA1_c
PGA1_c12630	PGA1_RS06290	PGA1_c12630	putative high-affinity branched-chain amino acid transport ATP-binding protein	0.49	0.04	-0.31	0.8	0.35	0.45	0.1881	0.9459	0.9421	0.1008	0.4033	0.9994	COG0410	[E] Amino acid transport and metabolism	PGA1_c
PGA1_c12640	PGA1_RS06295	PGA1_c12640	putative high-affinity branched-chain amino acid transport ATP-binding protein	0.54	-0.02	-0.36	0.9	0.34	0.56	0.1893	0.9811	0.9338	0.0947	0.4653	0.9994	COG0411	[E] Amino acid transport and metabolism	PGA1_c
PGA1_c12650	PGA1_RS06300	PGA1_c12650	putative high-affinity branched-chain amino acid transport system permease protein	0.8	0.11	-0.56	1.36	0.68	0.68	0.0934	0.8721	0.8175	0.0319	0.1742	0.9994	COG4177	[E] Amino acid transport and metabolism	PGA1_c
PGA1_c12660	PGA1_RS06305	PGA1_c12660	putative high-affinity branched-chain amino acid transport system permease protein	1.47	0.53	-0.6	2.07	1.13	0.95	0.0231	0.488	0.8805	0.0124	0.073	0.9994	COG0559	[E] Amino acid transport and metabolism	PGA1_c
PGA1_c12670	PGA1_RS06310	PGA1_c12670	conserved hypothetical protein, associated with transport	2.69	1.9	0.17	2.52	1.73	0.79	0.006	0.0631	0.9972	0.021	0.0473	0.9994	COG0683	[E] Amino acid transport and metabolism	PGA1_c
PGA1_c12680	PGA1_RS06315	PGA1_c12680	transcriptional regulator, XRE family (DUF2083)	-0.15	-0.12	0.35	-0.5	-0.47	-0.02	0.7401	0.8459	0.9338	0.3597	0.2893	0.9994	COG3800	[R] General function prediction only	PGA1_c
PGA1_c12690	PGA1_RS06320	PGA1_c12690	two-component system response regulator	0.35	0.36	0.12	0.23	0.24	-0.01	0.4178	0.5332	0.9972	0.7047	0.6464	0.9994	COG0745	[K] Transcription	PGA1_c
PGA1_c12700	PGA1_RS06325	PGA1_c12700	conserved hypothetical protein	0.02	0.34	0.23	-0.2	0.12	-0.32	0.9548	0.3925	0.9697	0.6442	0.7777	0.9994	NA	NA	PGA1_c
PGA1_c12710	PGA1_RS06330	PGA1_c12710	two-component system sensor histidine kinase	0.13	0.61	0.37	-0.25	0.23	-0.48	0.8041	0.3068	0.95	0.7073	0.698	0.9994	COG0591	[E] Amino acid transport and metabolism	PGA1_c
PGA1_c12720	PGA1_RS06335	PGA1_c12720	conserved hypothetical protein	2.35	2.51	0	2.35	2.5	-0.16	0	0.0001	0.9972	0.0001	0	0.9994	COG1868	[N] Cell motility	PGA1_c
PGA1_c12730	PGA1_RS06340	PGA1_c12730	conserved hypothetical protein	-0.62	-0.7	-0.16	-0.46	-0.55	0.08	0.124	0.1605	0.9972	0.3734	0.204	0.9994	COG3453	[S] Function unknown	PGA1_c
PGA1_c12740	PGA1_RS06345	PGA1_c12740	conserved hypothetical protein (DUF395)	-0.66	-0.76	-0.04	-0.62	-0.72	0.1	0.0343	0.0462	0.9972	0.0948	0.0292	0.9994	COG2391	[R] General function prediction only	PGA1_c
PGA1_c12750	PGA1_RS06350	PGA1_c12750	conserved hypothetical protein (DUF395)	-0.84	-1.01	-0.15	-0.68	-0.86	0.18	0.0128	0.0127	0.9953	0.0664	0.0128	0.9994	COG2391	[R] General function prediction only	PGA1_c
PGA1_c12760	PGA1_RS06355	PGA1_c12760	blh: beta-lactamase hydrolase-like protein (EC 3.-.-.-)	-0.63	-0.76	0.03	-0.67	-0.8	0.13	0.0483	0.0542	0.9972	0.0888	0.0237	0.9994	COG0491	[R] General function prediction only	PGA1_c
PGA1_c12770	PGA1_RS06360	PGA1_c12770	conserved hypothetical protein	-0.03	-0.6	-0.63	0.61	0.04	0.57	0.9727	0.395	0.8526	0.3992	0.9614	0.9994	NA	NA	PGA1_c
PGA1_c12780	PGA1_RS06365	PGA1_c12780	conserved hypothetical protein	-0.25	0.36	0.29	-0.54	0.06	-0.6	0.4048	0.356	0.908	0.1591	0.8808	0.9994	NA	NA	PGA1_c
PGA1_c12790	PGA1_RS06370	PGA1_c12790	conserved hypothetical protein (DUF2312)	-0.3	-0.31	0.11	-0.41	-0.42	0.01	0.7033	0.7794	0.9972	0.7022	0.6556	0.9994	COG3750	[S] Function unknown	PGA1_c
PGA1_c12800	PGA1_RS06375	PGA1_c12800	conserved hypothetical protein, similar to endoribonuclease	0.03	0.14	-0.53	0.56	0.67	-0.11	0.9879	0.9539	0.9972	0.7766	0.7095	0.9994	COG0251	[J] Translation, ribosomal structure and biogenesis	PGA1_c
PGA1_c12810	PGA1_RS06380	PGA1_c12810	conserved hypothetical protein, related to pyridine nucleotide-disulphide oxidoreductase	-0.04	-0.32	0.13	-0.17	-0.45	0.28	0.9707	0.8038	0.9972	0.8952	0.6853	0.9994	COG0493	[R] General function prediction only	PGA1_c
PGA1_c12820	PGA1_RS06385	PGA1_c12820	conserved hypothetical protein, similar to dihydroorotate dehydrogenase	0.02	-0.13	0.45	-0.43	-0.58	0.16	0.9795	0.9047	0.9754	0.6556	0.4429	0.9994	COG0167	[F] Nucleotide transport and metabolism	PGA1_c
PGA1_c12830	PGA1_RS06390	PGA1_c12830	transcriptional regulator, tetR family	-0.61	-0.64	-0.17	-0.44	-0.48	0.04	0.1421	0.212	0.9972	0.4183	0.2828	0.9994	COG1309	[K] Transcription	PGA1_c
PGA1_c12840	PGA1_RS06395	PGA1_c12840	amaB: N-carbamoyl-L-amino acid hydrolase (EC 3.5.1.87)	-0.43	-0.42	-0.09	-0.34	-0.33	-0.01	0.3776	0.519	0.9972	0.6254	0.5634	0.9994	COG0624	[E] Amino acid transport and metabolism	PGA1_c
PGA1_c12850	PGA1_RS06400	PGA1_c12850	dht: D-hydantoinase/dihydropyrimidinase (EC 3.5.2.2)	0.04	-0.22	-0.1	0.14	-0.12	0.26	0.9239	0.6684	0.9972	0.7942	0.7998	0.9994	COG0044	[F] Nucleotide transport and metabolism	PGA1_c
PGA1_c12860	PGA1_RS06405	PGA1_c12860	putative taurine import ATP-binding protein	-0.09	0.14	0.47	-0.56	-0.33	-0.23	0.8583	0.8256	0.8734	0.3182	0.5064	0.9994	COG1116	[P] Inorganic ion transport and metabolism	PGA1_c
PGA1_c12870	PGA1_RS06410	PGA1_c12870	putative ABC transporter permease protein	-0.38	-0.22	0.24	-0.62	-0.46	-0.16	0.3176	0.683	0.9814	0.2051	0.2649	0.9994	COG0600	[P] Inorganic ion transport and metabolism	PGA1_c
PGA1_c12880	PGA1_RS06415	PGA1_c12880	putative ABC transporter permease protein	-0.29	-0.21	0.17	-0.46	-0.38	-0.08	0.3615	0.6314	0.9953	0.2723	0.2785	0.9994	COG0600	[P] Inorganic ion transport and metabolism	PGA1_c
PGA1_c12890	PGA1_RS06420	PGA1_c12890	conserved hypothetical protein, associated with thiamine biosynthesis	0.45	0.41	0.36	0.09	0.05	0.04	0.2758	0.456	0.9338	0.8853	0.9393	0.9994	COG0715	[P] Inorganic ion transport and metabolism	PGA1_c
PGA1_c12900	PGA1_RS06425	PGA1_c12900	conserved hypothetical protein	-0.3	-0.17	-0.48	0.19	0.31	-0.12	0.8573	0.9445	0.9972	0.9326	0.8792	0.9994	NA	NA	PGA1_c
PGA1_c12910	PGA1_RS06430	PGA1_c12910	hypothetical protein	-3.15	-3.15	-1.16	-1.99	-1.99	0	0	0	0.0233	0.0002	0.0001	0.9994	COG1144	[C] Energy production and conversion	PGA1_c
PGA1_c12920	PGA1_RS06435	PGA1_c12920	conserved hypothetical protein, similar to nitrilotriacetate monooxygenase component B	-0.32	-0.5	-0.13	-0.19	-0.37	0.19	0.2435	0.1484	0.9953	0.6363	0.2125	0.9994	COG1853	[R] General function prediction only	PGA1_c
PGA1_c12930	#N/A	PGA1_c12930	hypothetical protein	-0.25	-1.25	-1.12	0.87	-0.12	0.99	0.7715	0.2246	0.7367	0.4241	0.9168	0.9994	NA	NA	PGA1_c
PGA1_c12940	PGA1_RS06440	PGA1_c12940	adk2: adenylate kinase (EC 2.7.4.3)	0.55	0.43	-0.17	0.73	0.6	0.13	0.0608	0.2245	0.9821	0.0535	0.0547	0.9994	COG0563	[F] Nucleotide transport and metabolism	PGA1_c
PGA1_c12950	PGA1_RS06445	PGA1_c12950	acs: acetyl-coenzyme A synthetase (EC 6.2.1.1)	1.2	1.2	0.62	0.58	0.58	0	0.1395	0.2311	0.9587	0.6077	0.5292	0.9994	COG0365	[I] Lipid transport and metabolism	PGA1_c
PGA1_c12960	PGA1_RS06450	PGA1_c12960	putative extracellular solute-binding protein	0.98	1.03	0.18	0.8	0.86	-0.05	0.0788	0.1296	0.9972	0.2407	0.142	0.9994	COG1638	[G] Carbohydrate transport and metabolism	PGA1_c
PGA1_c12970	PGA1_RS06455	PGA1_c12970	putative TRAP dicarboxylate transporter, DctQ subunit	0.44	0.18	-0.17	0.61	0.35	0.26	0.3407	0.7904	0.9972	0.3182	0.5153	0.9994	COG3090	[G] Carbohydrate transport and metabolism	PGA1_c
PGA1_c12980	PGA1_RS06460	PGA1_c12980	putative TRAP transporter, DctM subunit	0.25	0.14	-0.11	0.36	0.24	0.11	0.5055	0.8069	0.9972	0.4753	0.5794	0.9994	COG1593	[G] Carbohydrate transport and metabolism	PGA1_c
PGA1_c12990	PGA1_RS06465	PGA1_c12990	conserved hypothetical protein	-0.13	0.1	-0.07	-0.06	0.17	-0.23	0.7504	0.8643	0.9972	0.9189	0.7306	0.9994	COG3212	[S] Function unknown	PGA1_c
PGA1_c13000	PGA1_RS06470	PGA1_c13000	conserved hypothetical protein	-0.21	-0.24	-0.07	-0.15	-0.17	0.03	0.6314	0.6977	0.9972	0.8172	0.7634	0.9994	NA	NA	PGA1_c
PGA1_c13010	PGA1_RS06475	PGA1_c13010	two-component system response regulator	-0.67	-0.68	-0.09	-0.58	-0.6	0.01	0.1009	0.1735	0.9972	0.253	0.1711	0.9994	COG0745	[T] Signal transduction mechanisms	PGA1_c
PGA1_c13020	PGA1_RS06480	PGA1_c13020	signal transduction histidine kinase	-0.73	-0.59	-0.55	-0.19	-0.05	-0.14	0.2455	0.4834	0.9338	0.8445	0.9567	0.9994	COG0642	[T] Signal transduction mechanisms	PGA1_c
PGA1_c13030	PGA1_RS06485	PGA1_c13030	putative tetracycline resistance protein, class C	0.5	0.82	0.26	0.24	0.57	-0.32	0.4154	0.2912	0.9972	0.7823	0.4103	0.9994	COG2814	[G] Carbohydrate transport and metabolism	PGA1_c
PGA1_c13050	PGA1_RS06495	PGA1_c13050	conserved hypothetical protein	0.09	0.11	0.26	-0.17	-0.15	-0.02	0.775	0.8067	0.9338	0.6832	0.6869	0.9994	COG0491	[R] General function prediction only	PGA1_c
PGA1_c13060	PGA1_RS06500	PGA1_c13060	sensor histidine kinase	-0.46	0.06	0.07	-0.53	-0.01	-0.52	0.4965	0.9579	0.9972	0.5717	0.9906	0.9994	COG0642	[T] Signal transduction mechanisms	PGA1_c
PGA1_c13070	PGA1_RS06505	PGA1_c13070	putative oxidoreductase	-0.07	-0.03	0	-0.06	-0.03	-0.04	0.8797	0.9609	0.9992	0.909	0.9559	0.9994	COG0673	[R] General function prediction only	PGA1_c
PGA1_c13080	PGA1_RS06510	PGA1_c13080	transcriptional regulator, gntR family	-0.53	-0.18	0	-0.53	-0.19	-0.34	0.125	0.7077	0.9972	0.2195	0.6572	0.9994	COG2188	[K] Transcription	PGA1_c
PGA1_c13090	PGA1_RS06515	PGA1_c13090	ssuD: alkanesulfonate monooxygenase (EC 1.14.14.5)	0.58	0.11	0.48	0.1	-0.37	0.47	0.5681	0.9495	0.9953	0.9502	0.7777	0.9994	COG2141	[C] Energy production and conversion	PGA1_c
PGA1_c13100	PGA1_RS06520	PGA1_c13100	aldo / keto reductase	0.33	-0.43	-0.41	0.74	-0.02	0.76	0.5774	0.5995	0.9697	0.3365	0.9803	0.9994	COG4989	[R] General function prediction only	PGA1_c
PGA1_c13110	PGA1_RS06525	PGA1_c13110	putative nitrilotriacetate monooxygenase component B	-0.03	-0.61	-0.51	0.48	-0.1	0.58	0.9736	0.5127	0.9697	0.6308	0.9236	0.9994	COG1853	[R] General function prediction only	PGA1_c
PGA1_c13120	PGA1_RS06530	PGA1_c13120	putative TRAP transporter, DctQ component	-0.17	-0.82	-0.35	0.17	-0.47	0.65	0.892	0.5774	0.9972	0.916	0.7329	0.9994	COG3090	[G] Carbohydrate transport and metabolism	PGA1_c
PGA1_c13130	PGA1_RS06535	PGA1_c13130	putative TRAP transporter, DctM component	-0.11	-0.55	-0.32	0.21	-0.23	0.45	0.8619	0.4348	0.9821	0.7823	0.7469	0.9994	COG1593	[G] Carbohydrate transport and metabolism	PGA1_c
PGA1_c13140	PGA1_RS06540	PGA1_c13140	putative TRAP transporter extracellular solute binding protein, family 7	-0.61	-0.67	-0.21	-0.4	-0.46	0.06	0.2075	0.2725	0.9972	0.5531	0.3906	0.9994	COG1638	[G] Carbohydrate transport and metabolism	PGA1_c
PGA1_c13150	#N/A	PGA1_c13150	conserved hypothetical protein, related to di-haem cytochrome c peroxidase	-0.59	-0.69	-0.44	-0.14	-0.24	0.1	0.2437	0.2866	0.9338	0.8511	0.7111	0.9994	COG1858	[P] Inorganic ion transport and metabolism	PGA1_c
PGA1_c13160	PGA1_RS06555	PGA1_c13160	mtlK: mannitol 2-dehydrogenase (EC 1.1.1.67)	-0.4	-0.17	-0.07	-0.33	-0.1	-0.22	0.3714	0.792	0.9972	0.6045	0.8728	0.9994	COG0246	[G] Carbohydrate transport and metabolism	PGA1_c
PGA1_c13170	PGA1_RS06560	PGA1_c13170	polS: sorbitol dehydrogenase (EC 1.1.1.14)	-1.17	-1.1	-0.37	-0.79	-0.73	-0.06	0.0749	0.1624	0.9821	0.332	0.2828	0.9994	COG1028	[Q] Secondary metabolites biosynthesis, transport and catabolism	PGA1_c
PGA1_c13180	PGA1_RS06565	PGA1_c13180	ABC transporter, ATP binding protein	-0.74	-1.04	-0.27	-0.47	-0.77	0.3	0.0232	0.0123	0.9162	0.1994	0.0233	0.9994	COG3839	[G] Carbohydrate transport and metabolism	PGA1_c
PGA1_c13190	PGA1_RS06570	PGA1_c13190	ABC transporter permease protein	-0.34	-0.47	-0.1	-0.24	-0.38	0.14	0.3625	0.317	0.9972	0.655	0.3598	0.9994	COG0395	[G] Carbohydrate transport and metabolism	PGA1_c
PGA1_c13200	PGA1_RS06575	PGA1_c13200	ABC transporter permease protein	-0.69	-1.13	-0.16	-0.53	-0.97	0.44	0.1117	0.0469	0.9972	0.3404	0.0432	0.9994	COG1175	[G] Carbohydrate transport and metabolism	PGA1_c
PGA1_c13210	PGA1_RS06580	PGA1_c13210	extracellular solute-binding protein	2.13	1.67	0.69	1.44	0.98	0.46	0.0026	0.0224	0.7697	0.0428	0.0889	0.9994	COG1653	[G] Carbohydrate transport and metabolism	PGA1_c
PGA1_c13220	PGA1_RS06585	PGA1_c13220	putative transcriptional regulator, lacI family	0.6	-0.23	-0.2	0.8	-0.04	0.83	0.4514	0.851	0.9972	0.4587	0.9722	0.9994	COG1609	[K] Transcription	PGA1_c
PGA1_c13240	PGA1_RS06595	PGA1_c13240	transcriptional regulator, lysR family	-1.25	-1.07	0.23	-1.47	-1.3	-0.18	0.0072	0.0346	0.9821	0.0086	0.0065	0.9994	COG0583	[K] Transcription	PGA1_c
PGA1_c13250	PGA1_RS06600	PGA1_c13250	conserved hypothetical protein	-0.85	-0.69	0.12	-0.98	-0.81	-0.17	0.2899	0.5315	0.9972	0.3626	0.3707	0.9994	COG0491	[R] General function prediction only	PGA1_c
PGA1_c13260	PGA1_RS06605	PGA1_c13260	purM: phosphoribosylformylglycinamidine cyclo-ligase (EC 6.3.3.1)	0.1	0.1	0.21	-0.11	-0.11	0	0.7274	0.799	0.9503	0.7646	0.751	0.9994	COG0150	[F] Nucleotide transport and metabolism	PGA1_c
PGA1_c13270	PGA1_RS06610	PGA1_c13270	purN: phosphoribosylglycinamide formyltransferase (EC 2.1.2.2)	-0.25	-0.45	-0.97	0.72	0.52	0.2	0.4279	0.2609	0.1546	0.085	0.1339	0.9994	COG0299	[F] Nucleotide transport and metabolism	PGA1_c
PGA1_c13280	PGA1_RS06615	PGA1_c13280	hypothetical protein	0.58	0.3	0.46	0.12	-0.16	0.28	0.4409	0.7891	0.9821	0.9163	0.8803	0.9994	NA	NA	PGA1_c
PGA1_c13290	PGA1_RS06620	PGA1_c13290	putative ribonuclease D	0.22	0.3	-0.09	0.31	0.39	-0.08	0.6294	0.6278	0.9972	0.6328	0.4461	0.9994	COG0349	[J] Translation, ribosomal structure and biogenesis	PGA1_c
PGA1_c13300	PGA1_RS06625	PGA1_c13300	conserved hypothetical protein	0.15	0.19	0.13	0.02	0.07	-0.05	0.7571	0.7703	0.9972	0.9781	0.9203	0.9994	NA	NA	PGA1_c
PGA1_c13310	PGA1_RS06630	PGA1_c13310	conserved hypothetical protein, similar to cysteine desulfuration protein sufE	-0.05	-0.35	0.04	-0.09	-0.39	0.31	0.9356	0.6105	0.9972	0.9087	0.4953	0.9994	COG2166	[R] General function prediction only	PGA1_c
PGA1_c13320	PGA1_RS06635	PGA1_c13320	conserved hypothetical protein	-0.52	-0.47	0	-0.51	-0.47	-0.05	0.1826	0.3414	0.9972	0.3088	0.2666	0.9994	COG2378	[K] Transcription	PGA1_c
PGA1_c13330	PGA1_RS06640	PGA1_c13330	conserved hypothetical protein, related to glutathione S-transferase	-0.02	-0.15	-0.08	0.05	-0.08	0.13	0.9548	0.752	0.9972	0.9193	0.8695	0.9994	COG0625	[O] Posttranslational modification, protein turnover, chaperones	PGA1_c
PGA1_c13340	PGA1_RS06645	PGA1_c13340	conserved hypothetical protein	-0.31	-0.06	0.17	-0.48	-0.23	-0.25	0.214	0.8752	0.9754	0.1401	0.4207	0.9994	NA	NA	PGA1_c
PGA1_c13350	PGA1_RS06650	PGA1_c13350	putative dimethylamine corrinoid protein	0.11	0.08	0.72	-0.61	-0.65	0.03	0.8302	0.9208	0.6978	0.3023	0.1942	0.9994	COG5012	[R] General function prediction only	PGA1_c
PGA1_c13360	PGA1_RS06655	PGA1_c13360	conserved hypothetical protein, related to radical SAM protein	-0.06	0.16	0.03	-0.09	0.13	-0.22	0.88	0.7355	0.9972	0.86	0.7609	0.9994	COG1533	[L] Replication, recombination and repair	PGA1_c
PGA1_c13370	PGA1_RS06660	PGA1_c13370	putative homocysteine S-methyltransferase	-0.15	-0.75	0.12	-0.26	-0.87	0.61	0.7741	0.2057	0.9972	0.6949	0.0929	0.9994	COG0646	[E] Amino acid transport and metabolism	PGA1_c
PGA1_c13380	PGA1_RS06665	PGA1_c13380	conserved hypothetical protein	-0.76	-0.58	0.22	-0.99	-0.81	-0.18	0.0618	0.2299	0.9868	0.056	0.0593	0.9994	COG0392	[S] Function unknown	PGA1_c
PGA1_c13390	PGA1_RS06670	PGA1_c13390	conserved hypothetical protein (DUF1476)	-0.55	-0.64	0.23	-0.79	-0.87	0.08	0.1293	0.1607	0.9754	0.0936	0.0343	0.9994	COG5467	[S] Function unknown	PGA1_c
PGA1_c13400	PGA1_RS06675	PGA1_c13400	purC: phosphoribosylaminoimidazole-succinocarboxamide synthase (EC 6.3.2.6)	0.19	0.08	0.44	-0.25	-0.36	0.11	0.7777	0.9405	0.9697	0.7758	0.6345	0.9994	COG0152	[F] Nucleotide transport and metabolism	PGA1_c
PGA1_c13410	PGA1_RS06680	PGA1_c13410	purS: phosphoribosylformylglycinamidine (FGAM) synthase	-0.22	0.17	0.46	-0.68	-0.29	-0.39	0.5471	0.7547	0.8032	0.1464	0.4901	0.9994	COG1828	[F] Nucleotide transport and metabolism	PGA1_c
PGA1_c13420	PGA1_RS06685	PGA1_c13420	purQ: phosphoribosylformylglycinamidine synthase 1 (EC 6.3.5.3)	-0.13	0.15	0.35	-0.48	-0.2	-0.28	0.7429	0.7888	0.9162	0.3242	0.6652	0.9994	COG0047	[F] Nucleotide transport and metabolism	PGA1_c
PGA1_c13430	PGA1_RS06690	PGA1_c13430	dctB1: C4-dicarboxylate transport sensor protein (EC 2.7.13.3)	-0.9	-0.52	0.07	-0.97	-0.59	-0.38	0.025	0.2443	0.9972	0.0431	0.1255	0.9994	COG4191	[T] Signal transduction mechanisms	PGA1_c
PGA1_c13440	PGA1_RS06695	PGA1_c13440	dctD1: C4-dicarboxylate transport transcriptional regulatory protein	-0.43	-0.3	0.03	-0.46	-0.33	-0.13	0.1662	0.4593	0.9972	0.2415	0.3204	0.9994	COG2204	[T] Signal transduction mechanisms	PGA1_c
PGA1_c13450	PGA1_RS06700	PGA1_c13450	rne: ribonuclease E (EC 3.1.26.12)	-0.57	-0.38	-0.29	-0.28	-0.09	-0.19	0.1526	0.4671	0.9697	0.6174	0.8734	0.9994	COG1530	[J] Translation, ribosomal structure and biogenesis	PGA1_c
PGA1_c13460	PGA1_RS06710	PGA1_c13460	putative sulfurtransferase	-0.42	-0.39	-0.07	-0.35	-0.32	-0.03	0.2121	0.3679	0.9972	0.4395	0.3964	0.9994	COG0425	[O] Posttranslational modification, protein turnover, chaperones	PGA1_c
PGA1_c13470	PGA1_RS06715	PGA1_c13470	cytochrome C biogenesis protein, transmembrane region	-0.66	-0.56	0.17	-0.83	-0.73	-0.1	0.0543	0.1709	0.9946	0.0537	0.0442	0.9994	COG0785	[O] Posttranslational modification, protein turnover, chaperones	PGA1_c
PGA1_c13480	PGA1_RS06720	PGA1_c13480	conserved hypothetical protein	-0.88	-0.57	0.01	-0.89	-0.58	-0.31	0.0268	0.1986	0.9972	0.0593	0.1321	0.9994	NA	NA	PGA1_c
PGA1_c13490	#N/A	PGA1_c13490	putative cytochrome P450	-1.39	-0.87	-0.62	-0.77	-0.25	-0.52	0.0174	0.1713	0.8175	0.2326	0.6979	0.9994	COG2124	[Q] Secondary metabolites biosynthesis, transport and catabolism	PGA1_c
PGA1_c13500	PGA1_RS06730	PGA1_c13500	conserved hypothetical protein	-1.22	-1.08	-0.46	-0.77	-0.62	-0.14	0.0814	0.2042	0.9754	0.3921	0.4091	0.9994	COG4321	[R] General function prediction only	PGA1_c
PGA1_c13510	PGA1_RS06735	PGA1_c13510	conserved hypothetical protein	-0.73	-0.56	-0.2	-0.53	-0.36	-0.17	0.1662	0.4101	0.9972	0.4546	0.5604	0.9994	NA	NA	PGA1_c
PGA1_c13520	PGA1_RS06740	PGA1_c13520	fumC: fumarate hydratase class II (EC 4.2.1.2)	-0.31	-0.09	0.53	-0.84	-0.62	-0.22	0.5288	0.9131	0.8734	0.1766	0.2404	0.9994	COG0114	[C] Energy production and conversion	PGA1_c
PGA1_c13530	PGA1_RS06745	PGA1_c13530	conserved hypothetical protein	-0.47	-0.37	0.1	-0.57	-0.47	-0.1	0.1529	0.38	0.9972	0.1764	0.1888	0.9994	NA	NA	PGA1_c
PGA1_c13540	PGA1_RS06750	PGA1_c13540	conserved hypothetical protein (DUF1321)	-0.35	-0.22	0.01	-0.36	-0.23	-0.13	0.2368	0.5943	0.9972	0.3573	0.5027	0.9994	COG3814	[S] Function unknown	PGA1_c
PGA1_c13550	PGA1_RS06755	PGA1_c13550	putative chromate transporter	-0.42	-0.42	0	-0.42	-0.42	0	0.1735	0.2819	0.9978	0.2878	0.2071	0.9995	COG2059	[P] Inorganic ion transport and metabolism	PGA1_c
PGA1_c13560	PGA1_RS06760	PGA1_c13560	conserved hypothetical protein	-0.29	-0.31	-0.14	-0.15	-0.17	0.02	0.7026	0.7661	0.9972	0.8894	0.8648	0.9994	NA	NA	PGA1_c
PGA1_c13580	PGA1_RS06765	PGA1_c13580	conserved hypothetical protein, associated with protein secretion	2.61	1.7	-1.35	3.96	3.05	0.91	0.1826	0.5147	0.9705	0.1177	0.1528	0.9994	COG1566	[V] Defense mechanisms	PGA1_c
PGA1_c13590	PGA1_RS06770	PGA1_c13590	ABC transporter, ATP binding protein	2.22	1.14	-1.54	3.77	2.69	1.08	0.2399	0.6691	0.9421	0.126	0.1939	0.9994	COG1136	[V] Defense mechanisms	PGA1_c
PGA1_c13600	PGA1_RS06775	PGA1_c13600	conserved hypothetical protein	1.97	1.02	-1.01	2.98	2.03	0.95	0.2289	0.6573	0.9814	0.1569	0.2563	0.9994	COG4591	[M] Cell wall/membrane/envelope biogenesis	PGA1_c
PGA1_c13610	PGA1_RS06780	PGA1_c13610	conserved hypothetical protein	3.29	2.06	-0.28	3.58	2.35	1.23	0.055	0.3146	0.9972	0.0904	0.1806	0.9994	COG4591	[M] Cell wall/membrane/envelope biogenesis	PGA1_c
PGA1_c13620	#N/A	PGA1_c13620	hypothetical protein	-0.27	-0.18	-0.05	-0.23	-0.14	-0.09	0.3015	0.6238	0.9972	0.5389	0.6896	0.9994	NA	NA	PGA1_c
PGA1_c13630	PGA1_RS06785	PGA1_c13630	hypothetical protein	2.53	1.12	-0.24	2.77	1.36	1.41	0.1477	0.6404	0.9972	0.211	0.4933	0.9994	NA	NA	PGA1_c
PGA1_c13640	PGA1_RS06790	PGA1_c13640	conserved hypothetical protein	4.23	3.02	-0.53	4.76	3.55	1.21	0.0473	0.2256	0.9972	0.0691	0.1018	0.9994	NA	NA	PGA1_c
PGA1_c13650	PGA1_RS06795	PGA1_c13650	hypothetical protein	3.64	2.1	-0.51	4.15	2.61	1.54	0.0949	0.4482	0.9972	0.1284	0.2563	0.9994	NA	NA	PGA1_c
PGA1_c13660	PGA1_RS06800	PGA1_c13660	hypothetical protein	3.27	1.74	-0.33	3.6	2.07	1.53	0.1002	0.4992	0.9972	0.1463	0.3264	0.9994	NA	NA	PGA1_c
PGA1_c13670	PGA1_RS06805	PGA1_c13670	hypothetical protein	1.77	0.7	-0.42	2.2	1.13	1.07	0.2125	0.7362	0.9972	0.2319	0.4928	0.9994	COG0534	[V] Defense mechanisms	PGA1_c
PGA1_c13680	PGA1_RS06810	PGA1_c13680	hypothetical protein	2.24	0.84	-0.35	2.59	1.19	1.4	0.2265	0.7587	0.9972	0.2794	0.591	0.9994	COG1506	[E] Amino acid transport and metabolism	PGA1_c
PGA1_c13690	PGA1_RS06815	PGA1_c13690	conserved hypothetical protein	1.87	0.85	-0.3	2.17	1.15	1.02	0.2422	0.7141	0.9972	0.2984	0.5402	0.9994	COG0332	[I] Lipid transport and metabolism	PGA1_c
PGA1_c13700	PGA1_RS06820	PGA1_c13700	hypothetical protein	2.74	1.76	-0.1	2.84	1.85	0.99	0.0726	0.345	0.9972	0.1304	0.243	0.9994	NA	NA	PGA1_c
PGA1_c13710	PGA1_RS06825	PGA1_c13710	putative diaminopimelate decarboxylase, containing acyl-CoA dehydrogenase domain	3.36	2.15	0.24	3.12	1.91	1.21	0.0609	0.3188	0.9972	0.15	0.3002	0.9994	COG0019	[E] Amino acid transport and metabolism	PGA1_c
PGA1_c13720	PGA1_RS06830	PGA1_c13720	hypothetical protein	3.35	1.6	-0.3	3.65	1.89	1.75	0.0718	0.498	0.9972	0.1117	0.3264	0.9994	COG0332	[I] Lipid transport and metabolism	PGA1_c
PGA1_c13730	PGA1_RS06835	PGA1_c13730	hypothetical protein	2.49	0.96	-0.17	2.66	1.13	1.53	0.161	0.7063	0.9972	0.2407	0.591	0.9994	COG0332	[I] Lipid transport and metabolism	PGA1_c
PGA1_c13740	PGA1_RS06840	PGA1_c13740	lcfB1: long-chain-fatty-acid- CoA ligase 1 (EC 6.2.1.3)	2.47	1	-0.41	2.88	1.41	1.47	0.1509	0.6774	0.9972	0.1865	0.469	0.9994	COG0318	[I] Lipid transport and metabolism	PGA1_c
PGA1_c13750	PGA1_RS06845	PGA1_c13750	hypothetical protein, phosphopantetheine binding	2.26	1.25	0.07	2.19	1.18	1.01	0.0835	0.4482	0.9972	0.1746	0.3995	0.9994	NA	NA	PGA1_c
PGA1_c13760	PGA1_RS06850	PGA1_c13760	dltA: D-alanine--poly(phosphoribitol) ligase subunit (EC 6.1.1.13)	2.01	0.74	-0.23	2.24	0.97	1.27	0.1677	0.7247	0.9972	0.2296	0.5693	0.9994	COG1020	[Q] Secondary metabolites biosynthesis, transport and catabolism	PGA1_c
PGA1_c13770	PGA1_RS06855	PGA1_c13770	putative cytochrome P450	2.06	1.15	0.12	1.94	1.03	0.91	0.1642	0.5689	0.9972	0.3114	0.5517	0.9994	COG2124	[Q] Secondary metabolites biosynthesis, transport and catabolism	PGA1_c
PGA1_c13780	PGA1_RS06860	PGA1_c13780	dltA: D-alanine--poly(phosphoribitol) ligase subunit (EC 6.1.1.13)	1.97	0.77	-0.01	1.98	0.78	1.19	0.1609	0.6989	0.9995	0.2733	0.651	0.9994	COG0318	[Q] Secondary metabolites biosynthesis, transport and catabolism	PGA1_c
PGA1_c13790	PGA1_RS06865	PGA1_c13790	conserved hypothetical protein	2.24	0.7	-0.14	2.38	0.84	1.55	0.1895	0.7816	0.9972	0.2794	0.7061	0.9994	COG0644	[C] Energy production and conversion	PGA1_c
PGA1_c13800	PGA1_RS06870	PGA1_c13800	putative alkanesulfonate monooxygenase	2.52	1.26	0.18	2.33	1.08	1.25	0.1082	0.5368	0.9972	0.2348	0.5449	0.9994	COG2141	[C] Energy production and conversion	PGA1_c
PGA1_c13810	PGA1_RS06875	PGA1_c13810	putative long-chain specific acyl-CoA dehydrogenase	1.31	0.48	-0.06	1.37	0.54	0.83	0.3039	0.8021	0.9972	0.4262	0.7491	0.9994	COG1960	[I] Lipid transport and metabolism	PGA1_c
PGA1_c13820	PGA1_RS06880	PGA1_c13820	hypothetical protein, similar to 4-phosphopantetheinyl transferase	0.22	-0.26	-0.04	0.26	-0.22	0.48	0.8573	0.8733	0.9972	0.8734	0.8834	0.9994	COG2091	[H] Coenzyme transport and metabolism	PGA1_c
PGA1_c13830	PGA1_RS06885	PGA1_c13830	hypothetical protein	2.09	0.65	-1.05	3.14	1.7	1.43	0.2514	0.8127	0.9896	0.1818	0.4071	0.9994	NA	NA	PGA1_c
PGA1_c13840	PGA1_RS06890	PGA1_c13840	putative transcriptional regulator, araC family	-1.34	-1.85	-0.43	-0.91	-1.42	0.51	0.0455	0.0294	0.9697	0.2528	0.0427	0.9994	COG2207	[K] Transcription	PGA1_c
PGA1_c13850	PGA1_RS06895	PGA1_c13850	conserved hypothetical protein	-0.19	-0.16	0.07	-0.26	-0.23	-0.03	0.7025	0.8259	0.9972	0.6937	0.7066	0.9994	NA	NA	PGA1_c
PGA1_c13860	PGA1_RS06900	PGA1_c13860	transcriptional regulator, gntR family	-0.1	-0.54	0.04	-0.14	-0.58	0.44	0.8943	0.5363	0.9972	0.8851	0.4268	0.9994	COG2186	[K] Transcription	PGA1_c
PGA1_c13870	PGA1_RS06905	PGA1_c13870	putative quinone oxidoreductase	0.77	0.4	0.15	0.63	0.25	0.38	0.0324	0.3403	0.9972	0.1372	0.5028	0.9994	COG0604	[R] General function prediction only	PGA1_c
PGA1_c13880	PGA1_RS06910	PGA1_c13880	transporter, BCCT family	0.07	0.51	-0.12	0.19	0.63	-0.44	0.9366	0.5943	0.9972	0.8549	0.4103	0.9994	COG1292	[M] Cell wall/membrane/envelope biogenesis	PGA1_c
PGA1_c13890	PGA1_RS06915	PGA1_c13890	conserved hypothetical protein	0.78	0.81	-0.28	1.05	1.09	-0.04	0.0431	0.0798	0.9555	0.0314	0.0124	0.9994	COG3324	[R] General function prediction only	PGA1_c
PGA1_c13900	PGA1_RS06920	PGA1_c13900	putative cysteine desulfurase	0.06	0.12	0.41	-0.36	-0.29	-0.07	0.8949	0.8176	0.8526	0.4614	0.4853	0.9994	COG0520	[E] Amino acid transport and metabolism	PGA1_c
PGA1_c13910	PGA1_RS06925	PGA1_c13910	phrB: deoxyribodipyrimidine photo-lyase (EC 4.1.99.3)	-0.2	-0.33	-0.45	0.25	0.11	0.13	0.527	0.4104	0.7305	0.5748	0.7893	0.9994	COG0415	[L] Replication, recombination and repair	PGA1_c
PGA1_c13920	PGA1_RS06930	PGA1_c13920	cfa: cyclopropane-fatty-acyl-phospholipid synthase (EC 2.1.1.79)	0.54	0.3	0.08	0.46	0.22	0.24	0.1933	0.6007	0.9972	0.4063	0.6771	0.9994	COG2230	[M] Cell wall/membrane/envelope biogenesis	PGA1_c
PGA1_c13930	PGA1_RS06935	PGA1_c13930	conserved hypothetical protein	0.48	0.11	-0.5	0.98	0.62	0.36	0.3897	0.9015	0.9253	0.1711	0.3113	0.9994	NA	NA	PGA1_c
PGA1_c13940	PGA1_RS06940	PGA1_c13940	conserved hypothetical protein, related to ADP-ribose pyrophosphatase	0.33	0.01	-0.07	0.4	0.08	0.32	0.6068	0.991	0.9972	0.659	0.9364	0.9994	COG2816	[L] Replication, recombination and repair	PGA1_c
PGA1_c13950	PGA1_RS06945	PGA1_c13950	cysK: cysteine synthase (EC 2.5.1.47)	-0.23	-0.22	0.48	-0.71	-0.69	-0.02	0.5284	0.6724	0.7697	0.1313	0.0821	0.9994	COG0031	[E] Amino acid transport and metabolism	PGA1_c
PGA1_c13960	PGA1_RS06950	PGA1_c13960	putative mechanosensitive ion channel protein	-0.65	-0.5	0.04	-0.69	-0.54	-0.15	0.0535	0.2042	0.9972	0.0949	0.1168	0.9994	COG3264	[M] Cell wall/membrane/envelope biogenesis	PGA1_c
PGA1_c13970	PGA1_RS06955	PGA1_c13970	conserved hypothetical protein, similar to threonyl/alanyl tRNA synthetase	-1.01	-0.55	0.46	-1.47	-1.01	-0.46	0.0321	0.3141	0.8734	0.016	0.0372	0.9994	COG2872	[R] General function prediction only	PGA1_c
PGA1_c13990	PGA1_RS06965	PGA1_c13990	conserved hypothetical protein, related to lacI family transcriptional regulator	-0.57	-0.43	-0.31	-0.27	-0.13	-0.14	0.1117	0.3366	0.9338	0.5823	0.7855	0.9994	COG1609	[K] Transcription	PGA1_c
PGA1_c14000	PGA1_RS06970	PGA1_c14000	xylA: xylose isomerase (EC 5.3.1.5)	-0.39	-0.45	0.01	-0.4	-0.47	0.06	0.5536	0.6145	0.9972	0.6652	0.5402	0.9994	COG2115	[G] Carbohydrate transport and metabolism	PGA1_c
PGA1_c14010	PGA1_RS06975	PGA1_c14010	xylB: xylulose kinase (EC 2.7.1.17)	-0.53	-0.65	-0.31	-0.22	-0.33	0.11	0.2704	0.2971	0.9781	0.7524	0.5616	0.9994	COG1070	[G] Carbohydrate transport and metabolism	PGA1_c
PGA1_c14020	#N/A	PGA1_c14020	conserved hypothetical protein	0.15	0.15	-0.08	0.23	0.23	0	0.6992	0.7794	0.9972	0.6494	0.5848	0.9997	NA	NA	PGA1_c
PGA1_c14030	PGA1_RS06985	PGA1_c14030	conserved hypothetical protein	-1.13	-0.91	0.07	-1.2	-0.98	-0.22	0.042	0.1598	0.9972	0.0758	0.0809	0.9994	COG2068	[R] General function prediction only	PGA1_c
PGA1_c14040	PGA1_RS06990	PGA1_c14040	Dmgdh1: dimethylglycine dehydrogenase 1 (EC 1.5.99.2)	-0.55	-0.23	0.03	-0.59	-0.26	-0.33	0.4596	0.8443	0.9972	0.5748	0.7934	0.9994	COG0404	[E] Amino acid transport and metabolism	PGA1_c
PGA1_c14050	PGA1_RS06995	PGA1_c14050	inner membrane protein	-0.29	-0.43	0.43	-0.72	-0.86	0.14	0.5572	0.5111	0.9338	0.2528	0.1099	0.9994	COG4536	[P] Inorganic ion transport and metabolism	PGA1_c
PGA1_c14060	PGA1_RS07000	PGA1_c14060	xerD: tyrosine recombinase xerD	-0.73	-1.09	-0.66	-0.08	-0.43	0.35	0.2368	0.1665	0.8805	0.937	0.5557	0.9994	COG4974	[L] Replication, recombination and repair	PGA1_c
PGA1_c14070	PGA1_RS07005	PGA1_c14070	conserved hypothetical protein	-0.23	-0.2	0.34	-0.57	-0.54	-0.03	0.3802	0.5803	0.7821	0.0999	0.0657	0.9994	NA	NA	PGA1_c
PGA1_c14080	#N/A	PGA1_c14080	conserved hypothetical protein	-0.28	-0.26	0.1	-0.37	-0.35	-0.02	0.451	0.6152	0.9972	0.4496	0.3906	0.9994	NA	NA	PGA1_c
PGA1_c14090	PGA1_RS07010	PGA1_c14090	aroK: shikimate kinase (EC 2.7.1.71)	-0.34	-0.05	-0.14	-0.2	0.08	-0.28	0.2157	0.902	0.9953	0.6083	0.8179	0.9994	COG0703	[E] Amino acid transport and metabolism	PGA1_c
PGA1_c14100	#N/A	PGA1_c14100	aroB: 3-dehydroquinate synthase (EC 4.2.3.4)	-0.35	-0.4	-0.16	-0.2	-0.24	0.04	0.2746	0.3409	0.9953	0.6745	0.5266	0.9994	COG0337	[E] Amino acid transport and metabolism	PGA1_c
PGA1_c14110	PGA1_RS07020	PGA1_c14110	putative chemoreceptor, containing nitrate and nitrite sensing domain	1.38	1.91	0.09	1.28	1.82	-0.53	0.0046	0.0021	0.9972	0.0167	0.0011	0.9994	COG0840	[T] Signal transduction mechanisms	PGA1_c
PGA1_c14120	PGA1_RS07025	PGA1_c14120	ssb: single-stranded DNA-binding protein	-0.63	-0.65	-0.27	-0.35	-0.38	0.02	0.0313	0.0608	0.8805	0.2984	0.1857	0.9994	COG0629	[L] Replication, recombination and repair	PGA1_c
PGA1_c14130	PGA1_RS07030	PGA1_c14130	conserved hypothetical protein, related to transglycolase	-0.3	-0.47	-0.26	-0.05	-0.21	0.17	0.6955	0.6408	0.9972	0.9715	0.8312	0.9994	COG0741	[M] Cell wall/membrane/envelope biogenesis	PGA1_c
PGA1_c14140	PGA1_RS07035	PGA1_c14140	conserved hypothetical protein	1.91	1.63	0.59	1.32	1.04	0.28	0.0016	0.0093	0.7305	0.027	0.0343	0.9994	NA	NA	PGA1_c
PGA1_c14150	PGA1_RS07040	PGA1_c14150	gsiA3: glutathione import ATP-binding protein 3 (EC 3.6.3.-)	-0.47	-0.49	-0.27	-0.2	-0.22	0.02	0.1567	0.2409	0.9421	0.668	0.5765	0.9994	COG0444	[P] Inorganic ion transport and metabolism	PGA1_c
PGA1_c14160	PGA1_RS07045	PGA1_c14160	putative glutathione transport system permease protein	-0.25	-0.14	-0.3	0.05	0.16	-0.11	0.6072	0.851	0.9814	0.9526	0.8062	0.9994	COG1173	[P] Inorganic ion transport and metabolism	PGA1_c
PGA1_c14170	PGA1_RS07050	PGA1_c14170	putative binding-protein-dependent transport system inner membrane component	0.06	-0.25	-0.44	0.51	0.19	0.32	0.9202	0.7461	0.9385	0.4785	0.7859	0.9994	COG0601	[P] Inorganic ion transport and metabolism	PGA1_c
PGA1_c14180	PGA1_RS07055	PGA1_c14180	putative transport system, extracellular solute binding protein	0.79	0.79	0.42	0.36	0.37	0	0.217	0.3355	0.9754	0.6869	0.64	0.9994	COG0747	[E] Amino acid transport and metabolism	PGA1_c
PGA1_c14190	PGA1_RS07060	PGA1_c14190	putative transcriptional regulator, araC family	0.46	0.41	-0.68	1.14	1.09	0.05	0.4637	0.6381	0.8793	0.1584	0.1146	0.9994	COG2207	[K] Transcription	PGA1_c
PGA1_c14200	PGA1_RS07065	PGA1_c14200	miaA: tRNA delta(2)-isopentenylpyrophosphate transferase (EC 2.5.1.8)	-0.81	-0.67	0.48	-1.29	-1.15	-0.14	0.1538	0.3543	0.938	0.0836	0.0671	0.9994	COG0324	[J] Translation, ribosomal structure and biogenesis	PGA1_c
PGA1_c14210	PGA1_RS07070	PGA1_c14210	pyrH: uridylate kinase (EC 2.7.4.22)	-0.54	-0.5	0.14	-0.67	-0.64	-0.04	0.0653	0.1514	0.9953	0.0656	0.0414	0.9994	COG0528	[F] Nucleotide transport and metabolism	PGA1_c
PGA1_c14220	PGA1_RS07075	PGA1_c14220	frr: ribosome-recycling factor	-0.09	0.11	0.21	-0.3	-0.1	-0.2	0.8037	0.829	0.9754	0.4986	0.8131	0.9994	COG0233	[J] Translation, ribosomal structure and biogenesis	PGA1_c
PGA1_c14230	PGA1_RS07080	PGA1_c14230	uppS: undecaprenyl pyrophosphate synthetase (EC 2.5.1.31)	-0.52	-0.31	-0.11	-0.41	-0.2	-0.21	0.0708	0.3766	0.9972	0.2421	0.5236	0.9994	COG0020	[I] Lipid transport and metabolism	PGA1_c
PGA1_c14240	PGA1_RS07085	PGA1_c14240	cdsA: phosphatidate cytidylyltransferase (EC 2.7.7.41)	-0.53	-0.23	0.05	-0.57	-0.28	-0.29	0.1117	0.6025	0.9972	0.1644	0.4388	0.9994	COG0575	[I] Lipid transport and metabolism	PGA1_c
PGA1_c14250	PGA1_RS07090	PGA1_c14250	dxr: 1-deoxy-D-xylulose 5-phosphate reductoisomerase (EC 1.1.1.267)	-0.73	-0.37	-0.16	-0.57	-0.21	-0.36	0.045	0.3964	0.9953	0.1845	0.6021	0.9994	COG0743	[I] Lipid transport and metabolism	PGA1_c
PGA1_c14260	PGA1_RS07095	PGA1_c14260	peptidase M50	-0.46	-0.69	-0.04	-0.42	-0.66	0.23	0.3214	0.2435	0.9972	0.51	0.2031	0.9994	COG0750	[M] Cell wall/membrane/envelope biogenesis	PGA1_c
PGA1_c14270	#N/A	PGA1_c14270	hypothetical protein	2.53	2.91	0.74	1.79	2.17	-0.38	0.0015	0.0018	0.7649	0.0224	0.0037	0.9994	NA	NA	PGA1_c
PGA1_c14280	PGA1_RS07100	PGA1_c14280	omp: outer membrane protein	0.24	0.42	0.32	-0.08	0.1	-0.18	0.5528	0.423	0.9503	0.9024	0.857	0.9994	COG4775	[M] Cell wall/membrane/envelope biogenesis	PGA1_c
PGA1_c14290	PGA1_RS07105	PGA1_c14290	putative outer membrane protein	-0.03	-0.07	-0.43	0.4	0.36	0.04	0.9557	0.9143	0.8734	0.4387	0.4073	0.9994	COG2825	[M] Cell wall/membrane/envelope biogenesis	PGA1_c
PGA1_c14300	PGA1_RS07110	PGA1_c14300	fabZ: (3R)-hydroxymyristoyl-[acyl-carrier-protein] dehydratase (EC 4.2.1.-)	0.32	0.22	0.14	0.18	0.08	0.1	0.2742	0.5918	0.9962	0.6648	0.8393	0.9994	COG0764	[I] Lipid transport and metabolism	PGA1_c
PGA1_c14310	PGA1_RS07115	PGA1_c14310	lpxA: acyl-[acyl-carrier-protein]--UDP-N-acetylglucosamine O-acyltransferase (EC 2.3.1.129)	-0.21	-0.11	0.01	-0.22	-0.12	-0.11	0.4616	0.8061	0.9972	0.5792	0.761	0.9994	COG1043	[M] Cell wall/membrane/envelope biogenesis	PGA1_c
PGA1_c14320	PGA1_RS07120	PGA1_c14320	conserved hypothetical protein (DUF1009)	-0.38	-0.33	-0.41	0.03	0.08	-0.05	0.2882	0.4877	0.8526	0.9548	0.8766	0.9994	COG3494	[S] Function unknown	PGA1_c
PGA1_c14330	PGA1_RS07125	PGA1_c14330	lpxB: lipid-A-disaccharide synthase (EC 2.4.1.182)	-0.24	-0.27	-0.24	0	-0.03	0.02	0.4478	0.5333	0.9697	0.9917	0.9503	0.9994	COG0763	[M] Cell wall/membrane/envelope biogenesis	PGA1_c
PGA1_c14340	PGA1_RS07130	PGA1_c14340	mnmA: tRNA-specific 2-thiouridylase (EC 2.8.1.-)	-0.64	-1.12	-0.56	-0.08	-0.56	0.48	0.2166	0.094	0.8775	0.9217	0.3235	0.9994	COG0482	[J] Translation, ribosomal structure and biogenesis	PGA1_c
PGA1_c14350	PGA1_RS07135	PGA1_c14350	conserved hypothetical protein (DUF1153)	3.8	4.3	0.48	3.32	3.82	-0.5	0	0	0.7255	0	0	0.9994	NA	NA	PGA1_c
PGA1_c14360	PGA1_RS07140	PGA1_c14360	ctrA: cell cycle response regulator	-0.19	0.39	-0.68	0.49	1.06	-0.57	0.5176	0.2885	0.3932	0.1825	0.0047	0.9994	COG0745	[T] Signal transduction mechanisms	PGA1_c
PGA1_c14370	PGA1_RS07145	PGA1_c14370	ligA: DNA ligase (EC 6.5.1.2)	-0.38	-0.43	-0.31	-0.07	-0.12	0.05	0.2437	0.3032	0.9162	0.8851	0.7777	0.9994	COG0272	[L] Replication, recombination and repair	PGA1_c
PGA1_c14380	PGA1_RS07150	PGA1_c14380	recG: ATP-dependent DNA helicase (EC 3.6.1.-)	-0.61	-0.52	-0.4	-0.21	-0.12	-0.09	0.0523	0.1605	0.7405	0.6144	0.758	0.9994	COG1200	[L] Replication, recombination and repair	PGA1_c
PGA1_c14390	PGA1_RS07155	PGA1_c14390	conserved hypothetical protein	-0.45	-0.72	-0.42	-0.03	-0.3	0.27	0.3472	0.2382	0.9338	0.9698	0.604	0.9994	COG0822	[C] Energy production and conversion	PGA1_c
PGA1_c14400	PGA1_RS07160	PGA1_c14400	hisl: phosphoribosyl-AMP cyclohydrolase (EC 3.5.4.19)	-0.39	-0.29	0.14	-0.53	-0.43	-0.1	0.4417	0.6839	0.9972	0.4351	0.4511	0.9994	COG0139	[E] Amino acid transport and metabolism	PGA1_c
PGA1_c14410	PGA1_RS07165	PGA1_c14410	putative glutamyl-tRNA synthetase	0.26	0.38	0.23	0.03	0.15	-0.13	0.444	0.3773	0.9747	0.9625	0.7245	0.9994	COG0008	[J] Translation, ribosomal structure and biogenesis	PGA1_c
PGA1_c14420	PGA1_RS07170	PGA1_c14420	conserved hypothetical protein	-0.11	0.14	-0.03	-0.07	0.17	-0.25	0.7705	0.7794	0.9972	0.8864	0.6896	0.9994	COG4976	[R] General function prediction only	PGA1_c
PGA1_c14430	PGA1_RS07175	PGA1_c14430	trmFO: methylenetetrahydrofolate-tRNA-(uracil-5-)-methyltransferase (EC 2.1.1.74)	-0.45	-0.63	-0.31	-0.14	-0.32	0.17	0.4918	0.468	0.9953	0.8857	0.7096	0.9994	COG1206	[J] Translation, ribosomal structure and biogenesis	PGA1_c
PGA1_c14440	PGA1_RS07180	PGA1_c14440	conserved hypothetical protein, similar to enoyl-CoA hydratase	0.53	0.49	0.47	0.06	0.02	0.04	0.107	0.2237	0.7255	0.899	0.9575	0.9994	COG1024	[I] Lipid transport and metabolism	PGA1_c
PGA1_c14450	PGA1_RS07185	PGA1_c14450	conserved hypothetical protein, related to thioesterase	-0.42	-0.26	0.13	-0.55	-0.39	-0.16	0.0874	0.4031	0.9953	0.0809	0.1393	0.9994	COG2050	[Q] Secondary metabolites biosynthesis, transport and catabolism	PGA1_c
PGA1_c14460	PGA1_RS07190	PGA1_c14460	putative phosphatidylserine decarboxylase	-0.08	-0.15	-0.01	-0.07	-0.14	0.08	0.9261	0.8896	0.9972	0.9541	0.8834	0.9994	COG0688	[I] Lipid transport and metabolism	PGA1_c
PGA1_c14470	PGA1_RS07195	PGA1_c14470	speE: spermidine synthase (EC 2.5.1.16)	-0.29	-0.46	0.49	-0.79	-0.95	0.17	0.4804	0.3945	0.8454	0.141	0.0427	0.9994	COG0421	[E] Amino acid transport and metabolism	PGA1_c
PGA1_c14480	PGA1_RS07200	PGA1_c14480	speH: S-adenosylmethionine decarboxylase (EC 4.1.1.50)	-0.58	-0.91	-0.32	-0.25	-0.59	0.33	0.3635	0.2595	0.9953	0.7803	0.4103	0.9994	COG1586	[E] Amino acid transport and metabolism	PGA1_c
PGA1_c14490	PGA1_RS07205	PGA1_c14490	conserved hypothetical protein	-0.27	-1.02	-0.24	-0.02	-0.77	0.75	0.6804	0.1903	0.9972	0.9796	0.2516	0.9994	COG5457	[S] Function unknown	PGA1_c
PGA1_c14500	PGA1_RS07210	PGA1_c14500	transcriptional regulator, gntR family	0.74	0.05	0.29	0.45	-0.23	0.69	0.3051	0.9644	0.9972	0.6652	0.8126	0.9994	COG1167	[E] Amino acid transport and metabolism	PGA1_c
PGA1_c14510	PGA1_RS07215	PGA1_c14510	rplM: 50S ribosomal protein L13	-0.53	-0.59	-0.21	-0.31	-0.38	0.07	0.3176	0.3894	0.9972	0.6771	0.5383	0.9994	COG0102	[J] Translation, ribosomal structure and biogenesis	PGA1_c
PGA1_c14520	PGA1_RS07220	PGA1_c14520	rpsI: 30S ribosomal protein S9	-0.22	-0.11	0.38	-0.61	-0.49	-0.12	0.5708	0.8569	0.9055	0.2217	0.2443	0.9994	COG0103	[J] Translation, ribosomal structure and biogenesis	PGA1_c
PGA1_c14530	PGA1_RS07225	PGA1_c14530	conserved hypothetical protein, related to tetR transcriptional regulator	-1.61	-1.59	-0.52	-1.09	-1.07	-0.02	0.0017	0.0047	0.7305	0.0309	0.0153	0.9994	COG1309	[K] Transcription	PGA1_c
PGA1_c14540	PGA1_RS07230	PGA1_c14540	putative polyphosphate kinase 2	-0.45	-0.71	0.06	-0.51	-0.78	0.27	0.3622	0.2488	0.9972	0.4425	0.1494	0.9994	COG2326	[S] Function unknown	PGA1_c
PGA1_c14550	PGA1_RS07235	PGA1_c14550	conserved hypothetical protein	-0.66	-0.71	-0.06	-0.6	-0.66	0.06	0.0261	0.0442	0.9972	0.0819	0.0302	0.9994	COG0596	[R] General function prediction only	PGA1_c
PGA1_c14560	PGA1_RS07240	PGA1_c14560	metA: homoserine O-succinyltransferase (EC 2.3.1.46)	-0.64	-0.75	-0.01	-0.63	-0.74	0.11	0.0412	0.0508	0.9972	0.0949	0.0278	0.9994	COG1897	[E] Amino acid transport and metabolism	PGA1_c
PGA1_c14570	PGA1_RS07245	PGA1_c14570	conserved hypothetical protein	0.44	0.4	0.15	0.29	0.25	0.04	0.5528	0.7043	0.9972	0.7823	0.7998	0.9994	NA	NA	PGA1_c
PGA1_c14580	PGA1_RS07250	PGA1_c14580	conserved hypothetical protein, associated with transport	0.39	-0.02	-0.08	0.47	0.06	0.4	0.5459	0.9861	0.9972	0.5986	0.9485	0.9994	COG2067	[I] Lipid transport and metabolism	PGA1_c
PGA1_c14590	PGA1_RS07255	PGA1_c14590	conserved hypothetical protein, similar to S-adenosylmethionine uptake transporter	0.1	-0.02	-0.18	0.28	0.17	0.11	0.7809	0.972	0.987	0.5246	0.686	0.9994	COG2962	[R] General function prediction only	PGA1_c
PGA1_c14600	PGA1_RS07260	PGA1_c14600	hypothetical protein	2.54	3.09	0.19	2.36	2.91	-0.55	0.0032	0.0029	0.9972	0.0126	0.0017	0.9994	NA	NA	PGA1_c
PGA1_c14610	PGA1_RS07265	PGA1_c14610	guaA: GMP synthase [glutamine-hydrolyzing] (EC 6.3.5.2)	0.02	0.07	0.28	-0.25	-0.21	-0.05	0.972	0.9273	0.9814	0.6792	0.7111	0.9994	COG0519	[F] Nucleotide transport and metabolism	PGA1_c
PGA1_c14630	PGA1_RS07270	PGA1_c14630	mttB1: trimethylamine methyltransferase 1 (EC 2.1.1.-)	-0.7	-0.33	0.39	-1.09	-0.72	-0.37	0.1974	0.6682	0.9697	0.1209	0.2248	0.9994	COG5598	[H] Coenzyme transport and metabolism	PGA1_c
PGA1_c14640	PGA1_RS07275	PGA1_c14640	conserved hypothetical protein	-1.97	-1.9	-0.67	-1.3	-1.22	-0.07	0.0026	0.0081	0.7305	0.0467	0.0291	0.9994	NA	NA	PGA1_c
PGA1_c14650	PGA1_RS07280	PGA1_c14650	conserved hypothetical protein	-1.48	-1.43	-0.28	-1.2	-1.15	-0.05	0.001	0.0033	0.9247	0.0092	0.0045	0.9994	NA	NA	PGA1_c
PGA1_c14660	PGA1_RS07285	PGA1_c14660	putative peroxiredoxin	0.57	0.34	0.27	0.3	0.07	0.23	0.0808	0.3964	0.9338	0.4873	0.8749	0.9994	COG0678	[O] Posttranslational modification, protein turnover, chaperones	PGA1_c
PGA1_c14680	#N/A	PGA1_c14680	lipA1: lipoyl synthase 1 (EC 2.8.1.8)	-0.94	-0.76	-0.45	-0.49	-0.31	-0.18	0.0361	0.1459	0.8734	0.3573	0.5114	0.9994	COG0320	[H] Coenzyme transport and metabolism	PGA1_c
PGA1_c14690	PGA1_RS07295	PGA1_c14690	putative hydrolase	-1.26	-1	-0.53	-0.73	-0.47	-0.26	0.0752	0.2386	0.9503	0.4193	0.555	0.9994	COG1473	[R] General function prediction only	PGA1_c
PGA1_c14700	PGA1_RS07300	PGA1_c14700	conserved hypothetical protein	1.05	-0.8	0.82	0.24	-1.62	1.86	0.0487	0.2006	0.6621	0.7383	0.0092	0.4125	NA	NA	PGA1_c
PGA1_c14710	PGA1_RS07305	PGA1_c14710	hpt: hypoxanthine-guanine phosphoribosyltransferase (EC 2.4.2.8)	-0.11	-0.3	-0.02	-0.09	-0.28	0.19	0.8438	0.6615	0.9972	0.9028	0.6363	0.9994	COG0634	[F] Nucleotide transport and metabolism	PGA1_c
PGA1_c14720	PGA1_RS07310	PGA1_c14720	conserved hypothetical protein	0.09	-0.19	-0.11	0.2	-0.08	0.28	0.9265	0.8793	0.9972	0.8742	0.9467	0.9994	COG2867	[I] Lipid transport and metabolism	PGA1_c
PGA1_c14730	PGA1_RS07315	PGA1_c14730	amtB: ammonia channel	-0.24	0.02	-0.02	-0.22	0.04	-0.26	0.5738	0.972	0.9972	0.7057	0.9499	0.9994	COG0004	[P] Inorganic ion transport and metabolism	PGA1_c
PGA1_c14740	PGA1_RS07320	PGA1_c14740	conserved hypothetical protein	-0.91	-0.71	-0.22	-0.68	-0.49	-0.2	0.0361	0.1563	0.9905	0.1764	0.2574	0.9994	COG1546	[R] General function prediction only	PGA1_c
PGA1_c14750	PGA1_RS07325	PGA1_c14750	phosphatidylglycerophosphatase	-0.35	-0.33	-0.06	-0.29	-0.27	-0.02	0.3821	0.5395	0.9972	0.6122	0.5687	0.9994	COG1267	[I] Lipid transport and metabolism	PGA1_c
PGA1_c14760	PGA1_RS07330	PGA1_c14760	ispDF: bifunctional enzyme [includes: 2-C-methyl-D-erythritol 4-phosphate cytidylyltransferase (EC 2.7.7.60) and 2-C-methyl-D-erythritol 2,4-cyclodiphosphate synthase (EC 4.6.1.12)]	-0.01	-0.07	0.2	-0.2	-0.26	0.06	0.9929	0.9239	0.9953	0.7272	0.5878	0.9994	COG0245	[I] Lipid transport and metabolism	PGA1_c
PGA1_c14770	PGA1_RS07335	PGA1_c14770	dusB: tRNA-dihydrouridine synthase B (EC 1.-.-.-)	-0.2	0.14	0.28	-0.49	-0.15	-0.34	0.535	0.772	0.9338	0.2427	0.7312	0.9994	COG0042	[J] Translation, ribosomal structure and biogenesis	PGA1_c
PGA1_c14780	PGA1_RS07340	PGA1_c14780	ntrB: nitrogen regulation protein (EC 2.7.13.3)	-0.13	0.16	-0.19	0.06	0.35	-0.29	0.7245	0.749	0.9946	0.9105	0.3588	0.9994	COG3852	[T] Signal transduction mechanisms	PGA1_c
PGA1_c14790	PGA1_RS07345	PGA1_c14790	ntrC: nitrogen regulation protein	-0.3	-0.27	0.01	-0.31	-0.28	-0.04	0.5694	0.7264	0.9972	0.673	0.6791	0.9994	COG2204	[T] Signal transduction mechanisms	PGA1_c
PGA1_c14800	PGA1_RS07350	PGA1_c14800	ntrY: nitrogen regulation protein (EC 2.7.13.3)	-0.39	-0.26	-0.28	-0.11	0.02	-0.13	0.2257	0.5488	0.9338	0.8259	0.9588	0.9994	COG5000	[T] Signal transduction mechanisms	PGA1_c
PGA1_c14810	PGA1_RS07355	PGA1_c14810	ntrX: nitrogen assimilation regulatory protein	-0.55	-0.38	-0.01	-0.54	-0.37	-0.17	0.053	0.253	0.9972	0.1157	0.1961	0.9994	COG2204	[T] Signal transduction mechanisms	PGA1_c
PGA1_c14820	PGA1_RS07360	PGA1_c14820	conserved hypothetical protein	-0.59	-0.6	-0.29	-0.3	-0.31	0.02	0.1477	0.2332	0.9697	0.5981	0.4978	0.9994	NA	NA	PGA1_c
PGA1_c14830	PGA1_RS07365	PGA1_c14830	trkA: trk system potassium uptake protein	0.3	0.45	0.29	0.01	0.16	-0.15	0.5575	0.4992	0.987	0.9891	0.8088	0.9994	COG0569	[P] Inorganic ion transport and metabolism	PGA1_c
PGA1_c14840	PGA1_RS07370	PGA1_c14840	putative trk system potassium uptake protein trkH	-0.33	0.02	-0.17	-0.16	0.18	-0.34	0.4582	0.9811	0.9972	0.8016	0.7533	0.9994	COG0168	[P] Inorganic ion transport and metabolism	PGA1_c
PGA1_c14850	PGA1_RS07375	PGA1_c14850	hfq: protein hfq (RNA chaperone hfq)	-0.3	-0.01	0.02	-0.32	-0.03	-0.3	0.4823	0.99	0.9972	0.5974	0.9652	0.9994	COG1923	[R] General function prediction only	PGA1_c
PGA1_c14860	PGA1_RS07380	PGA1_c14860	hflX: GTP-binding protein hflX	-0.8	-0.55	-0.33	-0.47	-0.22	-0.25	0.0693	0.299	0.9503	0.4005	0.6816	0.9994	COG2262	[R] General function prediction only	PGA1_c
PGA1_c14870	PGA1_RS07385	PGA1_c14870	quiP: acyl-homoserine lactone acylase (EC 3.5.1.97)	-0.58	-0.62	0.19	-0.77	-0.8	0.04	0.0764	0.1238	0.9821	0.0648	0.0277	0.9994	COG2366	[R] General function prediction only	PGA1_c
PGA1_c14880	PGA1_RS07390	PGA1_c14880	putative 3-hydroxyisobutyrate dehydrogenase	0.01	0.05	0.35	-0.34	-0.3	-0.04	0.9879	0.9306	0.8891	0.4571	0.4399	0.9994	COG2084	[I] Lipid transport and metabolism	PGA1_c
PGA1_c14890	PGA1_RS07395	PGA1_c14890	conserved hypothetical protein	-0.58	-0.62	0.08	-0.65	-0.69	0.04	0.1046	0.1582	0.9972	0.1416	0.0694	0.9994	COG2930	[S] Function unknown	PGA1_c
PGA1_c14900	PGA1_RS07400	PGA1_c14900	hemB: delta-aminolevulinic acid dehydratase (EC 4.2.1.24)	0.08	0.11	0.42	-0.34	-0.31	-0.02	0.7673	0.7816	0.6786	0.3237	0.2689	0.9994	COG0113	[H] Coenzyme transport and metabolism	PGA1_c
PGA1_c14910	PGA1_RS07405	PGA1_c14910	conserved hypothetical protein	0.14	0.4	0.15	0	0.26	-0.26	0.7274	0.4327	0.9972	0.9996	0.5794	0.9994	NA	NA	PGA1_c
PGA1_c14920	PGA1_RS07410	PGA1_c14920	mfd: transcription-repair-coupling factor (EC 3.6.1.-)	-0.24	-0.2	-0.25	0.01	0.05	-0.04	0.37	0.5943	0.9162	0.9748	0.8859	0.9994	COG1197	[K] Transcription	PGA1_c
PGA1_c14930	PGA1_RS07415	PGA1_c14930	MFS transporter, similar to bicyclomycin resistance protein	0.26	-0.07	0.09	0.18	-0.16	0.33	0.527	0.9217	0.9972	0.7646	0.775	0.9994	COG2814	[G] Carbohydrate transport and metabolism	PGA1_c
PGA1_c14940	PGA1_RS07420	PGA1_c14940	conserved hypothetical protein, similar to DSBA oxidoreductase	-0.29	-0.32	-0.05	-0.25	-0.27	0.02	0.3216	0.4163	0.9972	0.5557	0.4252	0.9994	COG2761	[Q] Secondary metabolites biosynthesis, transport and catabolism	PGA1_c
PGA1_c14950	PGA1_RS07425	PGA1_c14950	putative long-chain-fatty-acid-CoA ligase	-0.72	-0.5	0.09	-0.81	-0.58	-0.22	0.1857	0.4937	0.9972	0.2487	0.3272	0.9994	COG0318	[Q] Secondary metabolites biosynthesis, transport and catabolism	PGA1_c
PGA1_c14960	PGA1_RS07430	PGA1_c14960	putative transcriptional regulator	-0.36	-0.12	-0.02	-0.34	-0.11	-0.23	0.3625	0.8406	0.9972	0.5323	0.847	0.9994	COG1396	[K] Transcription	PGA1_c
PGA1_c14970	PGA1_RS07435	PGA1_c14970	conserved hypothetical protein	-0.22	-0.41	-0.12	-0.1	-0.29	0.19	0.4562	0.2809	0.9972	0.818	0.3906	0.9994	NA	NA	PGA1_c
PGA1_c14980	PGA1_RS07440	PGA1_c14980	putative major intrinsic protein	0.29	0.28	0.02	0.27	0.26	0.01	0.4669	0.6117	0.9972	0.6308	0.5768	0.9994	COG0580	[G] Carbohydrate transport and metabolism	PGA1_c
PGA1_c14990	PGA1_RS07445	PGA1_c14990	putative protein arsC	-0.19	-0.15	-0.25	0.06	0.1	-0.04	0.7606	0.8663	0.9972	0.9472	0.9044	0.9994	COG0394	[T] Signal transduction mechanisms	PGA1_c
PGA1_c15000	PGA1_RS07450	PGA1_c15000	putative transcriptional regulator	0.16	0.28	0.27	-0.11	0.01	-0.12	0.7032	0.6152	0.9754	0.8573	0.9906	0.9994	COG0394	[T] Signal transduction mechanisms	PGA1_c
PGA1_c15010	PGA1_RS07455	PGA1_c15010	putative extracellular solute-binding protein	-0.24	-0.29	0.37	-0.61	-0.66	0.05	0.8541	0.8682	0.9972	0.7036	0.6286	0.9994	COG4166	[E] Amino acid transport and metabolism	PGA1_c
PGA1_c15020	PGA1_RS07460	PGA1_c15020	bdhA: D-beta-hydroxybutyrate dehydrogenase (EC 1.1.1.30)	0	0.17	0.26	-0.26	-0.09	-0.17	0.9981	0.7823	0.9814	0.6586	0.8728	0.9994	COG1028	[Q] Secondary metabolites biosynthesis, transport and catabolism	PGA1_c
PGA1_c15030	PGA1_RS07465	PGA1_c15030	conserved hypothetical protein, related to patatin-like phospholipase	-0.55	-0.62	-0.44	-0.11	-0.18	0.07	0.0857	0.1168	0.7301	0.8083	0.634	0.9994	COG1752	[R] General function prediction only	PGA1_c
PGA1_c15040	PGA1_RS07470	PGA1_c15040	conserved hypothetical protein	0.16	-0.13	0.05	0.11	-0.18	0.29	0.8148	0.9003	0.9972	0.9088	0.8344	0.9994	COG2928	[S] Function unknown	PGA1_c
PGA1_c15050	PGA1_RS07475	PGA1_c15050	conserved hypothetical protein	-0.38	-0.38	-0.26	-0.12	-0.12	-0.01	0.1411	0.244	0.892	0.7379	0.7297	0.9994	COG2313	[Q] Secondary metabolites biosynthesis, transport and catabolism	PGA1_c
PGA1_c15060	PGA1_RS07480	PGA1_c15060	conserved hypothetical protein, related to pfkB family carbohydrate kinase	-0.74	-0.49	0.45	-1.19	-0.94	-0.25	0.1002	0.3894	0.8887	0.0447	0.0547	0.9994	COG0524	[G] Carbohydrate transport and metabolism	PGA1_c
PGA1_c15070	PGA1_RS07485	PGA1_c15070	conserved hypothetical protein	-0.95	-1.54	-0.79	-0.16	-0.75	0.59	0.0315	0.0087	0.5836	0.7803	0.0872	0.9994	NA	NA	PGA1_c
PGA1_c15080	PGA1_RS07490	PGA1_c15080	conserved hypothetical protein	0.21	0.31	0.17	0.03	0.14	-0.1	0.395	0.3172	0.9697	0.9324	0.651	0.9994	COG2370	[O] Posttranslational modification, protein turnover, chaperones	PGA1_c
PGA1_c15090	PGA1_RS07495	PGA1_c15090	conserved hypothetical protein, related to thiamine monophosphate synthase	0.02	0.13	0.34	-0.32	-0.21	-0.11	0.9727	0.858	0.9697	0.6375	0.7312	0.9994	COG0352	[H] Coenzyme transport and metabolism	PGA1_c
PGA1_c15100	PGA1_RS07500	PGA1_c15100	trmJ: tRNA (cytidine/uridine-2-O-)-methyltransferase (EC 2.1.1.-)	-0.13	-0.17	0.2	-0.33	-0.37	0.04	0.8462	0.854	0.9972	0.6943	0.6031	0.9994	COG0565	[J] Translation, ribosomal structure and biogenesis	PGA1_c
PGA1_c15110	PGA1_RS07505	PGA1_c15110	ctaA: heme A synthase (EC 1.3.-.-)	0.23	0.26	0.45	-0.22	-0.19	-0.03	0.4261	0.496	0.7008	0.5802	0.5795	0.9994	COG1612	[O] Posttranslational modification, protein turnover, chaperones	PGA1_c
PGA1_c15120	PGA1_RS07510	PGA1_c15120	thermostable carboxypeptidase 1	-0.78	-0.94	-0.46	-0.32	-0.48	0.16	0.0876	0.0998	0.8805	0.6035	0.3234	0.9994	COG2317	[E] Amino acid transport and metabolism	PGA1_c
PGA1_c15130	PGA1_RS07515	PGA1_c15130	conserved hypothetical protein	3.78	4	0.26	3.52	3.74	-0.22	0.0004	0.0008	0.9972	0.0018	0.0004	0.9994	NA	NA	PGA1_c
PGA1_c15140	PGA1_RS07520	PGA1_c15140	gyrA: DNA gyrase subunit A (EC 5.99.1.3)	-0.65	-0.39	0.1	-0.76	-0.5	-0.26	0.1234	0.4722	0.9972	0.1539	0.2675	0.9994	COG0188	[L] Replication, recombination and repair	PGA1_c
PGA1_c15150	PGA1_RS07525	PGA1_c15150	usg: protein usg	1.62	1.52	-0.21	1.83	1.73	0.1	0.0014	0.005	0.9868	0.0021	0.0011	0.9994	COG5425	[E] Amino acid transport and metabolism	PGA1_c
PGA1_c15160	PGA1_RS07530	PGA1_c15160	zwf1: glucose-6-phosphate 1-dehydrogenase 1 (EC 1.1.1.49)	-0.73	-0.68	-0.72	-0.01	0.05	-0.05	0.1046	0.2216	0.6621	0.99	0.9449	0.9994	COG0364	[G] Carbohydrate transport and metabolism	PGA1_c
PGA1_c15170	PGA1_RS07535	PGA1_c15170	pgl: 6-phosphogluconolactonase (EC 3.1.1.31)	-0.3	-0.05	0.14	-0.44	-0.19	-0.25	0.389	0.9336	0.9972	0.3386	0.6666	0.9994	COG0363	[G] Carbohydrate transport and metabolism	PGA1_c
PGA1_c15180	PGA1_RS07540	PGA1_c15180	conserved hypothetical protein	-0.38	-0.6	-0.28	-0.09	-0.31	0.22	0.5234	0.4375	0.9953	0.9175	0.6778	0.9994	COG0824	[R] General function prediction only	PGA1_c
PGA1_c15200	PGA1_RS07550	PGA1_c15200	conserved hypothetical protein	-0.8	-0.45	0.25	-1.05	-0.71	-0.34	0.3676	0.7275	0.9972	0.3716	0.4918	0.9994	COG3894	[R] General function prediction only	PGA1_c
PGA1_c15210	PGA1_RS07555	PGA1_c15210	putative CoA-transferase	-0.27	-0.27	-0.42	0.15	0.14	0	0.676	0.7622	0.9754	0.8769	0.8706	0.9994	COG1804	[C] Energy production and conversion	PGA1_c
PGA1_c15220	PGA1_RS07560	PGA1_c15220	guaB: inosine-5-monophosphate dehydrogenase (EC 1.1.1.205)	-0.19	-0.29	0.01	-0.2	-0.3	0.1	0.4615	0.384	0.9972	0.5706	0.2769	0.9994	COG0516	[F] Nucleotide transport and metabolism	PGA1_c
PGA1_c15230	PGA1_RS07565	PGA1_c15230	conserved hypothetical protein, related to rRNA methyltransferase	-0.44	-0.44	-0.32	-0.12	-0.13	0	0.2515	0.3712	0.9421	0.8338	0.8085	0.9994	COG0144	[J] Translation, ribosomal structure and biogenesis	PGA1_c
PGA1_c15240	PGA1_RS07570	PGA1_c15240	two-component system histidine kinase / response regulator	0.05	0.27	-0.46	0.5	0.73	-0.23	0.9202	0.6153	0.8526	0.3269	0.0899	0.9994	COG4191	[T] Signal transduction mechanisms	PGA1_c
PGA1_c15250	PGA1_RS07575	PGA1_c15250	conserved hypothetical protein	-0.44	-0.44	0.1	-0.54	-0.54	0	0.2305	0.3543	0.9972	0.2533	0.181	0.9994	NA	NA	PGA1_c
PGA1_c15260	PGA1_RS07580	PGA1_c15260	recA: protein recA (recombinase A)	0.05	0.12	0.11	-0.06	0	-0.07	0.8862	0.7827	0.9972	0.8853	0.9912	0.9994	COG0468	[L] Replication, recombination and repair	PGA1_c
PGA1_c15270	PGA1_RS07585	PGA1_c15270	alaS: alanyl-tRNA synthetase (EC 6.1.1.7)	-0.13	-0.41	-0.31	0.17	-0.11	0.28	0.8076	0.5334	0.9814	0.8071	0.8792	0.9994	COG0013	[J] Translation, ribosomal structure and biogenesis	PGA1_c
PGA1_c15280	PGA1_RS07590	PGA1_c15280	conserved hypothetical protein	-0.4	-0.18	-0.11	-0.28	-0.06	-0.22	0.1106	0.5987	0.9953	0.3784	0.8553	0.9994	COG5470	[S] Function unknown	PGA1_c
PGA1_c15290	PGA1_RS07595	PGA1_c15290	conserved hypothetical protein	-0.08	-0.09	0.02	-0.1	-0.11	0.01	0.8403	0.8702	0.9972	0.8475	0.8175	0.9994	COG0346	[E] Amino acid transport and metabolism	PGA1_c
PGA1_c15300	PGA1_RS07600	PGA1_c15300	typA: GTP-binding protein typA	-0.43	-0.73	-0.08	-0.35	-0.65	0.3	0.2437	0.1232	0.9972	0.4874	0.1083	0.9994	COG1217	[T] Signal transduction mechanisms	PGA1_c
PGA1_c15310	PGA1_RS07605	PGA1_c15310	emrE: multidrug transporter	-0.39	-0.3	-0.05	-0.34	-0.26	-0.09	0.6242	0.7903	0.9972	0.7576	0.8042	0.9994	COG2076	[P] Inorganic ion transport and metabolism	PGA1_c
PGA1_c15320	PGA1_RS07610	PGA1_c15320	conserved hypothetical protein	-0.08	0.36	0.63	-0.71	-0.27	-0.44	0.8872	0.5903	0.7706	0.2495	0.6521	0.9994	COG1896	[R] General function prediction only	PGA1_c
PGA1_c15330	PGA1_RS07615	PGA1_c15330	conserved hypothetical protein	0.23	0.57	0.87	-0.64	-0.3	-0.34	0.6069	0.3094	0.5836	0.253	0.555	0.9994	NA	NA	PGA1_c
PGA1_c15340	PGA1_RS07620	PGA1_c15340	conserved hypothetical protein	0.14	0.06	0.28	-0.14	-0.22	0.08	0.8738	0.9627	0.9972	0.9056	0.8333	0.9994	COG2945	[R] General function prediction only	PGA1_c
PGA1_c15350	PGA1_RS07625	PGA1_c15350	HTH-type transcriptional regulator Rrf2	0.1	-0.35	-0.83	0.93	0.48	0.45	0.8758	0.66	0.7255	0.1948	0.4496	0.9994	COG1959	[K] Transcription	PGA1_c
PGA1_c15360	PGA1_RS07630	PGA1_c15360	putative cysteine desulfurase	-0.18	-0.64	-0.46	0.28	-0.17	0.45	0.7177	0.2936	0.908	0.6795	0.7843	0.9994	COG1104	[E] Amino acid transport and metabolism	PGA1_c
PGA1_c15370	PGA1_RS07635	PGA1_c15370	sufB: protein sufB	-0.79	-1.14	0.04	-0.82	-1.18	0.35	0.0303	0.0147	0.9972	0.059	0.0054	0.9994	COG0719	[O] Posttranslational modification, protein turnover, chaperones	PGA1_c
PGA1_c15380	PGA1_RS07645	PGA1_c15380	conserved hypothetical protein	-1.11	-1.26	0.07	-1.18	-1.33	0.16	0.0024	0.0031	0.9972	0.0051	0.001	0.9994	COG0393	[S] Function unknown	PGA1_c
PGA1_c15390	PGA1_RS07650	PGA1_c15390	sufC: FeS assembly ATPase	-0.9	-1.16	0.2	-1.09	-1.35	0.26	0.0069	0.0046	0.9697	0.0071	0.0009	0.9994	COG0396	[O] Posttranslational modification, protein turnover, chaperones	PGA1_c
PGA1_c15400	PGA1_RS07655	PGA1_c15400	sufD: protein sufD	-0.92	-1.12	0.18	-1.1	-1.3	0.19	0.0226	0.0236	0.9953	0.0258	0.0051	0.9994	COG0719	[O] Posttranslational modification, protein turnover, chaperones	PGA1_c
PGA1_c15410	PGA1_RS07660	PGA1_c15410	conserved hypothetical protein	-1.04	-1.21	0.07	-1.11	-1.28	0.17	0.0089	0.0104	0.9972	0.0167	0.0034	0.9994	NA	NA	PGA1_c
PGA1_c15420	PGA1_RS07665	PGA1_c15420	conserved hypothetical protein	-1.2	-1.07	0.44	-1.64	-1.52	-0.13	0.0031	0.0143	0.7255	0.0017	0.001	0.9994	NA	NA	PGA1_c
PGA1_c15430	PGA1_RS07670	PGA1_c15430	sufS: cysteine desulfurase (selenocystein lyase) (EC 2.8.1.7, EC 4.4.1.16 )	-0.7	-0.57	0.21	-0.91	-0.78	-0.13	0.0222	0.0971	0.9503	0.0168	0.0152	0.9994	COG0520	[E] Amino acid transport and metabolism	PGA1_c
PGA1_c15440	PGA1_RS07675	PGA1_c15440	conserved hypothetical protein	2.72	3.02	0.13	2.59	2.89	-0.3	0.0022	0.0032	0.9972	0.008	0.0017	0.9994	COG3914	[O] Posttranslational modification, protein turnover, chaperones	PGA1_c
PGA1_c15460	PGA1_RS07685	PGA1_c15460	conserved hypothetical protein	-0.68	-0.56	-0.11	-0.57	-0.45	-0.12	0.0305	0.1221	0.9972	0.1177	0.1426	0.9994	NA	NA	PGA1_c
PGA1_c15470	PGA1_RS07690	PGA1_c15470	rplU: 50S ribosomal protein L21	0.4	0.41	0.11	0.29	0.3	-0.01	0.152	0.2374	0.9972	0.438	0.3235	0.9994	COG0261	[J] Translation, ribosomal structure and biogenesis	PGA1_c
PGA1_c15480	PGA1_RS07695	PGA1_c15480	rpmA: 50S ribosomal protein L27	0.42	0.58	0.19	0.23	0.39	-0.16	0.1293	0.0958	0.9697	0.5415	0.1833	0.9994	COG0211	[J] Translation, ribosomal structure and biogenesis	PGA1_c
PGA1_c15490	PGA1_RS07700	PGA1_c15490	putative N-acetyltransferase	1.16	0.38	-0.61	1.77	0.99	0.77	0.0792	0.6642	0.9112	0.0404	0.1503	0.9994	COG1670	[J] Translation, ribosomal structure and biogenesis	PGA1_c
PGA1_c15500	PGA1_RS07705	PGA1_c15500	GTP-binding protein	0.1	0.04	0.02	0.08	0.02	0.06	0.8299	0.9576	0.9972	0.8988	0.9732	0.9994	COG0536	[R] General function prediction only	PGA1_c
PGA1_c15510	PGA1_RS07710	PGA1_c15510	proB: glutamate 5-kinase (EC 2.7.2.11)	-0.41	-0.14	-0.19	-0.22	0.05	-0.28	0.3693	0.8474	0.9972	0.7372	0.9397	0.9994	COG0263	[E] Amino acid transport and metabolism	PGA1_c
PGA1_c15520	PGA1_RS07715	PGA1_c15520	proA: gamma-glutamyl phosphate reductase(EC 1.2.1.41)	0.26	0.25	0.04	0.22	0.21	0	0.3074	0.4499	0.9972	0.5425	0.469	0.9994	COG0014	[E] Amino acid transport and metabolism	PGA1_c
PGA1_c15530	PGA1_RS07720	PGA1_c15530	conserved hypothetical protein (DUF2328)	0.87	1.19	0.26	0.61	0.92	-0.31	0.0091	0.0047	0.9112	0.0895	0.0076	0.9994	COG5385	[S] Function unknown	PGA1_c
PGA1_c15540	PGA1_RS07725	PGA1_c15540	conserved hypothetical protein	-0.48	-0.45	-0.26	-0.23	-0.19	-0.03	0.285	0.4555	0.9905	0.7259	0.7496	0.9994	NA	NA	PGA1_c
PGA1_c15550	PGA1_RS07730	PGA1_c15550	conserved hypothetical protein	0.02	0.12	0.44	-0.43	-0.32	-0.11	0.9871	0.9198	0.9814	0.6753	0.7306	0.9994	COG3176	[R] General function prediction only	PGA1_c
PGA1_c15560	PGA1_RS07735	PGA1_c15560	conserved hypothetical protein, associated with phospholipid / glycerol acyltransferase	-0.17	0.19	0.03	-0.2	0.16	-0.37	0.6945	0.7499	0.9972	0.7295	0.7678	0.9994	COG0204	[I] Lipid transport and metabolism	PGA1_c
PGA1_c15570	PGA1_RS07740	PGA1_c15570	rpsB: 30S ribosomal protein S2	-0.3	-0.39	0.18	-0.49	-0.58	0.09	0.2671	0.2607	0.9754	0.1687	0.0597	0.9994	COG0052	[J] Translation, ribosomal structure and biogenesis	PGA1_c
PGA1_c15580	PGA1_RS07745	PGA1_c15580	tsf: elongation factor Ts	-0.36	-0.28	-0.03	-0.33	-0.25	-0.08	0.5068	0.7182	0.9972	0.6704	0.723	0.9994	COG0264	[J] Translation, ribosomal structure and biogenesis	PGA1_c
PGA1_c15590	PGA1_RS07750	PGA1_c15590	putative transcriptional activator protein	-0.95	-0.99	-0.69	-0.26	-0.3	0.04	0.0229	0.0444	0.6145	0.6247	0.4749	0.9994	COG2771	[K] Transcription	PGA1_c
PGA1_c15600	PGA1_RS07755	PGA1_c15600	aroQ: 3-dehydroquinate dehydratase (EC 4.2.1.10)	-0.47	-0.65	-0.43	-0.04	-0.21	0.17	0.1463	0.1168	0.7489	0.9431	0.5794	0.9994	COG0757	[E] Amino acid transport and metabolism	PGA1_c
PGA1_c15610	PGA1_RS07760	PGA1_c15610	alcohol dehydrogenase, zinc binding	0.03	0.34	0.14	-0.11	0.2	-0.31	0.9771	0.7499	0.9972	0.9193	0.847	0.9994	COG0604	[R] General function prediction only	PGA1_c
PGA1_c15620	PGA1_RS07765	PGA1_c15620	conserved hypothetical protein	-0.09	0.06	0.27	-0.36	-0.21	-0.15	0.9123	0.9576	0.9972	0.7028	0.8126	0.9994	COG2070	[R] General function prediction only	PGA1_c
PGA1_c15630	PGA1_RS07770	PGA1_c15630	putative aminoglycoside phosphotransferase	-0.47	-0.3	-0.14	-0.33	-0.16	-0.16	0.2846	0.6205	0.9972	0.5981	0.779	0.9994	COG3173	[R] General function prediction only	PGA1_c
PGA1_c15640	PGA1_RS07775	PGA1_c15640	transcriptional regulator, iclR family	-0.86	-0.63	-0.06	-0.8	-0.57	-0.24	0.0195	0.1259	0.9972	0.0595	0.1063	0.9994	COG1414	[K] Transcription	PGA1_c
PGA1_c15660	PGA1_RS07780	PGA1_c15660	enoyl-CoA hydratase/isomerase family protein	-0.12	0.07	-0.08	-0.04	0.15	-0.18	0.7468	0.9036	0.9972	0.9483	0.7382	0.9994	COG1024	[I] Lipid transport and metabolism	PGA1_c
PGA1_c15670	PGA1_RS07785	PGA1_c15670	putative beta-lactamase	-0.28	-0.26	-0.4	0.12	0.14	-0.03	0.5339	0.6848	0.9323	0.865	0.8156	0.9994	COG1680	[V] Defense mechanisms	PGA1_c
PGA1_c15680	PGA1_RS07790	PGA1_c15680	tesB: acyl-CoA thioesterase II (EC 3.1.2.-)	-0.4	-0.41	-0.2	-0.2	-0.2	0.01	0.6314	0.7312	0.9972	0.875	0.8592	0.9994	COG1946	[I] Lipid transport and metabolism	PGA1_c
PGA1_c15690	PGA1_RS07795	PGA1_c15690	short chain dehydrogenase / reductase	-1.03	-1.97	-0.8	-0.23	-1.17	0.94	0.1551	0.0423	0.8734	0.833	0.1359	0.9994	COG0300	[R] General function prediction only	PGA1_c
PGA1_c15700	#N/A	PGA1_c15700	hypothetical protein	0.1	0.1	0.04	0.06	0.05	0	0.7005	0.7895	0.9972	0.877	0.8777	0.9994	NA	NA	PGA1_c
PGA1_c15710	PGA1_RS07800	PGA1_c15710	acyl-CoA dehydrogenase (EC 1.3.99.-)	1.73	1.11	0.77	0.95	0.33	0.62	0.0226	0.186	0.8526	0.2659	0.698	0.9994	COG1960	[I] Lipid transport and metabolism	PGA1_c
PGA1_c15720	PGA1_RS07805	PGA1_c15720	putative glycine cleavage system transcriptional activator	-0.7	-0.75	0.02	-0.71	-0.76	0.05	0.3767	0.479	0.9972	0.5104	0.3895	0.9994	COG0583	[K] Transcription	PGA1_c
PGA1_c15730	PGA1_RS07810	PGA1_c15730	phoB: phosphate regulon transcriptional regulatory protein	2.51	1.02	-0.28	2.79	1.3	1.48	0.0294	0.4485	0.9972	0.0457	0.2478	0.9994	COG0745	[T] Signal transduction mechanisms	PGA1_c
PGA1_c15740	PGA1_RS07815	PGA1_c15740	phoU: phosphate transport system protein	2.57	1.18	-0.23	2.8	1.41	1.39	0.0259	0.3712	0.9972	0.0435	0.2055	0.9994	COG0704	[P] Inorganic ion transport and metabolism	PGA1_c
PGA1_c15750	PGA1_RS07820	PGA1_c15750	pstB: phosphate import ATP-binding protein (EC 3.6.3.27)	2.41	1.08	-0.15	2.56	1.23	1.33	0.0279	0.3959	0.9972	0.0524	0.2502	0.9994	COG1117	[P] Inorganic ion transport and metabolism	PGA1_c
PGA1_c15760	PGA1_RS07825	PGA1_c15760	putative phosphate transport system permease protein pstA	3.52	2.34	0.45	3.08	1.89	1.19	0.0346	0.2221	0.9972	0.1168	0.2516	0.9994	COG0581	[P] Inorganic ion transport and metabolism	PGA1_c
PGA1_c15770	PGA1_RS07830	PGA1_c15770	putative phosphate transport system permease protein pstC	3.88	1.75	-0.51	4.39	2.26	2.13	0.0251	0.3749	0.9972	0.0363	0.1752	0.9994	COG0573	[P] Inorganic ion transport and metabolism	PGA1_c
PGA1_c15790	PGA1_RS07835	PGA1_c15790	putative phosphate transporter, phosphate-binding protein	5.58	3.68	0.46	5.12	3.22	1.9	0.0038	0.0587	0.9972	0.0158	0.0517	0.9994	COG0226	[P] Inorganic ion transport and metabolism	PGA1_c
PGA1_c15800	PGA1_RS07840	PGA1_c15800	histidin kinase, similar to phosphate regulon sensor protein phoR	0.04	-0.28	-0.01	0.05	-0.27	0.32	0.9262	0.5494	0.9972	0.9259	0.4957	0.9994	COG5002	[T] Signal transduction mechanisms	PGA1_c
PGA1_c15810	PGA1_RS07845	PGA1_c15810	pyridoxal phosphate-dependent enzyme, cysteine / methionine metabolism	-0.19	-0.23	-0.21	0.02	-0.03	0.05	0.4759	0.5024	0.9503	0.9669	0.9463	0.9994	COG0626	[E] Amino acid transport and metabolism	PGA1_c
PGA1_c15820	PGA1_RS07850	PGA1_c15820	putative phenylacetic acid degradation protein	-0.26	-0.33	-0.17	-0.09	-0.16	0.07	0.3497	0.3538	0.9821	0.833	0.635	0.9994	COG0663	[R] General function prediction only	PGA1_c
PGA1_c15830	PGA1_RS07855	PGA1_c15830	gmk: guanylate kinase (EC 2.7.4.8)	-0.59	-0.75	-0.38	-0.21	-0.37	0.16	0.058	0.0533	0.7777	0.6104	0.2436	0.9994	COG0194	[F] Nucleotide transport and metabolism	PGA1_c
PGA1_c15840	PGA1_RS07860	PGA1_c15840	conserved hypothetical protein, yicC	-0.91	-0.8	-0.13	-0.78	-0.67	-0.11	0.0138	0.0533	0.9972	0.0595	0.0541	0.9994	COG1561	[S] Function unknown	PGA1_c
PGA1_c15850	PGA1_RS07865	PGA1_c15850	conserved hypothetical protein	0.8	0.78	0.14	0.65	0.64	0.02	0.056	0.121	0.9972	0.1922	0.1381	0.9994	COG5388	[S] Function unknown	PGA1_c
PGA1_c15860	PGA1_RS07870	PGA1_c15860	phospho-2-dehydro-3-deoxyheptonate aldolase 1 (EC 2.5.1.54)	-0.15	-0.01	0.2	-0.35	-0.21	-0.15	0.5899	0.99	0.9697	0.3329	0.5211	0.9994	COG3200	[E] Amino acid transport and metabolism	PGA1_c
PGA1_c15870	PGA1_RS07875	PGA1_c15870	transcriptional regulator, araC family	-0.29	-0.33	-0.11	-0.18	-0.22	0.05	0.3176	0.3711	0.9972	0.668	0.5018	0.9994	COG4977	[K] Transcription	PGA1_c
PGA1_c15880	PGA1_RS07880	PGA1_c15880	yliI: soluble aldose sugar dehydrogenase (EC 1.1.5.-)	-0.73	-1.12	-0.31	-0.42	-0.81	0.39	0.1603	0.0923	0.9821	0.5593	0.148	0.9994	COG2133	[G] Carbohydrate transport and metabolism	PGA1_c
PGA1_c15890	PGA1_RS07885	PGA1_c15890	extracellular ligand-binding receptor	-0.74	-0.73	0.04	-0.78	-0.77	-0.01	0.0759	0.1487	0.9972	0.1284	0.0776	0.9994	COG0683	[E] Amino acid transport and metabolism	PGA1_c
PGA1_c15910	PGA1_RS07890	PGA1_c15910	putative branched-chain amino acid transport ATP-binding protein	0.46	0.23	0.24	0.22	-0.01	0.23	0.4102	0.7822	0.9972	0.7803	0.9908	0.9994	COG0411	[E] Amino acid transport and metabolism	PGA1_c
PGA1_c15920	#N/A	PGA1_c15920	putative branched-chain amino acid transport ATP-binding protein	0.03	-0.01	-0.05	0.09	0.05	0.04	0.9548	0.9922	0.9972	0.8902	0.9403	0.9994	COG0410	[E] Amino acid transport and metabolism	PGA1_c
PGA1_c15930	#N/A	PGA1_c15930	hypothetical protein	-0.1	-0.13	-0.17	0.06	0.03	0.03	0.8076	0.8148	0.9972	0.917	0.9544	0.9994	NA	NA	PGA1_c
PGA1_c15940	PGA1_RS07905	PGA1_c15940	putative branched-chain amino acid transport system, permease protein	0.03	-0.15	-0.1	0.13	-0.05	0.18	0.9292	0.7302	0.9972	0.7641	0.8983	0.9994	COG0559	[E] Amino acid transport and metabolism	PGA1_c
PGA1_c15950	PGA1_RS07910	PGA1_c15950	putative branched-chain amino acid transport system, permease protein	-0.17	-0.2	0.01	-0.17	-0.21	0.03	0.6724	0.7116	0.9972	0.7498	0.6605	0.9994	COG4177	[E] Amino acid transport and metabolism	PGA1_c
PGA1_c15960	PGA1_RS07915	PGA1_c15960	conserved hypothetical protein (DUF853)	-0.43	-0.49	0.15	-0.58	-0.64	0.06	0.2046	0.2472	0.9972	0.1805	0.0823	0.9994	COG0433	[R] General function prediction only	PGA1_c
PGA1_c15970	PGA1_RS07920	PGA1_c15970	conserved hypothetical protein	-0.37	-0.2	0.21	-0.57	-0.41	-0.16	0.2302	0.6314	0.9754	0.1461	0.2201	0.9994	COG5342	[R] General function prediction only	PGA1_c
PGA1_c15980	PGA1_RS07925	PGA1_c15980	fabF 1: 3-oxoacyl-[acyl-carrier-protein] synthase1	-0.38	-0.45	0.17	-0.54	-0.61	0.07	0.3039	0.3457	0.9972	0.2533	0.1302	0.9994	COG0304	[Q] Secondary metabolites biosynthesis, transport and catabolism	PGA1_c
PGA1_c15990	PGA1_RS07930	PGA1_c15990	putative acyl carrier protein	-0.27	-0.54	-0.1	-0.17	-0.44	0.26	0.5115	0.3102	0.9972	0.7681	0.3363	0.9994	COG0236	[Q] Secondary metabolites biosynthesis, transport and catabolism	PGA1_c
PGA1_c16000	PGA1_RS07935	PGA1_c16000	lpxD: UDP-3-O-[3-hydroxymyristoyl] glucosamine N-acyltransferase (EC 2.3.1.-)	-0.06	0.06	0.4	-0.46	-0.33	-0.12	0.9062	0.9314	0.9162	0.4161	0.4929	0.9994	COG1044	[M] Cell wall/membrane/envelope biogenesis	PGA1_c
PGA1_c16010	PGA1_RS07940	PGA1_c16010	conserved hypothetical protein	0.94	1.06	0.3	0.64	0.76	-0.12	0.0535	0.077	0.9754	0.2766	0.1285	0.9994	COG2989	[S] Function unknown	PGA1_c
PGA1_c16020	#N/A	PGA1_c16020	conserved hypothetical protein	0.02	0.2	0.14	-0.12	0.06	-0.18	0.9748	0.8041	0.9972	0.8847	0.9458	0.9994	COG3108	[S] Function unknown	PGA1_c
PGA1_c16040	PGA1_RS07955	PGA1_c16040	conserved hypothetical protein, related to pterin binding enzyme	-0.46	-0.83	0.2	-0.67	-1.04	0.37	0.1946	0.0765	0.9905	0.1468	0.0162	0.9994	COG1410	[E] Amino acid transport and metabolism	PGA1_c
PGA1_c16050	PGA1_RS07960	PGA1_c16050	conserved hypothetical protein	0.03	-0.4	1.36	-1.33	-1.76	0.43	0.9692	0.5623	0.2716	0.0506	0.0066	0.9994	COG0685	[E] Amino acid transport and metabolism	PGA1_c
PGA1_c16060	PGA1_RS07965	PGA1_c16060	conserved hypothetical protein	-0.23	-0.7	0.4	-0.63	-1.09	0.46	0.6746	0.2971	0.9697	0.365	0.0608	0.9994	NA	NA	PGA1_c
PGA1_c16070	PGA1_RS07970	PGA1_c16070	conserved hypothetical protein, similar to guanosine-5-triphosphate,3-diphosphate pyrophosphatase	-0.18	-0.12	-0.02	-0.16	-0.1	-0.06	0.5861	0.8069	0.9972	0.7249	0.8198	0.9994	COG0248	[P] Inorganic ion transport and metabolism	PGA1_c
PGA1_c16080	PGA1_RS07975	PGA1_c16080	rrmJ: ribosomal RNA large subunit methyltransferase J (EC 2.1.1.-)	0.03	-0.07	0	0.03	-0.07	0.09	0.9366	0.8809	0.9998	0.9534	0.8695	0.9994	COG0293	[J] Translation, ribosomal structure and biogenesis	PGA1_c
PGA1_c16090	PGA1_RS07985	PGA1_c16090	conserved hypothetical protein, similar to tRNA-processing ribonuclease BN	-0.68	-0.44	-0.21	-0.47	-0.22	-0.25	0.1111	0.4194	0.9953	0.3977	0.6723	0.9994	COG1295	[S] Function unknown	PGA1_c
PGA1_c16100	PGA1_RS07990	PGA1_c16100	putative cardiolipin synthetase	-0.11	0.26	0.15	-0.25	0.11	-0.37	0.7853	0.6	0.9972	0.6247	0.8146	0.9994	COG1502	[I] Lipid transport and metabolism	PGA1_c
PGA1_c16110	PGA1_RS07995	PGA1_c16110	putative ion channel	-0.91	-1.06	-0.1	-0.82	-0.96	0.15	0.1366	0.1663	0.9972	0.2991	0.147	0.9994	NA	NA	PGA1_c
PGA1_c16120	PGA1_RS08000	PGA1_c16120	hypothetical protein	-0.59	-1.14	-0.33	-0.26	-0.81	0.55	0.217	0.0706	0.9697	0.7047	0.1237	0.9994	NA	NA	PGA1_c
PGA1_c16130	PGA1_RS08005	PGA1_c16130	putative lipoprotein-releasing system ATP-binding protein	-0.67	-0.75	-0.24	-0.43	-0.51	0.08	0.0661	0.0923	0.9697	0.3401	0.1716	0.9994	COG1136	[V] Defense mechanisms	PGA1_c
PGA1_c16140	PGA1_RS08010	PGA1_c16140	conserved hypothetical protein, associated with lipoprotein transport	-0.85	-0.88	-0.4	-0.44	-0.47	0.03	0.0533	0.0969	0.908	0.4161	0.2871	0.9994	COG0577	[V] Defense mechanisms	PGA1_c
PGA1_c16150	PGA1_RS08015	PGA1_c16150	conserved hypothetical protein (DUF2006)	-0.34	-0.38	-0.09	-0.25	-0.29	0.04	0.2422	0.3129	0.9972	0.5296	0.371	0.9994	COG5621	[R] General function prediction only	PGA1_c
PGA1_c16160	PGA1_RS08020	PGA1_c16160	uspF: universal stress protein F	0.09	0.01	-0.31	0.4	0.33	0.07	0.8417	0.9812	0.9395	0.4297	0.4422	0.9994	COG0589	[T] Signal transduction mechanisms	PGA1_c
PGA1_c16170	PGA1_RS08025	PGA1_c16170	TRAP transporter, 4TM/12TM fusion protein	0.2	0.33	0.04	0.16	0.3	-0.14	0.6724	0.5853	0.9972	0.8025	0.5673	0.9994	COG4666	[R] General function prediction only	PGA1_c
PGA1_c16180	PGA1_RS08030	PGA1_c16180	TRAP transporter solute receptor, TAXI family	0.16	0.2	-0.11	0.28	0.31	-0.04	0.6812	0.7127	0.9972	0.6034	0.4667	0.9994	COG2358	[R] General function prediction only	PGA1_c
PGA1_c16190	PGA1_RS08035	PGA1_c16190	hypothetical protein	0.08	0.04	-0.08	0.16	0.12	0.04	0.8504	0.9448	0.9972	0.764	0.8027	0.9994	NA	NA	PGA1_c
PGA1_c16200	PGA1_RS08040	PGA1_c16200	molybdopterin dehydrogenase, FAD-binding	-0.59	-0.79	-0.4	-0.19	-0.4	0.2	0.0711	0.0551	0.7818	0.6628	0.2477	0.9994	COG1319	[C] Energy production and conversion	PGA1_c
PGA1_c16210	PGA1_RS08045	PGA1_c16210	conserved hypothetical protein, associated with iron-sulfur cluster binding	-0.4	-0.78	-0.48	0.08	-0.3	0.38	0.2506	0.0898	0.7489	0.8864	0.4482	0.9994	COG2080	[C] Energy production and conversion	PGA1_c
PGA1_c16220	PGA1_RS08050	PGA1_c16220	conserved hypothetical protein, containig molybdopterin binding domain	-0.09	-0.42	-0.33	0.25	-0.09	0.33	0.8511	0.4182	0.9395	0.6656	0.8766	0.9994	COG1529	[C] Energy production and conversion	PGA1_c
PGA1_c16230	PGA1_RS08055	PGA1_c16230	conserved hypothetical protein	-0.65	-0.84	-0.4	-0.26	-0.45	0.19	0.1039	0.094	0.893	0.6467	0.2899	0.9994	NA	NA	PGA1_c
PGA1_c16240	PGA1_RS08060	PGA1_c16240	mtnA: methylthioribose-1-phosphate isomerase (EC 5.3.1.23)	-0.28	-0.41	-0.11	-0.17	-0.29	0.13	0.3336	0.2713	0.9972	0.6898	0.3626	0.9994	COG0182	[J] Translation, ribosomal structure and biogenesis	PGA1_c
PGA1_c16250	PGA1_RS08065	PGA1_c16250	putative L-fuculose phosphate aldolase	-0.9	-0.63	-0.18	-0.72	-0.45	-0.28	0.0147	0.1186	0.987	0.0805	0.1901	0.9994	COG0235	[G] Carbohydrate transport and metabolism	PGA1_c
PGA1_c16260	PGA1_RS08070	PGA1_c16260	putative membrane dipeptidase	0.87	1.36	0.99	-0.11	0.37	-0.49	0.2503	0.1607	0.7787	0.9217	0.7082	0.9994	COG2355	[E] Amino acid transport and metabolism	PGA1_c
PGA1_c16270	PGA1_RS08075	PGA1_c16270	putative periplasmic dipeptide transport protein	1.72	1.99	0.49	1.23	1.5	-0.27	0.0171	0.0214	0.9503	0.1257	0.0343	0.9994	COG0747	[E] Amino acid transport and metabolism	PGA1_c
PGA1_c16280	PGA1_RS08080	PGA1_c16280	putative dipeptide transport system permease protein	1.25	1.43	0.2	1.05	1.23	-0.18	0.0026	0.0034	0.9754	0.0171	0.0033	0.9994	COG0601	[P] Inorganic ion transport and metabolism	PGA1_c
PGA1_c16290	PGA1_RS08085	PGA1_c16290	dppC2: dipeptide transport system permease protein 2	1.49	1.87	0.56	0.94	1.32	-0.38	0.0053	0.004	0.7622	0.0883	0.011	0.9994	COG1173	[P] Inorganic ion transport and metabolism	PGA1_c
PGA1_c16300	PGA1_RS08090	PGA1_c16300	dppD2: dipeptide transport ATP-binding protein 2	1.41	1.74	0.32	1.09	1.42	-0.33	0.0032	0.0027	0.9323	0.0296	0.0035	0.9994	COG0444	[E] Amino acid transport and metabolism	PGA1_c
PGA1_c16310	PGA1_RS08095	PGA1_c16310	oligopeptide /dipeptide transport ATP-binding protein	1.11	1.43	0.4	0.71	1.02	-0.31	0.0052	0.0035	0.7787	0.0825	0.0086	0.9994	COG1124	[P] Inorganic ion transport and metabolism	PGA1_c
PGA1_c16320	PGA1_RS08100	PGA1_c16320	putative metal dependent phosphohydrolase	2.56	2.92	0.35	2.21	2.57	-0.37	0.0003	0.0003	0.9395	0.002	0.0003	0.9994	COG2206	[T] Signal transduction mechanisms	PGA1_c
PGA1_c16340	PGA1_RS08110	PGA1_c16340	conserved hypothetical protein	0.22	0.35	0.49	-0.28	-0.14	-0.13	0.7387	0.6848	0.9457	0.752	0.8689	0.9994	COG1238	[S] Function unknown	PGA1_c
PGA1_c16350	PGA1_RS08115	PGA1_c16350	conserved hypothetical protein	-0.17	-0.15	0.59	-0.77	-0.75	-0.02	0.5918	0.7461	0.6204	0.0676	0.0387	0.9994	COG1495	[O] Posttranslational modification, protein turnover, chaperones	PGA1_c
PGA1_c16360	PGA1_RS08120	PGA1_c16360	putative transriptional regulator, asnC family	0.9	0.9	-0.18	1.07	1.08	0	0.3201	0.4506	0.9972	0.3716	0.2758	0.9994	COG1522	[K] Transcription	PGA1_c
PGA1_c16370	#N/A	PGA1_c16370	arcA: arginase (EC 3.5.3.1)	2.31	2.85	0.34	1.98	2.52	-0.54	0.0098	0.0086	0.9972	0.0467	0.0072	0.9994	COG0010	[E] Amino acid transport and metabolism	PGA1_c
PGA1_c16380	PGA1_RS08130	PGA1_c16380	conserved hypothetical protein	1.91	2.58	0.03	1.88	2.55	-0.67	0.0103	0.0057	0.9972	0.0273	0.0026	0.9994	COG4874	[S] Function unknown	PGA1_c
PGA1_c16390	PGA1_RS08135	PGA1_c16390	arcB: ornithine cyclodeaminase (EC 4.3.1.12)	1.88	2.37	0.15	1.73	2.22	-0.49	0.0028	0.0021	0.9972	0.0117	0.0013	0.9994	COG2423	[E] Amino acid transport and metabolism	PGA1_c
PGA1_c16400	PGA1_RS08140	PGA1_c16400	HNH endonuclease	-1.11	-0.55	0.18	-1.28	-0.73	-0.55	0.0675	0.4649	0.9972	0.0882	0.2434	0.9994	COG1403	[V] Defense mechanisms	PGA1_c
PGA1_c16410	PGA1_RS08145	PGA1_c16410	rluE: ribosomal large subunit pseudouridine synthase E (EC 5.4.99.-)	-0.48	-0.56	-0.02	-0.47	-0.54	0.07	0.146	0.1783	0.9972	0.2712	0.1325	0.9994	COG1187	[J] Translation, ribosomal structure and biogenesis	PGA1_c
PGA1_c16420	PGA1_RS08150	PGA1_c16420	putative phospholipase / carboxylesterase	-0.46	-0.15	0.21	-0.67	-0.35	-0.31	0.1165	0.7221	0.9697	0.0785	0.2574	0.9994	COG0400	[R] General function prediction only	PGA1_c
PGA1_c16430	PGA1_RS08155	PGA1_c16430	conserved hypothetical protein, associated with DNA repair	-0.52	-0.44	0.12	-0.65	-0.57	-0.08	0.0726	0.2042	0.9972	0.0759	0.0639	0.9994	COG0122	[L] Replication, recombination and repair	PGA1_c
PGA1_c16440	PGA1_RS08160	PGA1_c16440	MFS transporter	-0.24	0	0.06	-0.3	-0.07	-0.23	0.6006	0.9959	0.9972	0.6372	0.9173	0.9994	COG2814	[G] Carbohydrate transport and metabolism	PGA1_c
PGA1_c16450	PGA1_RS08165	PGA1_c16450	conserved hypothetical protein	-0.38	-0.51	-0.8	0.43	0.29	0.14	0.3867	0.3618	0.6256	0.4702	0.5752	0.9994	COG1562	[I] Lipid transport and metabolism	PGA1_c
PGA1_c16460	PGA1_RS08170	PGA1_c16460	conserved hypothetical protein, related to 2-isopropylmalate synthase/homocitrate synthase	-0.45	0.24	-0.06	-0.39	0.3	-0.69	0.5575	0.8347	0.9972	0.7157	0.7646	0.9994	COG0119	[E] Amino acid transport and metabolism	PGA1_c
PGA1_c16470	PGA1_RS08175	PGA1_c16470	cysS: cysteinyl-tRNA synthetase (EC 6.1.1.16)	-0.56	-0.33	-1	0.44	0.67	-0.23	0.3281	0.6848	0.6399	0.5804	0.2854	0.9994	COG0215	[J] Translation, ribosomal structure and biogenesis	PGA1_c
PGA1_c16480	PGA1_RS08180	PGA1_c16480	putative outer membrane protein	-0.35	-1.48	0.59	-0.94	-2.07	1.13	0.5131	0.0401	0.8734	0.1689	0.0037	0.9994	COG3637	[M] Cell wall/membrane/envelope biogenesis	PGA1_c
PGA1_c16490	PGA1_RS08185	PGA1_c16490	conserved hypothetical protein	2.43	2.33	0.14	2.3	2.19	0.1	0	0	0.9905	0.0001	0	0.9994	COG3203	[M] Cell wall/membrane/envelope biogenesis	PGA1_c
PGA1_c16500	PGA1_RS08190	PGA1_c16500	mttB2: trimethylamine methyltransferase 2 (EC 2.1.1.-)	0.11	0.07	-0.01	0.12	0.08	0.04	0.7011	0.8655	0.9972	0.7539	0.8248	0.9994	COG5598	[H] Coenzyme transport and metabolism	PGA1_c
PGA1_c16510	PGA1_RS08195	PGA1_c16510	conserved hypothetical protein, related to glycosyl transferase	0.07	-0.41	-0.46	0.53	0.05	0.48	0.8947	0.5105	0.908	0.3908	0.9463	0.9994	COG0463	[M] Cell wall/membrane/envelope biogenesis	PGA1_c
PGA1_c16520	PGA1_RS08200	PGA1_c16520	putative branched-chain amino acid transporter, ATP-binding protein	1.56	0.94	-0.56	2.11	1.49	0.62	0.0782	0.3934	0.9754	0.0603	0.1066	0.9994	COG0410	[E] Amino acid transport and metabolism	PGA1_c
PGA1_c16530	PGA1_RS08205	PGA1_c16530	putative branched-chain amino acid transporter, ATP-binding protein	1.52	0.79	-0.51	2.02	1.3	0.73	0.0412	0.3656	0.9697	0.0315	0.0826	0.9994	COG0411	[E] Amino acid transport and metabolism	PGA1_c
PGA1_c16540	PGA1_RS08210	PGA1_c16540	putative branched-chain amino acid transport system, permease component	1.16	0.5	-0.4	1.56	0.9	0.67	0.0743	0.5562	0.9754	0.0592	0.1835	0.9994	COG4177	[E] Amino acid transport and metabolism	PGA1_c
PGA1_c16550	PGA1_RS08215	PGA1_c16550	putative branched-chain amino acid transport system, permease component	2	1.33	-0.42	2.42	1.75	0.67	0.1121	0.4059	0.9972	0.1279	0.1901	0.9994	COG0559	[E] Amino acid transport and metabolism	PGA1_c
PGA1_c16560	PGA1_RS08220	PGA1_c16560	conserved hypothetical protein, similar to Leu/Ile/Val-binding protein	1.3	1.17	0.43	0.87	0.74	0.13	0.2077	0.3797	0.9972	0.5433	0.5391	0.9994	COG0683	[E] Amino acid transport and metabolism	PGA1_c
PGA1_c16570	PGA1_RS08225	PGA1_c16570	conserved hypothetical protein	-2.66	-2.45	-0.68	-1.98	-1.78	-0.2	0.0004	0.0017	0.7255	0.0061	0.0041	0.9994	NA	NA	PGA1_c
PGA1_c16580	PGA1_RS08230	PGA1_c16580	putative regulator protein containing CheR and CheB-like domains	-2.06	-1.98	-0.36	-1.7	-1.63	-0.08	0.0006	0.0021	0.922	0.0052	0.0025	0.9994	COG1352	[N] Cell motility	PGA1_c
PGA1_c16590	PGA1_RS08235	PGA1_c16590	conserved hypothetical protein, related to transketolase	-0.21	-0.74	-0.67	0.46	-0.07	0.52	0.5343	0.094	0.5866	0.3002	0.8896	0.9994	COG2609	[C] Energy production and conversion	PGA1_c
PGA1_c16600	PGA1_RS08240	PGA1_c16600	mdeA: methionine gamma-lyase (EC 4.4.1.11)	-0.38	0.03	0.19	-0.57	-0.16	-0.41	0.4858	0.9732	0.9972	0.4372	0.8369	0.9994	COG0626	[E] Amino acid transport and metabolism	PGA1_c
PGA1_c16610	PGA1_RS08245	PGA1_c16610	putative transcriptional regulator, asnC family	-0.21	-0.17	0.38	-0.59	-0.55	-0.03	0.5747	0.7454	0.8805	0.2092	0.1653	0.9994	COG1522	[K] Transcription	PGA1_c
PGA1_c16620	PGA1_RS08250	PGA1_c16620	putative adenylate cyclase	-0.3	-0.35	-0.26	-0.04	-0.09	0.05	0.56	0.6194	0.9953	0.9594	0.8954	0.9994	COG5616	[S] Function unknown	PGA1_c
PGA1_c16630	PGA1_RS08255	PGA1_c16630	conserved hypothetical protein	-0.65	-0.75	-0.37	-0.29	-0.38	0.09	0.1817	0.2251	0.9697	0.6792	0.5003	0.9994	NA	NA	PGA1_c
PGA1_c16640	PGA1_RS08260	PGA1_c16640	conserved hypothetical protein	-0.69	-0.87	-0.43	-0.26	-0.43	0.18	0.3173	0.3314	0.9814	0.7995	0.604	0.9994	NA	NA	PGA1_c
PGA1_c16670	PGA1_RS08270	PGA1_c16670	putative N-acylglucosamine 2-epimerase	-0.27	-0.36	-0.23	-0.04	-0.12	0.08	0.2929	0.2853	0.9338	0.9189	0.7129	0.9994	COG2942	[G] Carbohydrate transport and metabolism	PGA1_c
PGA1_c16680	PGA1_RS08275	PGA1_c16680	sugar ABC transporter, ATP-binding protein	0.81	0.21	-0.01	0.82	0.22	0.6	0.0163	0.5995	0.9972	0.0366	0.5009	0.9994	COG3839	[G] Carbohydrate transport and metabolism	PGA1_c
PGA1_c16690	PGA1_RS08280	PGA1_c16690	binding protein-dependent transport system, inner membrane component	0.74	0.27	-0.02	0.77	0.29	0.47	0.1104	0.6754	0.9972	0.1845	0.5875	0.9994	COG0395	[G] Carbohydrate transport and metabolism	PGA1_c
PGA1_c16700	PGA1_RS08285	PGA1_c16700	binding protein-dependent transport system, inner membrane component	1.1	0.54	-0.16	1.27	0.7	0.56	0.217	0.6684	0.9972	0.2743	0.4957	0.9994	COG1175	[G] Carbohydrate transport and metabolism	PGA1_c
PGA1_c16710	PGA1_RS08290	PGA1_c16710	extracellular solute-binding protein	1.35	0.9	0.21	1.14	0.69	0.45	0.0186	0.1512	0.9972	0.0809	0.1995	0.9994	COG1653	[G] Carbohydrate transport and metabolism	PGA1_c
PGA1_c16720	PGA1_RS08295	PGA1_c16720	putative pyridoxal phosphate-dependent transferase	0.54	0.42	0.1	0.44	0.32	0.12	0.4482	0.6796	0.9972	0.6664	0.7327	0.9994	COG0626	[E] Amino acid transport and metabolism	PGA1_c
PGA1_c16730	PGA1_RS08300	PGA1_c16730	transcriptional regulator, gntR family	-0.06	-0.14	-0.01	-0.04	-0.13	0.09	0.9627	0.9273	0.9972	0.975	0.9203	0.9994	COG2186	[K] Transcription	PGA1_c
PGA1_c16740	PGA1_RS08305	PGA1_c16740	ammonium transporter, containing diguanylate cyclase domain and	0.18	0.03	-0.26	0.44	0.29	0.15	0.7571	0.9723	0.9967	0.5706	0.6853	0.9994	COG0004	[P] Inorganic ion transport and metabolism	PGA1_c
PGA1_c16750	#N/A	PGA1_c16750	putative MFS-type transporter	-1.23	-1.17	0.14	-1.37	-1.31	-0.06	0.0612	0.1391	0.9972	0.0919	0.0575	0.9994	COG0738	[G] Carbohydrate transport and metabolism	PGA1_c
PGA1_c16760	PGA1_RS08315	PGA1_c16760	nrdJ: vitamin B12-dependent ribonucleotide reductase (EC 1.17.4.1)	0.4	0.52	0.06	0.34	0.47	-0.13	0.1318	0.1132	0.9972	0.3159	0.0994	0.9994	COG0209	[F] Nucleotide transport and metabolism	PGA1_c
PGA1_c16780	PGA1_RS08325	PGA1_c16780	conserved hypothetical protein	-0.87	-0.37	0.29	-1.16	-0.66	-0.5	0.0157	0.3448	0.9112	0.0103	0.0529	0.9994	COG1430	[S] Function unknown	PGA1_c
PGA1_c16790	PGA1_RS08330	PGA1_c16790	putative cold shock protein	-0.19	-0.27	0.02	-0.21	-0.29	0.08	0.6097	0.5943	0.9972	0.6886	0.4926	0.9994	COG1278	[K] Transcription	PGA1_c
PGA1_c16800	PGA1_RS08335	PGA1_c16800	pdxH: pyridoxine/pyridoxamine 5-phosphate oxidase (EC 1.4.3.5)	-0.17	-0.47	0.09	-0.26	-0.56	0.3	0.6	0.2358	0.9972	0.5562	0.1048	0.9994	COG0259	[H] Coenzyme transport and metabolism	PGA1_c
PGA1_c16810	PGA1_RS08340	PGA1_c16810	fabI: enoyl-[acyl-carrier-protein] reductase [NADH] (EC 1.3.1.9)	-0.03	-0.03	0.47	-0.5	-0.49	-0.01	0.9267	0.9614	0.7255	0.2111	0.1502	0.9994	COG0623	[I] Lipid transport and metabolism	PGA1_c
PGA1_c16820	PGA1_RS08345	PGA1_c16820	putative threonine efflux protein	-0.15	-0.42	-0.36	0.22	-0.06	0.27	0.6551	0.2985	0.8526	0.6363	0.8983	0.9994	COG1280	[E] Amino acid transport and metabolism	PGA1_c
PGA1_c16830	PGA1_RS08350	PGA1_c16830	gpt: xanthine phosphoribosyltransferase (EC 2.4.2.22)	0.24	0.3	0.1	0.14	0.2	-0.06	0.4097	0.4243	0.9972	0.7292	0.5449	0.9994	COG0503	[F] Nucleotide transport and metabolism	PGA1_c
PGA1_c16840	PGA1_RS08360	PGA1_c16840	putative aspartate aminotransferase	-0.12	-0.1	0.66	-0.78	-0.76	-0.02	0.6868	0.8069	0.3932	0.0413	0.022	0.9994	COG0436	[E] Amino acid transport and metabolism	PGA1_c
PGA1_c16850	PGA1_RS08365	PGA1_c16850	putative peptidyl-prolyl cis-trans isomerase D	0.17	0.18	0.25	-0.08	-0.07	0	0.5653	0.6702	0.9338	0.8637	0.8592	0.9994	NA	NA	PGA1_c
PGA1_c16860	PGA1_RS08370	PGA1_c16860	trpE: anthranilate synthase component 1 (EC 4.1.3.27)	-0.31	-0.53	-0.52	0.21	-0.01	0.22	0.3184	0.1823	0.6621	0.6378	0.9906	0.9994	COG0147	[H] Coenzyme transport and metabolism	PGA1_c
PGA1_c16870	PGA1_RS08375	PGA1_c16870	conserved hypothetical protein	-0.62	-0.66	-0.18	-0.44	-0.48	0.04	0.0469	0.0801	0.9814	0.2355	0.1255	0.9994	COG2861	[S] Function unknown	PGA1_c
PGA1_c16880	PGA1_RS08380	PGA1_c16880	trpG: anthranilate synthase component II (EC 4.1.3.27)	-0.09	-0.12	-0.04	-0.06	-0.08	0.02	0.7482	0.7744	0.9972	0.8894	0.8337	0.9994	COG0512	[E] Amino acid transport and metabolism	PGA1_c
PGA1_c16890	PGA1_RS08385	PGA1_c16890	trpD: anthranilate phosphoribosyltransferase (EC 2.4.2.18)	-0.48	-0.43	-0.38	-0.1	-0.06	-0.05	0.077	0.1835	0.7255	0.7797	0.8758	0.9994	COG0547	[E] Amino acid transport and metabolism	PGA1_c
PGA1_c16900	PGA1_RS08390	PGA1_c16900	ung: uracil-DNA glycosylase (EC 3.2.2.-)	-0.91	-0.74	-0.44	-0.47	-0.3	-0.18	0.0074	0.0455	0.6786	0.1793	0.3221	0.9994	COG0692	[L] Replication, recombination and repair	PGA1_c
PGA1_c16910	PGA1_RS08395	PGA1_c16910	trpC: indole-3-glycerol phosphate synthase (EC 4.1.1.48)	0.19	0.23	0.39	-0.2	-0.16	-0.04	0.5428	0.598	0.8084	0.6595	0.6873	0.9994	COG0134	[E] Amino acid transport and metabolism	PGA1_c
PGA1_c16920	PGA1_RS08400	PGA1_c16920	moaC: molybdenum cofactor biosynthesis protein C	-0.21	-0.05	-0.18	-0.03	0.13	-0.16	0.6547	0.9524	0.9972	0.9692	0.8312	0.9994	COG0315	[H] Coenzyme transport and metabolism	PGA1_c
PGA1_c16930	PGA1_RS08405	PGA1_c16930	moeA: molybdopterin biosynthesis protein	-0.34	-0.24	-0.28	-0.06	0.05	-0.11	0.2153	0.5218	0.8887	0.8887	0.9053	0.9994	COG0303	[H] Coenzyme transport and metabolism	PGA1_c
PGA1_c16940	PGA1_RS08410	PGA1_c16940	lexA: lexA repressor (EC 3.4.21.88)	-1.01	-1.2	-0.76	-0.25	-0.43	0.18	0.0058	0.0061	0.2766	0.5298	0.1704	0.9994	COG1974	[T] Signal transduction mechanisms	PGA1_c
PGA1_c16950	PGA1_RS08420	PGA1_c16950	conserved hypothetical protein, related to comEC	1.81	1.91	0.32	1.48	1.58	-0.1	0.0017	0.0032	0.9503	0.0124	0.0037	0.9994	COG0658	[R] General function prediction only	PGA1_c
PGA1_c16960	PGA1_RS08425	PGA1_c16960	gltX: glutamyl-tRNA synthetase (EC 6.1.1.17)	-0.05	-0.33	0.33	-0.38	-0.66	0.28	0.908	0.4902	0.9247	0.4332	0.0952	0.9994	COG0008	[J] Translation, ribosomal structure and biogenesis	PGA1_c
PGA1_c16970	PGA1_RS08430	PGA1_c16970	gltA1: citrate synthase 1 (EC 2.3.3.1)	-0.2	-0.23	0.13	-0.32	-0.36	0.04	0.65	0.6987	0.9972	0.5789	0.4468	0.9994	COG0372	[C] Energy production and conversion	PGA1_c
PGA1_c16980	PGA1_RS08435	PGA1_c16980	conserved hypothetical protein	0.27	0.09	0.66	-0.39	-0.57	0.19	0.3095	0.8336	0.3716	0.2742	0.0589	0.9994	NA	NA	PGA1_c
PGA1_c16990	PGA1_RS08440	PGA1_c16990	fadB1: putative enoyl-CoA hydratase (EC 4.2.1.17)	-0.11	-0.22	-0.07	-0.04	-0.15	0.11	0.7602	0.6357	0.9972	0.9352	0.7216	0.9994	COG1024	[I] Lipid transport and metabolism	PGA1_c
PGA1_c17000	PGA1_RS08445	PGA1_c17000	ccl: cytochrome c-type biogenesis protein	0.07	0.1	-0.17	0.24	0.26	-0.02	0.8303	0.8386	0.9905	0.5682	0.4399	0.9994	COG3088	[O] Posttranslational modification, protein turnover, chaperones	PGA1_c
PGA1_c17010	PGA1_RS08450	PGA1_c17010	ccmF: cytochrome c-type biogenesis protein	-0.25	-0.02	0.06	-0.3	-0.08	-0.22	0.4292	0.9631	0.9972	0.4707	0.8503	0.9994	COG1138	[O] Posttranslational modification, protein turnover, chaperones	PGA1_c
PGA1_c17020	PGA1_RS08455	PGA1_c17020	conserved hypothetical protein	0.01	0.13	0.34	-0.34	-0.21	-0.12	0.9929	0.8576	0.9697	0.6122	0.7248	0.9994	NA	NA	PGA1_c
PGA1_c17030	PGA1_RS08460	PGA1_c17030	conserved hypothetical protein, containing peptidoglycan binding domain	-1.07	-1.6	-0.54	-0.53	-1.06	0.53	0.2234	0.1514	0.9821	0.673	0.2675	0.9994	COG3926	[R] General function prediction only	PGA1_c
PGA1_c17040	PGA1_RS08465	PGA1_c17040	ccmE: cytochrome c-type biogenesis protein	-0.51	-0.68	0.08	-0.59	-0.77	0.17	0.3033	0.2819	0.9972	0.3693	0.1594	0.9994	COG2332	[O] Posttranslational modification, protein turnover, chaperones	PGA1_c
PGA1_c17050	PGA1_RS08470	PGA1_c17050	argC: N-acetyl-gamma-glutamyl-phosphate reductase (EC 1.2.1.38)	0.01	-0.02	-0.36	0.36	0.34	0.03	0.9933	0.9887	0.9953	0.7206	0.7147	0.9994	COG0002	[E] Amino acid transport and metabolism	PGA1_c
PGA1_c17060	PGA1_RS08475	PGA1_c17060	putative glutamate racemase	1.01	0.69	0.7	0.31	-0.01	0.32	0.0252	0.1722	0.6399	0.5784	0.9823	0.9994	COG0796	[M] Cell wall/membrane/envelope biogenesis	PGA1_c
PGA1_c17070	PGA1_RS08480	PGA1_c17070	conserved hypothetical protein, associated with acetyltransferase	3.34	1.64	0.06	3.28	1.57	1.71	0.0206	0.3075	0.9972	0.0526	0.2516	0.9994	COG3176	[R] General function prediction only	PGA1_c
PGA1_c17080	PGA1_RS08485	PGA1_c17080	conserved hypothetical protein, related to pyruvate ferredoxin/flavodoxin oxidoreductase	-1.35	-1.35	0.3	-1.64	-1.64	0	0.0091	0.0223	0.9697	0.0094	0.0037	0.9994	COG4231	[C] Energy production and conversion	PGA1_c
PGA1_c17090	PGA1_RS08490	PGA1_c17090	HTH-type transcriptional regulator, LysR family	-0.64	-0.5	-0.06	-0.58	-0.44	-0.14	0.0644	0.2277	0.9972	0.1655	0.2188	0.9994	COG0583	[K] Transcription	PGA1_c
PGA1_c17100	PGA1_RS08495	PGA1_c17100	hypothetical protein	-0.17	-0.08	-0.09	-0.08	0.01	-0.09	0.5978	0.8677	0.9972	0.8747	0.9774	0.9994	NA	NA	PGA1_c
PGA1_c17110	PGA1_RS08500	PGA1_c17110	conserved hypothetical protein	0.83	1.69	0.13	0.7	1.56	-0.86	0.4582	0.2286	0.9972	0.6608	0.1992	0.9994	NA	NA	PGA1_c
PGA1_c17120	PGA1_RS08505	PGA1_c17120	purL: phosphoribosylformylglycinamidine synthase 2 (EC 6.3.5.3)	-0.17	-0.3	-0.14	-0.03	-0.15	0.12	0.8018	0.7446	0.9972	0.9778	0.8599	0.9994	COG0046	[F] Nucleotide transport and metabolism	PGA1_c
PGA1_c17130	#N/A	PGA1_c17130	hypothetical protein	-0.64	-0.82	-0.27	-0.37	-0.54	0.18	0.1881	0.1816	0.9905	0.589	0.3044	0.9994	NA	NA	PGA1_c
PGA1_c17140	PGA1_RS08515	PGA1_c17140	conserved hypothetical protein	-0.52	-0.45	-0.11	-0.41	-0.34	-0.07	0.2747	0.4777	0.9972	0.5415	0.5465	0.9994	NA	NA	PGA1_c
PGA1_c17160	PGA1_RS08520	PGA1_c17160	conserved hypothetical protein, similar to bolA	-0.27	-0.58	-0.15	-0.13	-0.44	0.31	0.4282	0.1817	0.9972	0.7995	0.2493	0.9994	COG0271	[T] Signal transduction mechanisms	PGA1_c
PGA1_c17170	PGA1_RS08525	PGA1_c17170	conserved hypothetical protein	-0.68	-0.86	-0.14	-0.54	-0.72	0.18	0.0972	0.094	0.9972	0.2984	0.0995	0.9994	NA	NA	PGA1_c
PGA1_c17180	PGA1_RS08530	PGA1_c17180	putative glutaredoxin	-0.13	-0.1	0.03	-0.16	-0.13	-0.03	0.8881	0.9397	0.9972	0.8918	0.9068	0.9994	COG0278	[O] Posttranslational modification, protein turnover, chaperones	PGA1_c
PGA1_c17190	PGA1_RS08535	PGA1_c17190	conserved hypothetical protein	-0.29	-0.04	0.18	-0.47	-0.22	-0.26	0.6468	0.9721	0.9972	0.5802	0.7901	0.9994	COG3752	[S] Function unknown	PGA1_c
PGA1_c17200	PGA1_RS08540	PGA1_c17200	conserved hypothetical protein, related to tetR transcriptional regulator	-0.09	0.07	0.1	-0.18	-0.03	-0.15	0.9344	0.9627	0.9972	0.8857	0.9755	0.9994	COG1309	[K] Transcription	PGA1_c
PGA1_c17210	PGA1_RS08545	PGA1_c17210	conserved hypothetical protein, similar to cell division protein ZapA	0.06	0.13	-0.13	0.19	0.25	-0.07	0.8639	0.7792	0.9972	0.6697	0.4679	0.9994	COG3027	[S] Function unknown	PGA1_c
PGA1_c17220	PGA1_RS08550	PGA1_c17220	conserved hypothetical protein	-0.13	-0.13	-0.04	-0.1	-0.1	0	0.6041	0.713	0.9972	0.7915	0.7743	0.9994	COG1196	[D] Cell cycle control, cell division, chromosome partitioning	PGA1_c
PGA1_c17230	PGA1_RS08555	PGA1_c17230	tktA: transketolase 1 (EC 2.2.1.1)	0.94	0.78	0.76	0.19	0.02	0.17	0.014	0.0677	0.3993	0.6825	0.9614	0.9994	COG0021	[G] Carbohydrate transport and metabolism	PGA1_c
PGA1_c17240	PGA1_RS08560	PGA1_c17240	conserved hypothetical protein (DUF808)	-0.35	-0.29	0.16	-0.51	-0.46	-0.06	0.2892	0.511	0.9953	0.2321	0.2076	0.9994	COG2354	[S] Function unknown	PGA1_c
PGA1_c17250	PGA1_RS08565	PGA1_c17250	gapB: glyceraldehyde-3-phosphate dehydrogenase 2 (EC 1.2.1.59)	-0.36	-0.49	-0.66	0.3	0.17	0.12	0.6905	0.6907	0.9682	0.8139	0.8859	0.9994	COG0057	[G] Carbohydrate transport and metabolism	PGA1_c
PGA1_c17260	PGA1_RS08570	PGA1_c17260	conserved hypothetical protein	-0.56	-0.87	-0.62	0.06	-0.25	0.31	0.1045	0.0526	0.6256	0.9069	0.5292	0.9994	NA	NA	PGA1_c
PGA1_c17270	PGA1_RS08575	PGA1_c17270	coaA: phosphopantetheine adenylyltransferase (EC 2.7.7.3)	0.2	0.02	-0.1	0.3	0.12	0.18	0.5845	0.9742	0.9972	0.5433	0.8016	0.9994	COG0669	[H] Coenzyme transport and metabolism	PGA1_c
PGA1_c17280	PGA1_RS08580	PGA1_c17280	conserved hypothetical protein, related to cystathionine beta-synthase	0.52	0.84	0.25	0.27	0.6	-0.32	0.08	0.03	0.9338	0.478	0.0585	0.9994	COG2905	[T] Signal transduction mechanisms	PGA1_c
PGA1_c17290	PGA1_RS08585	PGA1_c17290	transcriptional regulator, LysR family	1	0.91	0.38	0.62	0.53	0.09	0.0259	0.081	0.9162	0.2233	0.2201	0.9994	COG0583	[K] Transcription	PGA1_c
PGA1_c17300	PGA1_RS08590	PGA1_c17300	mmsA: methylmalonate-semialdehyde dehydrogenase [acylating] (EC 1.2.1.27)	-0.39	-0.92	-0.16	-0.23	-0.76	0.53	0.3747	0.1046	0.9972	0.7111	0.1121	0.9994	COG1012	[C] Energy production and conversion	PGA1_c
PGA1_c17310	PGA1_RS08595	PGA1_c17310	putative fatty acid desaturase	0.69	0.97	0.7	-0.02	0.27	-0.29	0.4782	0.4399	0.9697	0.9913	0.8392	0.9994	COG3239	[I] Lipid transport and metabolism	PGA1_c
PGA1_c17320	PGA1_RS08600	PGA1_c17320	conserved hypothetical protein	-0.84	-1.21	0.22	-1.07	-1.43	0.36	0.1024	0.0673	0.9972	0.1021	0.0176	0.9994	COG1376	[S] Function unknown	PGA1_c
PGA1_c17330	PGA1_RS08605	PGA1_c17330	conserved hypothetical protein	3.3	3.04	-0.33	3.63	3.37	0.26	0.0004	0.0018	0.9905	0.0007	0.0004	0.9994	COG3914	[O] Posttranslational modification, protein turnover, chaperones	PGA1_c
PGA1_c17340	PGA1_RS08610	PGA1_c17340	acdA1: acyl-CoA dehydrogenase (EC 1.3.99.-)	-0.9	-0.22	0.97	-1.87	-1.19	-0.68	0.3668	0.8927	0.908	0.1464	0.2759	0.9994	COG1960	[I] Lipid transport and metabolism	PGA1_c
PGA1_c17350	PGA1_RS08615	PGA1_c17350	putative 3-hydroxyisobutyryl-CoA hydrolase	-2.25	-1.43	-0.06	-2.19	-1.37	-0.82	0.0142	0.1467	0.9972	0.0382	0.1054	0.9994	COG1024	[I] Lipid transport and metabolism	PGA1_c
PGA1_c17360	PGA1_RS08620	PGA1_c17360	mmsB: 3-hydroxyisobutyrate dehydrogenase (EC 1.1.1.31)	-1.69	-0.81	0.33	-2.03	-1.14	-0.88	0.0106	0.2402	0.9821	0.0116	0.0594	0.9994	COG2084	[I] Lipid transport and metabolism	PGA1_c
PGA1_c17370	PGA1_RS08625	PGA1_c17370	uvrA: uvrABC system protein A	-0.41	-0.66	-0.09	-0.33	-0.58	0.25	0.3735	0.2607	0.9972	0.6247	0.2574	0.9994	COG0178	[L] Replication, recombination and repair	PGA1_c
PGA1_c17380	PGA1_RS08630	PGA1_c17380	MFS type transporter	-0.76	-0.84	0.08	-0.85	-0.92	0.08	0.129	0.176	0.9972	0.1805	0.0879	0.9994	COG2814	[G] Carbohydrate transport and metabolism	PGA1_c
PGA1_c17390	PGA1_RS08635	PGA1_c17390	lpd1: dihydrolipoyl dehydrogenase (EC 1.8.1.4)	1.3	1.19	-0.22	1.52	1.41	0.11	0.0021	0.0083	0.9697	0.0026	0.0014	0.9994	COG1249	[C] Energy production and conversion	PGA1_c
PGA1_c17400	PGA1_RS08640	PGA1_c17400	conserved hypothetical protein	3.6	3.73	0.32	3.28	3.41	-0.13	0	0	0.8526	0	0	0.9994	COG3803	[S] Function unknown	PGA1_c
PGA1_c17410	PGA1_RS08645	PGA1_c17410	MFS type transporter	0.32	-0.73	-0.37	0.7	-0.36	1.05	0.7081	0.5004	0.9972	0.5354	0.7364	0.9994	COG2814	[G] Carbohydrate transport and metabolism	PGA1_c
PGA1_c17420	PGA1_RS08650	PGA1_c17420	queA: S-adenosylmethionine:tRNA ribosyltransferase-isomerase (EC 5.-.-.-)	-0.32	-0.39	-0.29	-0.03	-0.1	0.08	0.4804	0.5103	0.9754	0.9718	0.8706	0.9994	COG0809	[J] Translation, ribosomal structure and biogenesis	PGA1_c
PGA1_c17430	PGA1_RS08655	PGA1_c17430	conserved hypothetical protein	-0.69	-0.63	-0.27	-0.42	-0.36	-0.06	0.1164	0.244	0.9814	0.469	0.4593	0.9994	COG2982	[M] Cell wall/membrane/envelope biogenesis	PGA1_c
PGA1_c17440	PGA1_RS08660	PGA1_c17440	putative peroxiredoxin bcp	-0.26	-0.1	0.12	-0.38	-0.22	-0.16	0.4403	0.8459	0.9972	0.3958	0.5793	0.9994	COG1225	[O] Posttranslational modification, protein turnover, chaperones	PGA1_c
PGA1_c17450	PGA1_RS08665	PGA1_c17450	conserved hypothetical protein	-0.48	-0.51	0.05	-0.53	-0.56	0.03	0.1238	0.1865	0.9972	0.1749	0.0952	0.9994	COG2833	[S] Function unknown	PGA1_c
PGA1_c17460	PGA1_RS08670	PGA1_c17460	conserved hypothetical protein, related to peptidase M23 family	0.31	0.21	0.16	0.15	0.05	0.09	0.5708	0.7868	0.9972	0.8578	0.9497	0.9994	COG0739	[M] Cell wall/membrane/envelope biogenesis	PGA1_c
PGA1_c17470	PGA1_RS08675	PGA1_c17470	conserved hypothetical protein	0.11	0.19	0.23	-0.11	-0.04	-0.08	0.8022	0.755	0.9946	0.859	0.9511	0.9994	COG1664	[M] Cell wall/membrane/envelope biogenesis	PGA1_c
PGA1_c17480	PGA1_RS08680	PGA1_c17480	conserved hypothetical protein	-1.82	-2.01	-0.07	-1.75	-1.94	0.19	0.003	0.0046	0.9972	0.0102	0.0024	0.9994	COG2931	[Q] Secondary metabolites biosynthesis, transport and catabolism	PGA1_c
PGA1_c17490	PGA1_RS08685	PGA1_c17490	conserved hypothetical protein	-0.01	-0.41	0.28	-0.28	-0.68	0.4	0.9948	0.6109	0.9953	0.7259	0.2711	0.9994	COG2931	[Q] Secondary metabolites biosynthesis, transport and catabolism	PGA1_c
PGA1_c17500	PGA1_RS08690	PGA1_c17500	conserved hypothetical protein	-1.37	-1.56	-0.04	-1.32	-1.52	0.2	0.0149	0.0196	0.9972	0.0412	0.0101	0.9994	NA	NA	PGA1_c
PGA1_c17510	PGA1_RS08695	PGA1_c17510	putative peptidyl-prolyl cis-trans isomerases (cyclophilin)	0.1	0.57	0.7	-0.6	-0.13	-0.47	0.7728	0.1767	0.5141	0.1641	0.7696	0.9994	COG0652	[O] Posttranslational modification, protein turnover, chaperones	PGA1_c
PGA1_c17520	PGA1_RS08700	PGA1_c17520	putative peptidyl-prolyl cis-trans isomerase A	0.1	0.31	0.56	-0.46	-0.25	-0.21	0.8598	0.6439	0.8526	0.4788	0.6873	0.9994	COG0652	[O] Posttranslational modification, protein turnover, chaperones	PGA1_c
PGA1_c17530	PGA1_RS08705	PGA1_c17530	pgk: phosphoglycerate kinase (EC 2.7.2.3)	0.91	0.8	0.57	0.34	0.23	0.11	0.0255	0.0906	0.6978	0.4873	0.6018	0.9994	COG0126	[G] Carbohydrate transport and metabolism	PGA1_c
PGA1_c17540	PGA1_RS08710	PGA1_c17540	conserved hypothetical protein, related to septum formation initiator	-0.42	-0.34	-0.15	-0.26	-0.19	-0.08	0.1915	0.4101	0.9953	0.5511	0.6259	0.9994	COG2919	[D] Cell cycle control, cell division, chromosome partitioning	PGA1_c
PGA1_c17550	PGA1_RS08715	PGA1_c17550	pdhA: pyruvate dehydrogenase E1 component subunit alpha (EC 1.2.4.1)	0.23	0.22	0.26	-0.03	-0.04	0.01	0.5311	0.6578	0.9697	0.9548	0.9442	0.9994	COG1071	[C] Energy production and conversion	PGA1_c
PGA1_c17560	PGA1_RS08720	PGA1_c17560	pdhB: pyruvate dehydrogenase E1 component subunit beta (EC 1.2.4.1)	0.01	-0.3	-0.33	0.34	0.04	0.31	0.9929	0.7393	0.9946	0.6941	0.9657	0.9994	COG0022	[C] Energy production and conversion	PGA1_c
PGA1_c17570	PGA1_RS08725	PGA1_c17570	pdhC: dihydrolipoyllysine-residue acetyltransferase component of pyruvate dehydrogenase complex (EC 2.3.1.12)	-0.01	-0.32	-0.31	0.3	-0.01	0.31	0.9912	0.6192	0.9754	0.6535	0.9792	0.9994	COG0508	[C] Energy production and conversion	PGA1_c
PGA1_c17580	PGA1_RS08730	PGA1_c17580	hypothetical protein	-1.29	-1.21	-0.51	-0.79	-0.71	-0.08	0.0019	0.0068	0.6493	0.0502	0.0379	0.9994	NA	NA	PGA1_c
PGA1_c17590	PGA1_RS08735	PGA1_c17590	hypothetical protein	-0.91	-0.77	-0.01	-0.89	-0.76	-0.13	0.0246	0.0926	0.9972	0.0594	0.0547	0.9994	NA	NA	PGA1_c
PGA1_c17600	#N/A	PGA1_c17600	conserved hypothetical protein, similar to serine acetyltransferase	-0.93	-1.02	-0.17	-0.77	-0.85	0.08	0.0158	0.0255	0.9953	0.0777	0.0268	0.9994	COG1045	[E] Amino acid transport and metabolism	PGA1_c
PGA1_c17610	PGA1_RS08745	PGA1_c17610	putative alanine racemase	-0.22	-0.12	-0.06	-0.16	-0.06	-0.1	0.5056	0.8083	0.9972	0.7321	0.904	0.9994	COG3457	[E] Amino acid transport and metabolism	PGA1_c
PGA1_c17620	PGA1_RS08750	PGA1_c17620	conserved hypothetical protein	-0.22	0.07	0.18	-0.39	-0.1	-0.29	0.6755	0.9318	0.9972	0.5694	0.8801	0.9994	COG3367	[S] Function unknown	PGA1_c
PGA1_c17630	PGA1_RS08755	PGA1_c17630	conserved hypothetical protein	0.01	0.03	0.01	0	0.02	-0.02	0.9795	0.9429	0.9972	0.9976	0.9512	0.9994	NA	NA	PGA1_c
PGA1_c17640	PGA1_RS08760	PGA1_c17640	conserved hypothetical protein	-0.39	-0.08	0.06	-0.46	-0.14	-0.31	0.2565	0.8825	0.9972	0.318	0.7553	0.9994	NA	NA	PGA1_c
PGA1_c17650	PGA1_RS08765	PGA1_c17650	conserved hypothetical protein	-0.27	-0.17	0.08	-0.35	-0.24	-0.11	0.469	0.763	0.9972	0.4926	0.583	0.9994	NA	NA	PGA1_c
PGA1_c17660	PGA1_RS08770	PGA1_c17660	conserved hypothetical protein	-0.78	-0.6	-0.44	-0.34	-0.16	-0.18	0.2387	0.4989	0.9754	0.7208	0.8683	0.9994	NA	NA	PGA1_c
PGA1_c17670	PGA1_RS08775	PGA1_c17670	transcriptional regulator, crp family	-1.06	-0.83	-0.16	-0.89	-0.66	-0.23	0.0203	0.1043	0.9972	0.086	0.1244	0.9994	COG0664	[T] Signal transduction mechanisms	PGA1_c
PGA1_c17680	PGA1_RS08780	PGA1_c17680	conserved hypothetical protein	-0.29	-0.14	0.11	-0.4	-0.26	-0.14	0.3139	0.7303	0.9972	0.2794	0.4241	0.9994	NA	NA	PGA1_c
PGA1_c17690	PGA1_RS08785	PGA1_c17690	cysE: serine acetyltransferase (EC 2.3.1.30)	-1.15	-1.31	-0.08	-1.06	-1.23	0.16	0.0027	0.0034	0.9972	0.0109	0.002	0.9994	COG1045	[E] Amino acid transport and metabolism	PGA1_c
PGA1_c17700	PGA1_RS08790	PGA1_c17700	conserved hypothetical protein	-0.74	-0.42	-0.14	-0.6	-0.28	-0.32	0.4777	0.7852	0.9972	0.6825	0.847	0.9994	NA	NA	PGA1_c
PGA1_c17710	PGA1_RS08795	PGA1_c17710	putative gene transfer agent protein	-0.14	-0.03	0.09	-0.23	-0.12	-0.11	0.6677	0.9538	0.9972	0.6083	0.7777	0.9994	COG1802	[K] Transcription	PGA1_c
PGA1_c17720	PGA1_RS08800	PGA1_c17720	putative phage cell wall peptidase, NlpC/P60 family	-0.5	0.02	-0.05	-0.45	0.07	-0.52	0.1814	0.971	0.9972	0.3572	0.8896	0.9994	COG0791	[M] Cell wall/membrane/envelope biogenesis	PGA1_c
PGA1_c17730	PGA1_RS08805	PGA1_c17730	phage conserved hypothetical protein BR0599	-0.26	-0.21	-0.18	-0.09	-0.03	-0.05	0.7699	0.8721	0.9972	0.9502	0.9746	0.9994	COG5449	[S] Function unknown	PGA1_c
PGA1_c17740	PGA1_RS08810	PGA1_c17740	putative gene transfer agent protein	-0.13	0.07	0.34	-0.47	-0.27	-0.2	0.8106	0.9318	0.9697	0.478	0.6652	0.9994	COG5448	[S] Function unknown	PGA1_c
PGA1_c17750	PGA1_RS08815	PGA1_c17750	putative gene transfer agent tail tape measure protein	-0.76	-0.47	-0.19	-0.57	-0.29	-0.29	0.3039	0.6509	0.9972	0.5804	0.7745	0.9994	COG5281	[S] Function unknown	PGA1_c
PGA1_c17760	PGA1_RS08820	PGA1_c17760	phage conserved hypothetical protein, homologue of Rhodobacter capsulatus gene transfer agent (GTA)	-0.66	-0.18	0	-0.66	-0.18	-0.48	0.0934	0.7472	0.9972	0.1793	0.721	0.9994	NA	NA	PGA1_c
PGA1_c17770	PGA1_RS08825	PGA1_c17770	conserved hypothetical protein	-0.91	-0.68	-0.29	-0.62	-0.39	-0.23	0.2844	0.5603	0.9972	0.6083	0.7245	0.9994	NA	NA	PGA1_c
PGA1_c17780	PGA1_RS08830	PGA1_c17780	putative gene transfer agent major tail protein	-0.49	-0.41	-0.11	-0.38	-0.3	-0.08	0.0986	0.2578	0.9972	0.3094	0.3394	0.9994	COG5437	[S] Function unknown	PGA1_c
PGA1_c17790	PGA1_RS08835	PGA1_c17790	putative gene transfer agent protein	-0.82	-0.52	-0.2	-0.63	-0.32	-0.31	0.3916	0.7119	0.9972	0.6512	0.8081	0.9994	NA	NA	PGA1_c
PGA1_c17800	PGA1_RS08840	PGA1_c17800	putative gene transfer agent head-tail adaptor	-0.39	-0.19	0	-0.39	-0.19	-0.2	0.6274	0.8751	0.9998	0.7253	0.8623	0.9994	COG5614	[R] General function prediction only	PGA1_c
PGA1_c17810	PGA1_RS08845	PGA1_c17810	putative gene transfer agent protein	0.01	0.05	0.02	-0.01	0.03	-0.04	0.9795	0.8909	0.9972	0.9739	0.9311	0.9994	NA	NA	PGA1_c
PGA1_c17820	PGA1_RS08850	PGA1_c17820	gene transfer agent major capsid protein	0.03	0.02	-0.06	0.09	0.07	0.02	0.9103	0.971	0.9972	0.7995	0.8309	0.9994	COG4653	[R] General function prediction only	PGA1_c
PGA1_c17830	PGA1_RS08855	PGA1_c17830	putative gene transfer agent prohead protease	-0.19	-0.08	-0.08	-0.1	0	-0.11	0.5729	0.8733	0.9972	0.8308	0.994	0.9994	COG3740	[R] General function prediction only	PGA1_c
PGA1_c17840	PGA1_RS08860	PGA1_c17840	conserved hypothetical protein	-0.39	0.04	-0.06	-0.34	0.09	-0.43	0.35	0.9579	0.9972	0.5706	0.8765	0.9994	NA	NA	PGA1_c
PGA1_c17850	PGA1_RS08865	PGA1_c17850	putative gene transfer agent portal protein	-0.09	0.22	0.27	-0.36	-0.06	-0.31	0.8438	0.713	0.9754	0.5137	0.922	0.9994	COG4695	[S] Function unknown	PGA1_c
PGA1_c17860	PGA1_RS08870	PGA1_c17860	putative gene transfer agent large terminase	-0.05	-0.1	-0.03	-0.02	-0.07	0.05	0.8773	0.8074	0.9972	0.9701	0.8608	0.9994	COG5323	[S] Function unknown	PGA1_c
PGA1_c17870	PGA1_RS08875	PGA1_c17870	conserved hypothetical protein	-0.51	-0.1	0.07	-0.58	-0.18	-0.4	0.5432	0.9426	0.9972	0.6215	0.8792	0.9994	NA	NA	PGA1_c
PGA1_c17880	PGA1_RS08880	PGA1_c17880	putative aminodeoxychorismate lyase	-0.28	-0.27	-0.22	-0.06	-0.05	-0.01	0.4544	0.5995	0.9868	0.916	0.924	0.9994	COG1559	[R] General function prediction only	PGA1_c
PGA1_c17890	PGA1_RS08885	PGA1_c17890	fabF2: 3-oxoacyl-[acyl-carrier-protein] synthase 2 (EC 2.3.1.179)	-0.33	-0.22	0.16	-0.49	-0.38	-0.11	0.2779	0.5995	0.9953	0.2188	0.2581	0.9994	COG0304	[Q] Secondary metabolites biosynthesis, transport and catabolism	PGA1_c
PGA1_c17900	PGA1_RS08890	PGA1_c17900	hypothetical protein, related to bacterial type IV pilus assembly (PilZ) protein	0.42	0.33	-0.03	0.45	0.36	0.09	0.2671	0.5157	0.9972	0.3723	0.396	0.9994	NA	NA	PGA1_c
PGA1_c17910	PGA1_RS08895	PGA1_c17910	conserved hypothetical protein, similar to 1-(5-phosphoribosyl)-5-[(5-phosphoribosylamino)methylideneamino] imidazole-4-carboxamide isomerase	-0.01	-0.26	-0.01	-0.01	-0.26	0.25	0.9795	0.5943	0.9972	0.9918	0.5364	0.9994	COG0106	[E] Amino acid transport and metabolism	PGA1_c
PGA1_c17920	PGA1_RS08900	PGA1_c17920	acpP: acyl carrier protein	-0.17	0	0.42	-0.59	-0.42	-0.17	0.7105	0.9946	0.9029	0.2794	0.3729	0.9994	COG0236	[Q] Secondary metabolites biosynthesis, transport and catabolism	PGA1_c
PGA1_c17930	PGA1_RS08905	PGA1_c17930	fabG: 3-oxoacyl-[acyl-carrier-protein] reductase (EC 1.1.1.100)	-0.01	-0.01	0	-0.01	-0.01	0	0.9929	0.99	0.9998	0.9916	0.9863	0.9994	COG1028	[R] General function prediction only	PGA1_c
PGA1_c17940	PGA1_RS08910	PGA1_c17940	fabD: malonyl CoA-acyl carrier protein transacylase (EC 2.3.1.39)	0.19	0.21	0.37	-0.18	-0.16	-0.02	0.489	0.5788	0.7581	0.6524	0.6389	0.9994	COG0331	[I] Lipid transport and metabolism	PGA1_c
PGA1_c17950	PGA1_RS08915	PGA1_c17950	conserved hypothetical protein	-0.25	-0.08	0.11	-0.37	-0.2	-0.17	0.3568	0.842	0.9972	0.3071	0.5354	0.9994	COG3038	[S] Function unknown	PGA1_c
PGA1_c17970	PGA1_RS08925	PGA1_c17970	conserved hypothetical protein	-0.32	-0.04	0.08	-0.4	-0.13	-0.27	0.6064	0.9644	0.9972	0.645	0.8808	0.9994	COG2962	[R] General function prediction only	PGA1_c
PGA1_c17980	PGA1_RS08930	PGA1_c17980	csaA: protein csaA	-0.51	-0.28	0.01	-0.53	-0.29	-0.23	0.1128	0.5071	0.9972	0.1917	0.4061	0.9994	COG0073	[R] General function prediction only	PGA1_c
PGA1_c17990	PGA1_RS08935	PGA1_c17990	yeaU: putative tartrate dehydrogenase/decarboxylase (EC 1.1.1.93) (EC 4.1.1.73) [D-malate dehydrogenase (decarboxylating) (EC 1.1.1.83)]	-0.76	-0.52	-0.11	-0.65	-0.41	-0.24	0.1045	0.3725	0.9972	0.2676	0.4215	0.9994	COG0473	[C] Energy production and conversion	PGA1_c
PGA1_c18000	#N/A	PGA1_c18000	succinate-semialdehyde dehydrogenase gabD [fragment]	-0.21	-0.1	0.07	-0.28	-0.17	-0.1	0.5764	0.8544	0.9972	0.5842	0.7111	0.9994	NA	NA	PGA1_c
PGA1_c18010	#N/A	PGA1_c18010	transposase	-0.56	-0.97	-0.42	-0.13	-0.55	0.42	0.2844	0.1446	0.9491	0.8663	0.3363	0.9994	COG4584	[L] Replication, recombination and repair	PGA1_c
PGA1_c18030	PGA1_RS08955	PGA1_c18030	hypothetical protein	-0.91	-1.03	-0.26	-0.65	-0.77	0.12	0.0189	0.0257	0.9511	0.1347	0.0423	0.9994	COG1840	[P] Inorganic ion transport and metabolism	PGA1_c
PGA1_c18040	PGA1_RS08960	PGA1_c18040	conserved hypothetical protein	0.25	0.22	0.11	0.14	0.12	0.02	0.431	0.6088	0.9972	0.755	0.7777	0.9994	COG4221	[R] General function prediction only	PGA1_c
PGA1_c18050	PGA1_RS08965	PGA1_c18050	conserved hypothetical protein	-0.03	-0.1	0.06	-0.09	-0.16	0.08	0.9556	0.8589	0.9972	0.883	0.7469	0.9994	COG2353	[S] Function unknown	PGA1_c
PGA1_c18060	PGA1_RS08970	PGA1_c18060	conserved hypothetical protein	1.93	1.89	0.57	1.35	1.31	0.04	0.0137	0.0349	0.9338	0.1119	0.0711	0.9994	NA	NA	PGA1_c
PGA1_c18080	PGA1_RS08975	PGA1_c18080	hypothetical protein	-0.35	-0.18	-0.18	-0.17	0	-0.16	0.6596	0.8751	0.9972	0.8851	0.9945	0.9994	NA	NA	PGA1_c
PGA1_c18090	PGA1_RS08980	PGA1_c18090	rpsF: 30S ribosomal protein S6	-0.05	-0.17	-0.12	0.07	-0.06	0.13	0.8777	0.6372	0.9972	0.865	0.8801	0.9994	COG0360	[J] Translation, ribosomal structure and biogenesis	PGA1_c
PGA1_c18100	PGA1_RS08985	PGA1_c18100	rpsR: 30S ribosomal protein S18	-0.11	-0.18	-0.02	-0.09	-0.17	0.08	0.7245	0.6494	0.9972	0.833	0.638	0.9994	COG0238	[J] Translation, ribosomal structure and biogenesis	PGA1_c
PGA1_c18110	PGA1_RS08990	PGA1_c18110	rplI: 50S ribosomal protein L9	-0.29	-0.21	-0.11	-0.18	-0.11	-0.08	0.4227	0.675	0.9972	0.7235	0.832	0.9994	COG0359	[J] Translation, ribosomal structure and biogenesis	PGA1_c
PGA1_c18130	PGA1_RS09000	PGA1_c18130	conserved hypothetical protein, related to transglycosylase SLT	0.03	-0.3	0.41	-0.38	-0.71	0.32	0.9574	0.5403	0.8611	0.4259	0.0759	0.9994	COG0741	[M] Cell wall/membrane/envelope biogenesis	PGA1_c
PGA1_c18140	PGA1_RS09005	PGA1_c18140	cpdB: 2,3-cyclic-nucleotide 2-phosphodiesterase (EC 3.1.4.16)	0.05	-0.02	0.3	-0.24	-0.32	0.08	0.9484	0.9811	0.9971	0.7937	0.698	0.9994	COG0737	[F] Nucleotide transport and metabolism	PGA1_c
PGA1_c18150	PGA1_RS09010	PGA1_c18150	conserved hypothetical protein	3.73	2.93	1.22	2.51	1.71	0.8	0	0	0.0233	0.0001	0.0003	0.9468	COG2931	[Q] Secondary metabolites biosynthesis, transport and catabolism	PGA1_c
PGA1_c18160	PGA1_RS09015	PGA1_c18160	tig: trigger factor	0.46	0.35	0.51	-0.05	-0.16	0.11	0.19	0.4406	0.7255	0.9222	0.73	0.9994	COG0544	[O] Posttranslational modification, protein turnover, chaperones	PGA1_c
PGA1_c18170	PGA1_RS09020	PGA1_c18170	conserved hypothetical protein	-2.33	-2.35	0.04	-2.37	-2.4	0.03	0.0007	0.0019	0.9972	0.002	0.0007	0.9994	COG3203	[M] Cell wall/membrane/envelope biogenesis	PGA1_c
PGA1_c18180	PGA1_RS09025	PGA1_c18180	putative methyl-accepting chemotaxis protein	2.03	2.49	0.09	1.94	2.4	-0.46	0.0108	0.0098	0.9972	0.0326	0.0051	0.9994	COG0840	[T] Signal transduction mechanisms	PGA1_c
PGA1_c18195	PGA1_RS09030	PGA1_c18195	conserved hypothetical protein	-0.16	-0.11	0.18	-0.35	-0.29	-0.06	0.8322	0.9273	0.9972	0.7206	0.7475	0.9994	NA	NA	PGA1_c
PGA1_c18200	#N/A	PGA1_c18200	hypothetical protein	-1.12	-1.08	0.09	-1.21	-1.17	-0.04	0.0549	0.1231	0.9972	0.0909	0.0547	0.9994	NA	NA	PGA1_c
PGA1_c18210	PGA1_RS09040	PGA1_c18210	phage late control gene D protein (GPD)	-0.36	0.21	0.25	-0.62	-0.04	-0.58	0.5264	0.8026	0.9972	0.4161	0.9579	0.9994	COG3500	[R] General function prediction only	PGA1_c
PGA1_c18220	PGA1_RS09045	PGA1_c18220	phage tail protein X	-0.57	-0.37	-0.03	-0.54	-0.34	-0.2	0.2563	0.5969	0.9972	0.4259	0.571	0.9994	COG5004	[R] General function prediction only	PGA1_c
PGA1_c18230	PGA1_RS09050	PGA1_c18230	phage-related tail protein (gpU)	0.15	0.19	0.09	0.06	0.1	-0.03	0.5849	0.6252	0.9972	0.877	0.7883	0.9994	COG3499	[R] General function prediction only	PGA1_c
PGA1_c18240	PGA1_RS09055	PGA1_c18240	putative phage tail tape measure protein	-0.27	-0.06	0.08	-0.35	-0.14	-0.21	0.5117	0.9298	0.9972	0.5417	0.8001	0.9994	COG5283	[S] Function unknown	PGA1_c
PGA1_c18250	PGA1_RS09060	PGA1_c18250	conserved hypothetical protein	-1.08	-0.7	-0.05	-1.03	-0.66	-0.37	0.0815	0.3546	0.9972	0.1783	0.3113	0.9994	NA	NA	PGA1_c
PGA1_c18260	PGA1_RS09065	PGA1_c18260	phage major tail tube protein	-0.47	-0.28	0.22	-0.69	-0.5	-0.19	0.1907	0.5689	0.9814	0.1363	0.1997	0.9994	COG3498	[R] General function prediction only	PGA1_c
PGA1_c18270	PGA1_RS09070	PGA1_c18270	major tail sheath protein	-0.48	-0.44	-0.19	-0.29	-0.25	-0.04	0.2801	0.4538	0.9972	0.6494	0.6473	0.9994	COG3497	[R] General function prediction only	PGA1_c
PGA1_c18280	PGA1_RS09075	PGA1_c18280	hypothetical protein	-0.84	-0.58	0.46	-1.29	-1.03	-0.26	0.0204	0.1482	0.7255	0.0071	0.0086	0.9994	NA	NA	PGA1_c
PGA1_c18290	PGA1_RS09080	PGA1_c18290	hypothetical protein	-1.28	-1.34	0.15	-1.43	-1.48	0.06	0.0024	0.0048	0.9953	0.004	0.0012	0.9994	NA	NA	PGA1_c
PGA1_c18300	PGA1_RS09085	PGA1_c18300	hypothetical protein	-0.5	-0.3	0.17	-0.67	-0.47	-0.2	0.1104	0.4557	0.9905	0.0936	0.1581	0.9994	NA	NA	PGA1_c
PGA1_c18310	PGA1_RS09090	PGA1_c18310	conserved hypothetical protein	-0.25	-0.19	-0.02	-0.23	-0.17	-0.06	0.3949	0.6369	0.9972	0.5761	0.6259	0.9994	NA	NA	PGA1_c
PGA1_c18320	PGA1_RS09095	PGA1_c18320	phage tail protein I	-0.23	-0.32	-0.48	0.25	0.17	0.08	0.6746	0.6686	0.922	0.7361	0.8156	0.9994	COG4385	[R] General function prediction only	PGA1_c
PGA1_c18330	PGA1_RS09100	PGA1_c18330	baseplate assembly protein J	-0.44	-0.47	-0.06	-0.38	-0.41	0.03	0.2052	0.2837	0.9972	0.4132	0.2736	0.9994	COG3948	[R] General function prediction only	PGA1_c
PGA1_c18340	PGA1_RS09105	PGA1_c18340	putative baseplate assembly protein W	-0.74	-0.64	0.03	-0.76	-0.67	-0.09	0.0744	0.1936	0.9972	0.1336	0.1195	0.9994	COG3628	[R] General function prediction only	PGA1_c
PGA1_c18350	PGA1_RS19860	PGA1_c18350	putative baseplate assembly protein V	-0.55	-0.4	0.11	-0.66	-0.51	-0.15	0.2967	0.5903	0.9972	0.3469	0.395	0.9994	COG4540	[R] General function prediction only	PGA1_c
PGA1_c18360	PGA1_RS09120	PGA1_c18360	conserved hypothetical protein	-0.38	0.1	0.27	-0.66	-0.17	-0.48	0.3176	0.8677	0.9697	0.1846	0.7306	0.9994	NA	NA	PGA1_c
PGA1_c18370	PGA1_RS09125	PGA1_c18370	conserved hypothetical protein	-0.12	-0.09	0.08	-0.21	-0.18	-0.03	0.717	0.8514	0.9972	0.6523	0.6601	0.9994	NA	NA	PGA1_c
PGA1_c18380	PGA1_RS09130	PGA1_c18380	conserved hypothetical protein	-0.51	-0.05	0.45	-0.96	-0.49	-0.47	0.2079	0.9459	0.8734	0.0758	0.2666	0.9994	NA	NA	PGA1_c
PGA1_c18390	PGA1_RS09135	PGA1_c18390	hypothetical protein	-1.25	-0.87	0.38	-1.63	-1.25	-0.38	0.0759	0.3096	0.9905	0.0675	0.0899	0.9994	NA	NA	PGA1_c
PGA1_c18400	PGA1_RS09140	PGA1_c18400	conserved hypothetical protein, similar to peptidase U35, phage prohead HK97	-0.34	-0.54	0.28	-0.62	-0.82	0.2	0.382	0.2742	0.9697	0.2111	0.0569	0.9994	NA	NA	PGA1_c
PGA1_c18410	PGA1_RS09145	PGA1_c18410	phage portal protein, lambda family	-0.29	-0.27	0	-0.29	-0.28	-0.02	0.4193	0.5853	0.9972	0.555	0.5035	0.9994	COG5511	[R] General function prediction only	PGA1_c
PGA1_c18420	PGA1_RS09150	PGA1_c18420	conserved hypothetical protein	-0.42	-0.2	0.07	-0.48	-0.26	-0.22	0.5471	0.851	0.9972	0.6188	0.7724	0.9994	NA	NA	PGA1_c
PGA1_c18430	PGA1_RS09155	PGA1_c18430	phage terminase large subunit (GpA)	-0.13	-0.12	-0.06	-0.08	-0.07	-0.01	0.706	0.8049	0.9972	0.877	0.8859	0.9994	COG5525	[R] General function prediction only	PGA1_c
PGA1_c18440	PGA1_RS09160	PGA1_c18440	putative terminase small subunit	-0.22	-0.12	0.13	-0.35	-0.25	-0.1	0.7225	0.9008	0.9972	0.6725	0.7449	0.9994	COG4220	[L] Replication, recombination and repair	PGA1_c
PGA1_c18450	PGA1_RS09165	PGA1_c18450	conserved hypothetical protein	-0.68	-0.26	-0.05	-0.63	-0.21	-0.42	0.4233	0.8452	0.9972	0.5983	0.8631	0.9994	NA	NA	PGA1_c
PGA1_c18460	PGA1_RS09170	PGA1_c18460	conserved hypothetical protein	0	0.05	0.02	-0.02	0.03	-0.05	0.9986	0.9008	0.9972	0.9617	0.9368	0.9994	NA	NA	PGA1_c
PGA1_c18470	PGA1_RS09175	PGA1_c18470	conserved hypothetical protein	0.03	0.1	0.08	-0.05	0.02	-0.07	0.9186	0.7794	0.9972	0.9011	0.9482	0.9994	NA	NA	PGA1_c
PGA1_c18480	PGA1_RS09180	PGA1_c18480	hypothetical protein	0.09	0.39	0.2	-0.11	0.2	-0.3	0.7769	0.3054	0.9754	0.8068	0.5869	0.9994	NA	NA	PGA1_c
PGA1_c18490	PGA1_RS09185	PGA1_c18490	hypothetical protein	-0.21	-0.34	-0.46	0.25	0.12	0.13	0.5536	0.4671	0.7777	0.6271	0.8029	0.9994	COG4637	[R] General function prediction only	PGA1_c
PGA1_c18500	PGA1_RS09190	PGA1_c18500	conserved hypothetical protein	-0.3	-0.25	-0.23	-0.07	-0.01	-0.05	0.4544	0.6615	0.9869	0.9104	0.9759	0.9994	NA	NA	PGA1_c
PGA1_c18510	PGA1_RS09195	PGA1_c18510	conserved hypothetical protein	-0.14	-0.08	-0.12	-0.02	0.04	-0.06	0.7124	0.8909	0.9972	0.9713	0.9429	0.9994	NA	NA	PGA1_c
PGA1_c18520	PGA1_RS09200	PGA1_c18520	conserved hypothetical protein (DUF2312)	-0.35	-0.26	-0.03	-0.32	-0.23	-0.09	0.1875	0.4645	0.9972	0.3545	0.4444	0.9994	COG3750	[S] Function unknown	PGA1_c
PGA1_c18530	PGA1_RS09205	PGA1_c18530	conserved hypothetical protein	-0.2	0.14	0.14	-0.34	0.01	-0.35	0.6564	0.834	0.9972	0.5802	0.9924	0.9994	NA	NA	PGA1_c
PGA1_c18540	PGA1_RS09210	PGA1_c18540	conserved hypothetical protein	-0.4	-0.43	-0.24	-0.16	-0.19	0.03	0.4294	0.5292	0.9953	0.8308	0.7772	0.9994	NA	NA	PGA1_c
PGA1_c18550	#N/A	PGA1_c18550	conserved hypothetical protein	-0.64	-0.3	-0.22	-0.42	-0.08	-0.34	0.1283	0.5987	0.9953	0.4436	0.8848	0.9994	NA	NA	PGA1_c
PGA1_c18560	#N/A	PGA1_c18560	hypothetical protein	-0.11	0.08	0.3	-0.41	-0.23	-0.19	0.822	0.9217	0.9754	0.4935	0.6903	0.9994	NA	NA	PGA1_c
PGA1_c18570	PGA1_RS09220	PGA1_c18570	conserved hypothetical protein	-0.01	0.26	0.09	-0.09	0.17	-0.27	0.9855	0.5258	0.9972	0.839	0.6414	0.9994	NA	NA	PGA1_c
PGA1_c18580	PGA1_RS09225	PGA1_c18580	conserved hypothetical protein	-0.17	-0.07	-0.03	-0.13	-0.04	-0.09	0.6067	0.8843	0.9972	0.7646	0.9293	0.9994	NA	NA	PGA1_c
PGA1_c18590	PGA1_RS09230	PGA1_c18590	conserved hypothetical protein	-0.65	-0.39	-0.18	-0.48	-0.21	-0.26	0.266	0.6361	0.9972	0.5642	0.7866	0.9994	NA	NA	PGA1_c
PGA1_c18600	PGA1_RS09235	PGA1_c18600	hypothetical protein	-0.4	-0.31	0.14	-0.54	-0.46	-0.08	0.2482	0.4958	0.9972	0.2258	0.2251	0.9994	NA	NA	PGA1_c
PGA1_c18610	#N/A	PGA1_c18610	hypothetical protein	-0.33	-0.09	0.05	-0.38	-0.14	-0.24	0.438	0.9007	0.9972	0.515	0.8126	0.9994	NA	NA	PGA1_c
PGA1_c18620	PGA1_RS09245	PGA1_c18620	conserved hypothetical protein	-0.32	-0.32	-0.05	-0.27	-0.27	0	0.343	0.4764	0.9972	0.5706	0.4892	0.9994	NA	NA	PGA1_c
PGA1_c18630	PGA1_RS09255	PGA1_c18630	conserved hypothetical protein	-0.27	-0.19	-0.18	-0.09	-0.01	-0.08	0.5391	0.7621	0.9972	0.8914	0.9836	0.9994	NA	NA	PGA1_c
PGA1_c18640	#N/A	PGA1_c18640	hypothetical protein	-0.29	-0.19	0.03	-0.32	-0.22	-0.1	0.2968	0.6276	0.9972	0.3934	0.4991	0.9994	NA	NA	PGA1_c
PGA1_c18650	PGA1_RS09265	PGA1_c18650	hypothetical protein	0	0.04	0.02	-0.02	0.03	-0.05	0.9905	0.9083	0.9972	0.9563	0.9399	0.9994	COG2411	[S] Function unknown	PGA1_c
PGA1_c18660	PGA1_RS09270	PGA1_c18660	hypothetical protein	-0.44	-0.48	0.18	-0.62	-0.66	0.04	0.1325	0.185	0.9814	0.097	0.042	0.9994	NA	NA	PGA1_c
PGA1_c18670	#N/A	PGA1_c18670	hypothetical protein	-0.79	-0.41	-0.06	-0.74	-0.35	-0.38	0.0209	0.2819	0.9972	0.0636	0.2781	0.9994	NA	NA	PGA1_c
PGA1_c18680	PGA1_RS09280	PGA1_c18680	conserved hypothetical protein, similar to phage integrase	-0.58	-0.52	-0.13	-0.44	-0.39	-0.05	0.066	0.1623	0.9972	0.2451	0.227	0.9994	COG4974	[L] Replication, recombination and repair	PGA1_c
PGA1_c18700	PGA1_RS09290	PGA1_c18700	conserved hypothetical protein	-0.81	-0.86	-0.02	-0.79	-0.84	0.04	0.0206	0.039	0.9972	0.0537	0.0212	0.9994	COG0063	[G] Carbohydrate transport and metabolism	PGA1_c
PGA1_c18710	PGA1_RS09295	PGA1_c18710	glnB: nitrogen regulatory protein P-II	0.32	0.25	0.04	0.28	0.2	0.07	0.2494	0.511	0.9972	0.4624	0.5312	0.9994	COG0347	[E] Amino acid transport and metabolism	PGA1_c
PGA1_c18720	PGA1_RS09300	PGA1_c18720	glnA: glutamine synthetase (EC 6.3.1.2)	0.86	0.54	0.32	0.54	0.22	0.31	0.0698	0.3448	0.9697	0.3618	0.698	0.9994	COG0174	[E] Amino acid transport and metabolism	PGA1_c
PGA1_c18730	PGA1_RS09305	PGA1_c18730	conserved hypothetical protein	2.11	2.01	0.41	1.7	1.6	0.1	0.0009	0.0029	0.908	0.0081	0.0043	0.9994	NA	NA	PGA1_c
PGA1_c18740	PGA1_RS09310	PGA1_c18740	conserved hypothetical protein	-0.69	-0.64	-0.19	-0.51	-0.46	-0.05	0.0214	0.0638	0.9697	0.1347	0.112	0.9994	NA	NA	PGA1_c
PGA1_c18750	#N/A	PGA1_c18750	dddP: protein DddP (metallopeptidase, family M24), DMSP degrading	-0.27	-0.14	-0.02	-0.25	-0.12	-0.13	0.331	0.73	0.9972	0.5229	0.7527	0.9994	COG0006	[E] Amino acid transport and metabolism	PGA1_c
PGA1_c18760	PGA1_RS09320	PGA1_c18760	conserved hypothetical protein	-0.2	-0.17	0.21	-0.41	-0.38	-0.03	0.6264	0.7747	0.9946	0.437	0.3893	0.9994	NA	NA	PGA1_c
PGA1_c18770	PGA1_RS09325	PGA1_c18770	conserved hypothetical protein, associated with stress regulation	-0.56	-0.67	0.06	-0.63	-0.73	0.1	0.1265	0.1461	0.9972	0.1773	0.0676	0.9994	COG1765	[O] Posttranslational modification, protein turnover, chaperones	PGA1_c
PGA1_c18780	PGA1_RS09330	PGA1_c18780	purB: adenylosuccinate lyase (EC 4.3.2.2)	0.32	-0.05	0.1	0.22	-0.15	0.37	0.5076	0.9524	0.9972	0.7524	0.8135	0.9994	COG0015	[F] Nucleotide transport and metabolism	PGA1_c
PGA1_c18790	PGA1_RS09335	PGA1_c18790	conserved hypothetical protein	-0.19	-0.3	0.78	-0.97	-1.08	0.12	0.6875	0.6219	0.6394	0.0947	0.0334	0.9994	NA	NA	PGA1_c
PGA1_c18800	PGA1_RS09340	PGA1_c18800	putative flagellar motor switch protein fliG	1.96	2.35	0.32	1.64	2.03	-0.39	0.0002	0.0002	0.892	0.002	0.0002	0.9994	COG1536	[N] Cell motility	PGA1_c
PGA1_c18810	PGA1_RS09345	PGA1_c18810	putative lipid A biosynthesis acyltransferase	-0.41	-0.47	0.02	-0.43	-0.49	0.07	0.3098	0.3618	0.9972	0.4321	0.2622	0.9994	COG1560	[M] Cell wall/membrane/envelope biogenesis	PGA1_c
PGA1_c18820	PGA1_RS09350	PGA1_c18820	conserved hypothetical protein (DUF 1223)	-1.74	-1.43	0.19	-1.94	-1.63	-0.31	0.0005	0.0041	0.9821	0.0009	0.0009	0.9994	COG5429	[S] Function unknown	PGA1_c
PGA1_c18830	PGA1_RS09355	PGA1_c18830	acnA: aconitate hydratase 1 (EC 4.2.1.3)	0.01	0.04	0.36	-0.35	-0.32	-0.03	0.9867	0.9643	0.9754	0.6593	0.6348	0.9994	COG1048	[C] Energy production and conversion	PGA1_c
PGA1_c18850	PGA1_RS09360	PGA1_c18850	conserved hypothetical protein	0.04	0.58	0.29	-0.25	0.29	-0.54	0.9559	0.3945	0.9946	0.7379	0.6513	0.9994	NA	NA	PGA1_c
PGA1_c18860	PGA1_RS09365	PGA1_c18860	ccmG: thiol:disulfide interchange protein	0.02	0.21	0.31	-0.29	-0.11	-0.19	0.9619	0.6452	0.908	0.5071	0.8072	0.9994	COG0526	[C] Energy production and conversion	PGA1_c
PGA1_c18865	PGA1_RS09370	PGA1_c18865	ccmD: heme exporter protein D	-0.11	0.08	0.44	-0.56	-0.37	-0.19	0.7826	0.9025	0.8526	0.253	0.3836	0.9994	NA	NA	PGA1_c
PGA1_c18870	PGA1_RS09375	PGA1_c18870	ccmC: heme exporter protein C	-0.16	0.06	0.29	-0.45	-0.23	-0.22	0.7713	0.9501	0.9946	0.5335	0.7329	0.9994	COG0755	[O] Posttranslational modification, protein turnover, chaperones	PGA1_c
PGA1_c18880	PGA1_RS09380	PGA1_c18880	ccmB: heme exporter protein B	-0.04	0.29	0.08	-0.13	0.2	-0.33	0.915	0.5286	0.9972	0.7957	0.6212	0.9994	COG2386	[O] Posttranslational modification, protein turnover, chaperones	PGA1_c
PGA1_c18890	PGA1_RS09385	PGA1_c18890	ccmA: cytochrome c biogenesis ATP-binding export protein (EC 3.6.3.41)	0.21	0.37	0.17	0.04	0.2	-0.16	0.5899	0.4577	0.9972	0.9534	0.6799	0.9994	COG4133	[O] Posttranslational modification, protein turnover, chaperones	PGA1_c
PGA1_c18900	PGA1_RS09390	PGA1_c18900	conserved hypothetical protein	-0.16	-0.23	-0.07	-0.09	-0.17	0.07	0.7005	0.6755	0.9972	0.875	0.7495	0.9994	COG3737	[S] Function unknown	PGA1_c
PGA1_c18910	PGA1_RS09395	PGA1_c18910	secF: protein-export membrane protein	-0.53	-0.57	-0.21	-0.32	-0.36	0.04	0.2345	0.3149	0.9962	0.6115	0.4762	0.9994	COG0341	[U] Intracellular trafficking, secretion, and vesicular transport	PGA1_c
PGA1_c18920	PGA1_RS09400	PGA1_c18920	secD: protein-export membrane protein	0.09	0.38	0.66	-0.57	-0.28	-0.29	0.8056	0.3514	0.5255	0.1591	0.4347	0.9994	COG0342	[U] Intracellular trafficking, secretion, and vesicular transport	PGA1_c
PGA1_c18930	PGA1_RS09405	PGA1_c18930	putative preprotein translocase yajC	-0.06	0.12	0.29	-0.34	-0.17	-0.18	0.9366	0.9036	0.9953	0.6846	0.8413	0.9994	COG1862	[U] Intracellular trafficking, secretion, and vesicular transport	PGA1_c
PGA1_c18950	PGA1_RS19870	PGA1_c18950	hypothetical protein	-0.77	-0.79	0.06	-0.83	-0.86	0.03	0.1834	0.2759	0.9972	0.2629	0.1715	0.9994	COG1357	[S] Function unknown	PGA1_c
PGA1_c18960	PGA1_RS09415	PGA1_c18960	serS: seryl-tRNA synthetase (EC 6.1.1.11)	0.33	0.25	0.23	0.1	0.02	0.07	0.242	0.4992	0.9421	0.8111	0.9528	0.9994	COG0172	[J] Translation, ribosomal structure and biogenesis	PGA1_c
PGA1_c18970	PGA1_RS09420	PGA1_c18970	hypothetical protein	0.51	0.2	0.55	-0.04	-0.34	0.3	0.1274	0.6538	0.6493	0.9355	0.3355	0.9994	COG5373	[S] Function unknown	PGA1_c
PGA1_c18980	PGA1_RS09425	PGA1_c18980	putative fatty acid desaturase	0.2	-0.33	-0.13	0.33	-0.21	0.53	0.7179	0.6502	0.9972	0.6608	0.7697	0.9994	COG3239	[I] Lipid transport and metabolism	PGA1_c
PGA1_c18990	PGA1_RS09430	PGA1_c18990	engA: GTP-binding protein	-0.01	-0.17	-0.38	0.37	0.21	0.17	0.9929	0.792	0.9338	0.5422	0.7153	0.9994	COG1160	[R] General function prediction only	PGA1_c
PGA1_c19000	PGA1_RS09435	PGA1_c19000	putative quinoprotein	0.05	0.33	0.11	-0.05	0.23	-0.28	0.8792	0.3843	0.9972	0.9087	0.5048	0.9994	COG1520	[S] Function unknown	PGA1_c
PGA1_c19010	PGA1_RS09440	PGA1_c19010	conserved hypothetical protein	-0.01	0.22	0.13	-0.14	0.09	-0.23	0.9845	0.6454	0.9972	0.7794	0.8485	0.9994	COG4649	[S] Function unknown	PGA1_c
PGA1_c19030	PGA1_RS09445	PGA1_c19030	putative efflux transporter, RND family, MFP subunit	-0.95	-0.71	0	-0.96	-0.71	-0.25	0.0145	0.0961	0.9972	0.0343	0.054	0.9994	COG1566	[V] Defense mechanisms	PGA1_c
PGA1_c19040	PGA1_RS09450	PGA1_c19040	mdtC: multidrug resistance protein	-1.35	-1.11	-0.16	-1.19	-0.95	-0.24	0.0032	0.0215	0.9972	0.0161	0.0201	0.9994	COG0841	[V] Defense mechanisms	PGA1_c
PGA1_c19050	PGA1_RS09455	PGA1_c19050	conserved hypothetical protein	-2.06	-1.19	0.14	-2.21	-1.33	-0.87	0.0068	0.1264	0.9972	0.0128	0.0518	0.9994	NA	NA	PGA1_c
PGA1_c19060	PGA1_RS09460	PGA1_c19060	ABC transporter, ATP-binding protein	-0.07	-0.17	0.21	-0.28	-0.38	0.1	0.9062	0.828	0.9972	0.7029	0.5289	0.9994	COG5265	[O] Posttranslational modification, protein turnover, chaperones	PGA1_c
PGA1_c19070	PGA1_RS09465	PGA1_c19070	hypothetical protein	-0.07	0.08	-0.1	0.03	0.18	-0.15	0.9074	0.9165	0.9972	0.9718	0.775	0.9994	COG1652	[S] Function unknown	PGA1_c
PGA1_c19080	PGA1_RS09470	PGA1_c19080	conserved hypothetical protein	-0.17	-0.2	-0.03	-0.14	-0.17	0.03	0.7185	0.7618	0.9972	0.8305	0.7745	0.9994	COG1611	[R] General function prediction only	PGA1_c
PGA1_c19090	PGA1_RS09475	PGA1_c19090	conserved hypothetical protein	1.14	1.09	0.02	1.12	1.06	0.05	0.3414	0.4992	0.9972	0.4973	0.4355	0.9994	COG5622	[N] Cell motility	PGA1_c
PGA1_c19100	PGA1_RS09480	PGA1_c19100	conserved hypothetical protein	0.93	1.02	-0.06	0.99	1.08	-0.09	0.4009	0.4902	0.9972	0.5161	0.3826	0.9994	NA	NA	PGA1_c
PGA1_c19110	PGA1_RS09485	PGA1_c19110	sodB: superoxide dismutase [Fe] (EC 1.15.1.1)	0.35	0.34	0.6	-0.25	-0.26	0.01	0.2671	0.4135	0.6173	0.5747	0.4708	0.9994	COG0605	[P] Inorganic ion transport and metabolism	PGA1_c
PGA1_c19120	PGA1_RS09490	PGA1_c19120	conserved hypothetical protein	-0.69	-1.07	-0.18	-0.51	-0.89	0.37	0.1489	0.0851	0.9972	0.4182	0.0886	0.9994	NA	NA	PGA1_c
PGA1_c19130	PGA1_RS09495	PGA1_c19130	conserved hypothetical protein	-0.18	-0.27	0.39	-0.56	-0.65	0.09	0.6887	0.6475	0.9177	0.298	0.1523	0.9994	NA	NA	PGA1_c
PGA1_c19140	PGA1_RS09500	PGA1_c19140	conserved hypothetical protein, similar to sarcosine oxidase	0.47	0.48	0.1	0.37	0.38	-0.01	0.2805	0.4003	0.9972	0.5476	0.4482	0.9994	COG4583	[E] Amino acid transport and metabolism	PGA1_c
PGA1_c19150	PGA1_RS09505	PGA1_c19150	soxA2: sarcosine oxidase 2 subunit alpha (EC 1.5.3.1)	1.03	0.42	0.22	0.82	0.2	0.62	0.146	0.6734	0.9972	0.3803	0.8369	0.9994	COG0404	[E] Amino acid transport and metabolism	PGA1_c
PGA1_c19160	PGA1_RS09510	PGA1_c19160	soxD2: sarcosine oxidase 2 subunit delta (EC 1.5.3.1)	0.6	0.02	-0.6	1.2	0.61	0.59	0.1356	0.9811	0.7255	0.0289	0.1566	0.9994	COG4311	[E] Amino acid transport and metabolism	PGA1_c
PGA1_c19170	PGA1_RS09515	PGA1_c19170	soxB2: sarcosine oxidase 2 subunit beta (EC 1.5.3.1)	1.47	1.28	0.52	0.95	0.76	0.2	0.0505	0.1514	0.9697	0.2943	0.3236	0.9994	COG0665	[E] Amino acid transport and metabolism	PGA1_c
PGA1_c19180	PGA1_RS09520	PGA1_c19180	cycH: cytochrome c-type biogenesis protein cycH	-0.26	-0.5	0.01	-0.27	-0.51	0.24	0.4282	0.226	0.9972	0.562	0.1575	0.9994	COG4235	[O] Posttranslational modification, protein turnover, chaperones	PGA1_c
PGA1_c19190	PGA1_RS09525	PGA1_c19190	conserved hypothetical protein	-0.46	-0.43	0.28	-0.74	-0.71	-0.03	0.3097	0.4822	0.9821	0.2111	0.1606	0.9994	COG0816	[L] Replication, recombination and repair	PGA1_c
PGA1_c19200	PGA1_RS09530	PGA1_c19200	conserved hypothetical protein	-0.58	-0.58	0.07	-0.65	-0.65	0.01	0.101	0.1762	0.9972	0.1409	0.0819	0.9994	COG3313	[R] General function prediction only	PGA1_c
PGA1_c19210	PGA1_RS09535	PGA1_c19210	conserved hypothetical protein	0.39	0.53	0.21	0.17	0.32	-0.14	0.2251	0.1861	0.9754	0.705	0.3712	0.9994	NA	NA	PGA1_c
PGA1_c19220	PGA1_RS09540	PGA1_c19220	conserved hypothetical protein	0.95	0.33	-0.1	1.05	0.43	0.62	0.0644	0.6238	0.9972	0.0958	0.425	0.9994	COG0730	[R] General function prediction only	PGA1_c
PGA1_c19230	PGA1_RS09545	PGA1_c19230	dusA: tRNA-dihydrouridine synthase A (EC 1.-.-.-)	-0.05	0.08	0.19	-0.24	-0.11	-0.13	0.915	0.8867	0.9946	0.6394	0.8148	0.9994	COG0042	[J] Translation, ribosomal structure and biogenesis	PGA1_c
PGA1_c19240	PGA1_RS09550	PGA1_c19240	putative phage integrase protein	-0.55	-0.73	-0.42	-0.12	-0.3	0.18	0.1307	0.1104	0.8431	0.8087	0.4461	0.9994	NA	NA	PGA1_c
PGA1_c19260	#N/A	PGA1_c19260	hypothetical protein	-0.1	-0.3	0.1	-0.2	-0.4	0.2	0.8906	0.7408	0.9972	0.8274	0.5876	0.9994	NA	NA	PGA1_c
PGA1_c19270	PGA1_RS09560	PGA1_c19270	conserved hypothetical protein	-0.91	-0.68	-0.22	-0.69	-0.46	-0.23	0.01	0.0731	0.9662	0.0741	0.1471	0.9994	COG3267	[U] Intracellular trafficking, secretion, and vesicular transport	PGA1_c
PGA1_c19280	PGA1_RS09565	PGA1_c19280	conserved hypothetical protein	-0.41	-0.21	-0.13	-0.28	-0.09	-0.19	0.1895	0.6192	0.9972	0.5043	0.8357	0.9994	COG2253	[S] Function unknown	PGA1_c
PGA1_c19290	PGA1_RS09570	PGA1_c19290	conserved hypothetical protein	0.37	0.08	0.47	-0.1	-0.39	0.29	0.8018	0.9717	0.9972	0.9673	0.8346	0.9994	NA	NA	PGA1_c
PGA1_c19300	PGA1_RS09575	PGA1_c19300	conserved hypothetical protein	-0.18	-0.09	-0.11	-0.07	0.02	-0.09	0.4915	0.8225	0.9972	0.8581	0.9542	0.9994	NA	NA	PGA1_c
PGA1_c19310	PGA1_RS09580	PGA1_c19310	conserved hypothetical protein	-0.78	-0.65	0.05	-0.82	-0.7	-0.12	0.2284	0.4399	0.9972	0.3311	0.3238	0.9994	COG1475	[K] Transcription	PGA1_c
PGA1_c19320	PGA1_RS09585	PGA1_c19320	putative transposase	-0.07	-0.07	-0.05	-0.02	-0.03	0.01	0.8469	0.8778	0.9972	0.9698	0.9511	0.9994	COG1484	[L] Replication, recombination and repair	PGA1_c
PGA1_c19340	PGA1_RS09595	PGA1_c19340	hypothetical protein, related to aldehyde dehydrogenase	-0.36	-0.09	0.08	-0.45	-0.17	-0.27	0.4478	0.9095	0.9972	0.4937	0.7866	0.9994	COG1012	[C] Energy production and conversion	PGA1_c
PGA1_c19350	PGA1_RS09600	PGA1_c19350	putative aldehyde dehydrogenase	-0.26	-0.03	0.16	-0.41	-0.18	-0.23	0.4164	0.9585	0.9953	0.3147	0.629	0.9994	COG1012	[C] Energy production and conversion	PGA1_c
PGA1_c19360	PGA1_RS09605	PGA1_c19360	ilvI: acetolactate synthase isozyme, large subunit (EC 2.2.1.6)	-0.12	-0.11	0.08	-0.2	-0.19	-0.01	0.6564	0.7661	0.9972	0.5802	0.5175	0.9994	COG0028	[H] Coenzyme transport and metabolism	PGA1_c
PGA1_c19370	PGA1_RS09610	PGA1_c19370	bphF: 4-hydroxy-2-oxovalerate aldolase (EC 4.1.3.39)	-0.66	-0.6	-0.2	-0.46	-0.39	-0.06	0.1407	0.2849	0.9972	0.4379	0.425	0.9994	COG3836	[G] Carbohydrate transport and metabolism	PGA1_c
PGA1_c19380	PGA1_RS09615	PGA1_c19380	putative phage integrase	-0.4	-0.34	-0.34	-0.06	0.01	-0.07	0.3311	0.5539	0.9421	0.9222	0.9924	0.9994	COG4973	[L] Replication, recombination and repair	PGA1_c
PGA1_c19400	PGA1_RS09620	PGA1_c19400	putative leucine-responsive regulatory protein	-0.47	-0.26	-0.56	0.09	0.29	-0.21	0.2537	0.6509	0.7581	0.8894	0.5452	0.9994	COG1522	[K] Transcription	PGA1_c
PGA1_c19410	PGA1_RS09625	PGA1_c19410	conserved hypothetical protein, related to transketolase	-1.75	-1.81	-2.58	0.83	0.76	0.07	0.2166	0.3151	0.6394	0.6795	0.6707	0.9994	COG2609	[C] Energy production and conversion	PGA1_c
PGA1_c19420	#N/A	PGA1_c19420	hypothetical protein	-0.16	0.16	0.18	-0.34	-0.02	-0.32	0.7715	0.8413	0.9972	0.6444	0.9732	0.9994	COG0684	[H] Coenzyme transport and metabolism	PGA1_c
PGA1_c19430	PGA1_RS09630	PGA1_c19430	putative membrane dipeptidase	-0.22	-0.12	-0.01	-0.2	-0.11	-0.1	0.4181	0.7612	0.9972	0.5865	0.7681	0.9994	COG2355	[E] Amino acid transport and metabolism	PGA1_c
PGA1_c19450	PGA1_RS09635	PGA1_c19450	conserved hypothetical protein (DUF 1498)	-0.27	-0.6	-0.26	-0.01	-0.34	0.33	0.664	0.4375	0.9972	0.9922	0.6376	0.9994	COG3822	[R] General function prediction only	PGA1_c
PGA1_c19460	PGA1_RS09640	PGA1_c19460	transcription regulator, gntR family	-0.31	-0.66	-0.34	0.03	-0.32	0.34	0.4154	0.175	0.9338	0.9705	0.4654	0.9994	COG2186	[K] Transcription	PGA1_c
PGA1_c19470	PGA1_RS09645	PGA1_c19470	ABC transporter , ATP-binding protein	0.17	0.09	-0.08	0.25	0.17	0.08	0.7265	0.9064	0.9972	0.7003	0.7777	0.9994	COG3839	[G] Carbohydrate transport and metabolism	PGA1_c
PGA1_c19480	PGA1_RS09650	PGA1_c19480	ABC transporter, inner-membrane protein	0.02	0.33	0.15	-0.13	0.18	-0.31	0.9589	0.381	0.9953	0.752	0.613	0.9994	COG0395	[G] Carbohydrate transport and metabolism	PGA1_c
PGA1_c19490	PGA1_RS09655	PGA1_c19490	ABC transporter, inner-membrane protein	0.23	0.1	0.02	0.21	0.08	0.13	0.3472	0.7823	0.9972	0.5354	0.8051	0.9994	COG1175	[G] Carbohydrate transport and metabolism	PGA1_c
PGA1_c19500	PGA1_RS09660	PGA1_c19500	putative sugar-binding periplasmic protein	0.24	-0.01	-0.3	0.53	0.29	0.25	0.8036	0.994	0.9972	0.6669	0.8072	0.9994	COG1653	[G] Carbohydrate transport and metabolism	PGA1_c
PGA1_c19510	PGA1_RS09665	PGA1_c19510	cys/met metabolism PLP-dependent enzyme (EC 4.4.1.-)	0.06	0.25	-0.02	0.08	0.27	-0.19	0.8882	0.5995	0.9972	0.8751	0.4892	0.9994	COG0626	[E] Amino acid transport and metabolism	PGA1_c
PGA1_c19530	#N/A	PGA1_c19530	hypothetical protein	-0.01	0.04	0.01	-0.02	0.02	-0.05	0.9822	0.9236	0.9972	0.9557	0.9458	0.9994	NA	NA	PGA1_c
PGA1_c19540	#N/A	PGA1_c19540	hypothetical protein	0.5	-0.05	-0.56	1.06	0.51	0.55	0.2852	0.9483	0.8431	0.0866	0.3222	0.9994	NA	NA	PGA1_c
PGA1_c19550	PGA1_RS09675	PGA1_c19550	conserved hypothetical protein	-0.14	-0.14	-0.13	-0.01	-0.02	0.01	0.6162	0.7119	0.9953	0.9798	0.9652	0.9994	COG3791	[S] Function unknown	PGA1_c
PGA1_c19560	PGA1_RS09680	PGA1_c19560	conserved hypothetical protein	-0.09	-0.15	0.04	-0.14	-0.2	0.06	0.8506	0.8069	0.9972	0.8305	0.717	0.9994	COG0655	[R] General function prediction only	PGA1_c
PGA1_c19570	#N/A	PGA1_c19570	hypothetical protein	-0.5	-0.21	-0.17	-0.33	-0.04	-0.29	0.3216	0.7823	0.9972	0.6523	0.9588	0.9994	NA	NA	PGA1_c
PGA1_c19580	PGA1_RS09685	PGA1_c19580	hypothetical protein	-0.67	-0.83	-0.3	-0.37	-0.53	0.17	0.0568	0.0558	0.9247	0.4009	0.138	0.9994	NA	NA	PGA1_c
PGA1_c19590	PGA1_RS09690	PGA1_c19590	conserved hypothetical protein	-0.49	-0.52	-0.15	-0.34	-0.37	0.03	0.1506	0.2246	0.9972	0.4519	0.3182	0.9994	COG0664	[T] Signal transduction mechanisms	PGA1_c
PGA1_c19600	PGA1_RS09695	PGA1_c19600	hypothetical protein	-0.65	-0.51	-0.03	-0.62	-0.48	-0.13	0.3587	0.5995	0.9972	0.5286	0.5643	0.9994	NA	NA	PGA1_c
PGA1_c19610	#N/A	PGA1_c19610	conserved hypothetical protein (DUF1328)	0.66	1.3	0.07	0.59	1.24	-0.64	0.5045	0.2963	0.9972	0.6724	0.2492	0.9994	COG5487	[S] Function unknown	PGA1_c
PGA1_c19620	PGA1_RS09705	PGA1_c19620	two-component system hybrid kinase [phosphorelay system]	1.18	0.99	-0.21	1.39	1.2	0.19	0.0019	0.012	0.9697	0.0023	0.0019	0.9994	COG0642	[T] Signal transduction mechanisms	PGA1_c
PGA1_c19630	PGA1_RS09710	PGA1_c19630	tdaH: oxidoreductase, molybdopterin binding	1.69	1.77	-0.07	1.77	1.84	-0.07	0.0021	0.0043	0.9972	0.005	0.0015	0.9994	COG3915	[S] Function unknown	PGA1_c
PGA1_c19640	PGA1_RS09715	PGA1_c19640	transcriptional regulator, containing response regulator domain	-0.49	-0.32	-0.52	0.03	0.19	-0.16	0.1033	0.3876	0.6394	0.9519	0.5784	0.9994	COG2197	[K] Transcription	PGA1_c
PGA1_c19650	#N/A	PGA1_c19650	hypothetical protein	-0.39	-0.32	0.39	-0.79	-0.71	-0.07	0.2567	0.4963	0.8734	0.0888	0.0676	0.9994	NA	NA	PGA1_c
PGA1_c19660	PGA1_RS09720	PGA1_c19660	cydB: cytochrome d ubiquinol oxidase subunit 2 (EC 1.10.3.-)	-0.58	-0.6	0.47	-1.05	-1.07	0.02	0.1506	0.2347	0.8526	0.0524	0.0239	0.9994	COG1294	[C] Energy production and conversion	PGA1_c
PGA1_c19670	PGA1_RS09725	PGA1_c19670	cydA: cytochrome d ubiquinol oxidase subunit 1 (EC 1.10.3.-)	-0.29	-0.52	0.07	-0.36	-0.59	0.23	0.5575	0.4111	0.9972	0.6024	0.2674	0.9994	COG1271	[C] Energy production and conversion	PGA1_c
PGA1_c19680	PGA1_RS09730	PGA1_c19680	putative transcriptional regulator, crp family	-0.25	0.07	0.85	-1.1	-0.77	-0.33	0.3426	0.8643	0.1476	0.0076	0.0171	0.9994	COG0664	[T] Signal transduction mechanisms	PGA1_c
PGA1_c19690	PGA1_RS09735	PGA1_c19690	conserved hypothetical protein	-0.45	-0.31	0.08	-0.53	-0.39	-0.14	0.325	0.6249	0.9972	0.3869	0.4517	0.9994	NA	NA	PGA1_c
PGA1_c19700	PGA1_RS09740	PGA1_c19700	sulfate transporter	-0.3	-0.2	-0.13	-0.16	-0.07	-0.09	0.325	0.6292	0.9972	0.7067	0.8728	0.9994	COG0659	[P] Inorganic ion transport and metabolism	PGA1_c
PGA1_c19710	PGA1_RS09745	PGA1_c19710	hypothetical protein, similar to alginate biosynthesis protein algA	2.89	2.6	0.38	2.51	2.22	0.29	0.0001	0.0004	0.8986	0.0005	0.0004	0.9994	COG0836	[M] Cell wall/membrane/envelope biogenesis	PGA1_c
PGA1_c19720	PGA1_RS09750	PGA1_c19720	conserved hypothetical protein	0.79	0.84	0.44	0.35	0.4	-0.06	0.0474	0.081	0.8431	0.4873	0.319	0.9994	NA	NA	PGA1_c
PGA1_c19730	#N/A	PGA1_c19730	conserved hypothetical protein (UPF0057)	0.7	1.32	0.1	0.6	1.22	-0.62	0.5359	0.3562	0.9972	0.7047	0.3176	0.9994	COG0401	[S] Function unknown	PGA1_c
PGA1_c19740	PGA1_RS09760	PGA1_c19740	hypothetical protein	0.61	0.62	-0.02	0.63	0.65	-0.02	0.5378	0.6447	0.9972	0.6495	0.5752	0.9994	NA	NA	PGA1_c
PGA1_c19750	PGA1_RS09765	PGA1_c19750	ndk: nucleoside diphosphate kinase (EC 2.7.4.6)	-0.05	0.19	0.42	-0.47	-0.24	-0.23	0.9062	0.6802	0.7697	0.2546	0.5266	0.9994	COG0105	[F] Nucleotide transport and metabolism	PGA1_c
PGA1_c19760	PGA1_RS09770	PGA1_c19760	ABC transporter, ATP-binding protein	-0.19	-0.17	-0.05	-0.14	-0.12	-0.02	0.7069	0.8145	0.9972	0.845	0.8615	0.9994	COG0488	[R] General function prediction only	PGA1_c
PGA1_c19770	#N/A	PGA1_c19770	conserved hypothetical protein	-0.39	-0.11	-0.07	-0.32	-0.03	-0.29	0.2574	0.8425	0.9972	0.5056	0.9498	0.9994	COG2095	[U] Intracellular trafficking, secretion, and vesicular transport	PGA1_c
PGA1_c19780	PGA1_RS09780	PGA1_c19780	conserved hypothetical protein	-0.65	-0.95	-0.2	-0.44	-0.75	0.31	0.2572	0.1879	0.9972	0.5809	0.2326	0.9994	COG3577	[R] General function prediction only	PGA1_c
PGA1_c19790	PGA1_RS09785	PGA1_c19790	putative DNA polymerase III chi subunit, holC	-0.31	-0.16	-0.14	-0.17	-0.01	-0.15	0.3324	0.7408	0.9972	0.7157	0.9732	0.9994	COG2927	[L] Replication, recombination and repair	PGA1_c
PGA1_c19800	PGA1_RS09790	PGA1_c19800	pepA: cytosol aminopeptidase (EC 3.4.11.1)	-0.24	-0.17	0.26	-0.5	-0.43	-0.07	0.4479	0.7106	0.9421	0.2195	0.2126	0.9994	COG0260	[E] Amino acid transport and metabolism	PGA1_c
PGA1_c19810	PGA1_RS09795	PGA1_c19810	conserved hypothetical protein	-0.42	-0.28	0.01	-0.43	-0.3	-0.13	0.2121	0.5293	0.9972	0.328	0.4351	0.9994	COG0795	[R] General function prediction only	PGA1_c
PGA1_c19820	PGA1_RS09800	PGA1_c19820	conserved hypothetical protein	-0.25	0.05	0.16	-0.4	-0.11	-0.29	0.4595	0.9364	0.9953	0.3564	0.8036	0.9994	COG0795	[R] General function prediction only	PGA1_c
PGA1_c19830	PGA1_RS09805	PGA1_c19830	putative organic solvent tolerance protein	-0.32	-0.29	-0.03	-0.28	-0.26	-0.03	0.3029	0.4877	0.9972	0.5034	0.4743	0.9994	COG1452	[M] Cell wall/membrane/envelope biogenesis	PGA1_c
PGA1_c19840	#N/A	PGA1_c19840	putative chaperone surA	-0.12	-0.09	-0.01	-0.11	-0.08	-0.03	0.6313	0.8102	0.9972	0.751	0.8108	0.9994	COG0760	[O] Posttranslational modification, protein turnover, chaperones	PGA1_c
PGA1_c19850	PGA1_RS09815	PGA1_c19850	pdxA: 4-hydroxythreonine-4-phosphate dehydrogenase (EC 1.1.1.262)	-0.53	-0.3	-0.22	-0.31	-0.08	-0.23	0.0467	0.3365	0.9247	0.3418	0.8131	0.9994	COG1995	[H] Coenzyme transport and metabolism	PGA1_c
PGA1_c19860	PGA1_RS09820	PGA1_c19860	ksgA: dimethyladenosine transferase (EC 2.1.1.-)	-0.71	-0.51	-0.1	-0.61	-0.41	-0.2	0.0467	0.2226	0.9972	0.1516	0.2599	0.9994	COG0030	[J] Translation, ribosomal structure and biogenesis	PGA1_c
PGA1_c19870	PGA1_RS09825	PGA1_c19870	hypothetical protein	-0.09	-0.1	-0.26	0.17	0.16	0	0.9018	0.9273	0.9972	0.8582	0.8485	0.9994	COG5373	[S] Function unknown	PGA1_c
PGA1_c19880	PGA1_RS09830	PGA1_c19880	methyltransferase, hemK family	-0.57	-0.13	-0.08	-0.49	-0.05	-0.44	0.2187	0.8578	0.9972	0.4309	0.9442	0.9994	COG2890	[J] Translation, ribosomal structure and biogenesis	PGA1_c
PGA1_c19890	PGA1_RS09835	PGA1_c19890	prfA: peptide chain release factor 1	-0.19	-0.12	0	-0.19	-0.12	-0.07	0.6038	0.8301	0.9998	0.7075	0.8072	0.9994	COG0216	[J] Translation, ribosomal structure and biogenesis	PGA1_c
PGA1_c19900	PGA1_RS09840	PGA1_c19900	hypothetical protein	-0.49	-0.78	-0.24	-0.25	-0.54	0.29	0.2088	0.1168	0.9821	0.6545	0.1998	0.9994	NA	NA	PGA1_c
PGA1_c19910	PGA1_RS09845	PGA1_c19910	conserved hypothetical protein	0.15	0.17	-0.34	0.49	0.51	-0.02	0.6479	0.7106	0.8805	0.2402	0.1495	0.9994	NA	NA	PGA1_c
PGA1_c19920	PGA1_RS09850	PGA1_c19920	speB1: agmatinase 1 (EC 3.5.3.11)	-0.34	-0.22	-0.23	-0.11	0.02	-0.12	0.2801	0.6247	0.9697	0.8172	0.9686	0.9994	COG0010	[E] Amino acid transport and metabolism	PGA1_c
PGA1_c19930	PGA1_RS09855	PGA1_c19930	speB2: agmatinase 2 (EC 3.5.3.11)	-0.18	-0.12	-0.1	-0.08	-0.02	-0.06	0.5527	0.7798	0.9972	0.8582	0.9536	0.9994	COG0010	[E] Amino acid transport and metabolism	PGA1_c
PGA1_c19940	PGA1_RS09860	PGA1_c19940	hipO: hippurate hydrolase (EC 3.5.1.32)	-0.53	-0.37	0.13	-0.66	-0.49	-0.16	0.1366	0.4194	0.9972	0.1438	0.1927	0.9994	COG1473	[R] General function prediction only	PGA1_c
PGA1_c19950	PGA1_RS09865	PGA1_c19950	mazG: protein mazG	-0.45	-0.35	0.2	-0.65	-0.55	-0.1	0.1191	0.3293	0.9697	0.0813	0.0768	0.9994	COG3956	[R] General function prediction only	PGA1_c
PGA1_c19960	PGA1_RS09870	PGA1_c19960	putative metalloprotease	-0.74	-1.23	-0.46	-0.28	-0.77	0.49	0.107	0.0423	0.8904	0.6556	0.1148	0.9994	COG0501	[O] Posttranslational modification, protein turnover, chaperones	PGA1_c
PGA1_c19970	PGA1_RS09875	PGA1_c19970	conserved hypothetical protein	-0.66	-1.14	0.24	-0.9	-1.37	0.47	0.1325	0.0493	0.9941	0.1082	0.0104	0.9994	COG2141	[C] Energy production and conversion	PGA1_c
PGA1_c19980	PGA1_RS09880	PGA1_c19980	conserved hypothetical protein	-0.76	-0.53	-0.59	-0.17	0.06	-0.23	0.0283	0.1747	0.6145	0.6937	0.8975	0.9994	NA	NA	PGA1_c
PGA1_c19990	PGA1_RS09885	PGA1_c19990	rlmI: ribosomal RNA large subunit methyltransferase I (EC 2.1.1.-)	-0.53	-0.25	0.11	-0.64	-0.35	-0.29	0.1515	0.6278	0.9972	0.1773	0.3906	0.9994	COG1092	[R] General function prediction only	PGA1_c
PGA1_c20000	PGA1_RS09890	PGA1_c20000	conserved hypothetical protein	-0.12	0.15	-0.4	0.28	0.55	-0.27	0.7657	0.7792	0.8734	0.5792	0.1671	0.9994	NA	NA	PGA1_c
PGA1_c20010	PGA1_RS09895	PGA1_c20010	glnE: glutamate-ammonia-ligase adenylyltransferase (EC 2.7.7.42)	-0.28	-0.14	0.08	-0.36	-0.22	-0.14	0.3782	0.772	0.9972	0.3976	0.5667	0.9994	COG1391	[O] Posttranslational modification, protein turnover, chaperones	PGA1_c
PGA1_c20020	PGA1_RS09900	PGA1_c20020	hypothetical protein	-0.64	-0.69	0	-0.64	-0.68	0.04	0.0547	0.0923	0.9978	0.1156	0.0529	0.9994	COG0523	[R] General function prediction only	PGA1_c
PGA1_c20030	#N/A	PGA1_c20030	putative transposase	-0.48	-0.44	-0.28	-0.2	-0.17	-0.04	0.1684	0.3186	0.9503	0.6792	0.7129	0.9994	NA	NA	PGA1_c
PGA1_c20045	#N/A	PGA1_c20045	transposase	0.23	0.48	0.06	0.17	0.42	-0.26	0.5536	0.3129	0.9972	0.756	0.2983	0.9994	NA	NA	PGA1_c
PGA1_c20050	PGA1_RS09910	PGA1_c20050	hypothetical protein	-0.62	-0.67	-0.41	-0.21	-0.27	0.06	0.1924	0.2585	0.9338	0.756	0.6432	0.9994	NA	NA	PGA1_c
PGA1_c20060	PGA1_RS09915	PGA1_c20060	hypothetical protein	-1.4	-1.45	-0.31	-1.09	-1.14	0.05	0.1092	0.1767	0.9972	0.3281	0.2212	0.9994	NA	NA	PGA1_c
PGA1_c20080	PGA1_RS09925	PGA1_c20080	transposase	-0.17	-0.34	-0.1	-0.07	-0.24	0.17	0.7297	0.5943	0.9972	0.9216	0.6805	0.9994	COG4584	[L] Replication, recombination and repair	PGA1_c
PGA1_c20090	PGA1_RS09930	PGA1_c20090	hypothetical protein, similar to phage late control gene D	0.75	0.25	1.13	-0.38	-0.88	0.49	0.0552	0.6191	0.1541	0.4351	0.0359	0.9994	COG3500	[R] General function prediction only	PGA1_c
PGA1_c20100	PGA1_RS09935	PGA1_c20100	conserved hypothetical protein	-0.6	-0.28	-0.03	-0.57	-0.25	-0.33	0.3719	0.7822	0.9972	0.5457	0.7859	0.9994	NA	NA	PGA1_c
PGA1_c20110	PGA1_RS09940	PGA1_c20110	hypothetical protein	0.11	0.28	0.12	-0.01	0.16	-0.17	0.8392	0.67	0.9972	0.9899	0.7937	0.9994	NA	NA	PGA1_c
PGA1_c20120	PGA1_RS09945	PGA1_c20120	conserved hypothetical protein	-1.11	-1	0.73	-1.84	-1.73	-0.11	0.0261	0.0835	0.6621	0.0069	0.0037	0.9994	NA	NA	PGA1_c
PGA1_c20130	PGA1_RS09950	PGA1_c20130	conserved hypothetical protein	-1.01	-1.15	0.45	-1.46	-1.6	0.15	0.1609	0.1983	0.9814	0.1155	0.0461	0.9994	NA	NA	PGA1_c
PGA1_c20140	PGA1_RS09955	PGA1_c20140	putative arginine-tRNA-protein transferase	-0.3	-0.52	-0.5	0.2	-0.02	0.22	0.2901	0.1514	0.6399	0.6308	0.9511	0.9994	COG2935	[O] Posttranslational modification, protein turnover, chaperones	PGA1_c
PGA1_c20150	PGA1_RS09960	PGA1_c20150	conserved hypothetical protein, related to glyoxalase	0.06	-0.09	0.41	-0.36	-0.5	0.15	0.9268	0.9163	0.9421	0.6167	0.3682	0.9994	COG0346	[E] Amino acid transport and metabolism	PGA1_c
PGA1_c20160	PGA1_RS09965	PGA1_c20160	conserved hypothetical protein, similar to TRAP transporter (dctM subunit)	0.17	0.01	-0.08	0.26	0.09	0.16	0.673	0.9864	0.9972	0.6494	0.8665	0.9994	COG4664	[Q] Secondary metabolites biosynthesis, transport and catabolism	PGA1_c
PGA1_c20170	PGA1_RS09970	PGA1_c20170	conserved hypothetical protein	0.19	-0.12	-0.35	0.54	0.23	0.31	0.717	0.8809	0.9697	0.4191	0.7245	0.9994	COG4665	[Q] Secondary metabolites biosynthesis, transport and catabolism	PGA1_c
PGA1_c20180	PGA1_RS09975	PGA1_c20180	putative TRAP dicarboxylate transporter, dctP subunit	0.76	1.08	0.14	0.62	0.94	-0.32	0.1933	0.1471	0.9972	0.4259	0.1413	0.9994	COG4663	[Q] Secondary metabolites biosynthesis, transport and catabolism	PGA1_c
PGA1_c20190	PGA1_RS09980	PGA1_c20190	two-component signal transduction system, histidine kinase	-0.23	-0.05	0.07	-0.3	-0.11	-0.18	0.7225	0.964	0.9972	0.7319	0.8951	0.9994	COG4564	[T] Signal transduction mechanisms	PGA1_c
PGA1_c20200	PGA1_RS09985	PGA1_c20200	two-component signal transduction system, response regulator	0.22	0.21	0.16	0.05	0.05	0.01	0.3747	0.5212	0.9754	0.8864	0.8896	0.9994	COG2197	[K] Transcription	PGA1_c
PGA1_c20210	PGA1_RS09990	PGA1_c20210	ilvI: acetolactate synthase isozyme 3 large subunit (EC 2.2.1.6)	0.47	0.32	-0.99	1.46	1.32	0.14	0.4077	0.6883	0.6394	0.0543	0.04	0.9994	COG0028	[H] Coenzyme transport and metabolism	PGA1_c
PGA1_c20220	PGA1_RS09995	PGA1_c20220	ilvH: acetolactate synthase isozyme 3 small subunit (EC 2.2.1.6)	1.38	1.15	-0.62	2	1.76	0.23	0.0044	0.026	0.6621	0.0018	0.0013	0.9994	COG0440	[E] Amino acid transport and metabolism	PGA1_c
PGA1_c20230	PGA1_RS10000	PGA1_c20230	conserved hypothetical protein	-2.29	-2.39	-0.26	-2.03	-2.13	0.1	0.0002	0.0003	0.9697	0.001	0.0003	0.9994	NA	NA	PGA1_c
PGA1_c20240	#N/A	PGA1_c20240	conserved hypothetical protein	-0.43	-0.2	-0.24	-0.19	0.04	-0.24	0.475	0.8311	0.9972	0.8323	0.9575	0.9994	NA	NA	PGA1_c
PGA1_c20250	PGA1_RS10010	PGA1_c20250	conserved hypothetical protein	-0.51	-0.57	-0.08	-0.44	-0.49	0.06	0.109	0.1503	0.9972	0.2766	0.1479	0.9994	COG5473	[S] Function unknown	PGA1_c
PGA1_c20260	PGA1_RS10015	PGA1_c20260	conserved hypothetical protein, amidase signature enzyme	-0.41	-0.28	0.09	-0.5	-0.37	-0.14	0.1318	0.4314	0.9972	0.1464	0.2118	0.9994	COG0154	[J] Translation, ribosomal structure and biogenesis	PGA1_c
PGA1_c20270	PGA1_RS10020	PGA1_c20270	prfB: peptide chain release factor 2	0.07	0.05	0.09	-0.02	-0.04	0.02	0.9025	0.9539	0.9972	0.9784	0.9503	0.9994	COG1186	[J] Translation, ribosomal structure and biogenesis	PGA1_c
PGA1_c20280	PGA1_RS10025	PGA1_c20280	mrcA: penicillin-binding protein 1A [includes: penicillin-insensitive transglycosylase (EC 2.4.2.-) and penicillin-sensitive transpeptidase (EC 3.4.-.-)]	-0.32	-0.61	-0.16	-0.16	-0.45	0.29	0.5888	0.4243	0.9972	0.8565	0.5044	0.9994	COG5009	[M] Cell wall/membrane/envelope biogenesis	PGA1_c
PGA1_c20290	PGA1_RS10030	PGA1_c20290	putative N-acetylmuramoyl-L-alanine amidase amiC	-0.4	-0.4	-0.1	-0.3	-0.31	0.01	0.2437	0.359	0.9972	0.5224	0.425	0.9994	COG0860	[M] Cell wall/membrane/envelope biogenesis	PGA1_c
PGA1_c20300	PGA1_RS10035	PGA1_c20300	aminotransferase	0	0	0.23	-0.23	-0.23	0	0.9962	0.9993	0.9315	0.518	0.4281	0.9994	COG0436	[E] Amino acid transport and metabolism	PGA1_c
PGA1_c20310	PGA1_RS10040	PGA1_c20310	putative metalloprotease	-1.38	-1.07	0.02	-1.4	-1.09	-0.32	0.0171	0.0967	0.9972	0.0389	0.0518	0.9994	COG4783	[R] General function prediction only	PGA1_c
PGA1_c20320	PGA1_RS10045	PGA1_c20320	conserved hypothetical protein	-0.51	-0.49	0.02	-0.53	-0.52	-0.01	0.1842	0.3098	0.9972	0.2795	0.2119	0.9994	COG1651	[O] Posttranslational modification, protein turnover, chaperones	PGA1_c
PGA1_c20330	PGA1_RS10050	PGA1_c20330	ispG: 4-hydroxy-3-methylbut-2-en-1-yl diphosphate synthase (EC 1.17.4.3)	-0.56	-0.75	0.24	-0.8	-0.99	0.19	0.1239	0.1049	0.9754	0.0885	0.0204	0.9994	COG0821	[I] Lipid transport and metabolism	PGA1_c
PGA1_c20340	PGA1_RS10055	PGA1_c20340	conserved hypothetical protein	-0.05	-0.1	-0.42	0.37	0.32	0.04	0.8832	0.8338	0.7305	0.3487	0.3234	0.9994	COG1426	[S] Function unknown	PGA1_c
[truncated: 1,919 more rows]

## Sheet: pgaI- vs WT
SystematicName	Locus Tag NCBI	LocusTag	Description	pgaI- vs WT (fold change ≥ ±1)	pgaI- vs WT (p-value < 0.01)	cog_id	cog_category	scaffold_name
[truncated: 410 more rows]

## Sheet: pgaR- vs WT
SystematicName	LocusTag NCBI	LocusTag	Description	pgaR- vs WT (fold change ≥ ±1)	pgaR- vs WT (p-value < 0.01)	cog_id	cog_category	scaffold_name
[truncated: 326 more rows]

[truncated: 5 more sheets: pgaI- vs pgaI- + TDA, pgaR- vs pgaI- + TDA, pgaI- vs pgaR-, pgaI- + TDA vs WT, DSM 17395 Genome Annotation]
